# Supplementary material for: Chemical Biology Screening Identifies a Vulnerability to Checkpoint Kinase Inhibitors in TSC2-Deficient Renal Angiomyolipomas
Source: Front Oncol. 2022 Mar 10;12:852859. doi: 10.3389/fonc.2022.852859 (PMC8960247; doi:10.3389/fonc.2022.852859)
Supplement: Supplementary file 3 [file Table_1.xlsx]

## Sheet: Sheet1
Compound	Drug (mM)	621-102_avg_viability	621-102_sem_viability	621-103_avg_viability	621-103_sem_viability
17-AAG (Geldanamycin)	10	25.2546	0.307045	6.31273	0.21742
17-AAG (Geldanamycin)	1	23.2115	0.806363	6.05199	0.0956648
17-AAG (Geldanamycin)	0.1	25.7273	0.575044	14.2654	0.16234
17-AAG (Geldanamycin)	0.01	72.1721	2.87877	72.4394	3.79818
17-AAG (Geldanamycin)	0.001	100.887	0.986212	103.769	2.96097
17-AAG (Geldanamycin)	0.0001	104.638	1.43169	104.471	0.958387
17-DMAG	10	16.3124	0.116547	3.06904	0.313665
17-DMAG	1	26.2762	0.298171	6.15777	0.359468
17-DMAG	0.1	21.6838	0.800447	5.28699	0.0510212
17-DMAG	0.01	28.5527	0.716438	5.59119	0.0168138
17-DMAG	0.001	57.9698	3.55853	40.9922	1.23611
17-DMAG	0.0001	76.2132	3.65141	90.6249	3.03344
2-Methoxyestradiol	10	39.7753	1.91983	53.7036	0.91075
2-Methoxyestradiol	1	80.0394	2.46422	82.5423	3.1745
2-Methoxyestradiol	0.1	106.535	3.29707	98.8448	1.99498
2-Methoxyestradiol	0.01	111.674	2.23719	98.6583	0.816594
2-Methoxyestradiol	0.001	117.913	3.78606	103.174	0.728144
2-Methoxyestradiol	0.0001	121.417	1.8572	107.088	2.56848
5-hydrozymethyl tolterodine	10	96.6852	3.46674	104.549	3.49581
5-hydrozymethyl tolterodine	1	93.8967	1.25269	106.063	4.80629
5-hydrozymethyl tolterodine	0.1	98.467	0.0576024	108.095	0.665596
5-hydrozymethyl tolterodine	0.01	105.482	1.0918	103.314	1.24549
5-hydrozymethyl tolterodine	0.001	107.772	1.77574	103.977	6.65453
5-hydrozymethyl tolterodine	0.0001	111.073	5.37887	108.378	0.744154
A-674563	10	2.5704	0.0157591	6.08428	0.710517
A-674563	1	66.4988	1.0946	62.167	1.02974
A-674563	0.1	99.0457	0.493784	100.584	3.97135
A-674563	0.01	97.7874	2.09661	95.7689	0.183293
A-674563	0.001	108.456	3.15181	89.139	0.740037
A-674563	0.0001	114.109	0.302705	98.6601	4.65097
A-769662	10	87.2336	3.17272	105.07	3.47726
A-769662	1	98.5491	0.911522	100.346	0.888259
A-769662	0.1	93.1676	0.383977	97.2474	0.340675
A-769662	0.01	99.7893	4.77499	96.0657	3.47857
A-769662	0.001	101.065	0.286459	95.5616	0.752516
A-769662	0.0001	87.4348	2.62012	99.2099	3.3257
A-966492	10	93.9918	0.451733	94.042	1.44566
A-966492	1	101.86	4.62441	103.311	2.31473
A-966492	0.1	99.3657	3.51147	98.4156	4.5842
A-966492	0.01	103.823	4.56618	102.214	2.5905
A-966492	0.001	103.148	0.248286	98.3821	1.75555
A-966492	0.0001	98.6985	1.14037	96.4962	3.37739
A66	10	80.5095	0.396226	85.0603	0.591002
A66	1	83.4693	1.59523	100.269	1.76043
A66	0.1	80.2187	3.9801	109.349	5.60474
A66	0.01	84.902	1.63748	108.755	1.89316
A66	0.001	74.6139	3.07404	103.351	2.53726
A66	0.0001	72.0313	6.32178	107.509	2.79503
Abiraterone Acetate (CB7630)	10	94.6147	2.34824	102.037	3.21048
Abiraterone Acetate (CB7630)	1	103.076	1.24988	104.983	2.03047
Abiraterone Acetate (CB7630)	0.1	97.3386	2.68635	111.229	5.28044
Abiraterone Acetate (CB7630)	0.01	102	0.703347	110.544	2.31142
Abiraterone Acetate (CB7630)	0.001	107.889	6.94547	103.709	3.06697
Abiraterone Acetate (CB7630)	0.0001	103.176	1.498	105.951	5.80818
ABT-263 (Navitoclax)	10	68.4214	0.818617	55.3331	0.166764
ABT-263 (Navitoclax)	1	118.549	0.828971	97.6481	0.415477
ABT-263 (Navitoclax)	0.1	104.186	3.25764	98.5793	2.0046
ABT-263 (Navitoclax)	0.01	116.12	4.23416	97.9585	1.16563
ABT-263 (Navitoclax)	0.001	123.185	7.17147	98.3199	2.4367
ABT-263 (Navitoclax)	0.0001	113.917	3.62197	100.911	0.902587
ABT-737	10	43.2256	1.99704	43.5403	2.1834
ABT-737	1	101.043	3.63945	91.9677	0.575363
ABT-737	0.1	107.153	3.28029	98.6068	0.424073
ABT-737	0.01	113.454	1.94915	97.8183	0.69972
ABT-737	0.001	117.7	1.34926	99.0485	0.481953
ABT-737	0.0001	122.093	0.589533	101.101	1.52036
ABT-751	10	49.5448	0.361025	44.7902	0.752114
ABT-751	1	44.7708	1.5655	44.2233	2.20901
ABT-751	0.1	110.039	5.12745	97.9937	1.45804
ABT-751	0.01	110.697	1.80068	104.691	3.23084
ABT-751	0.001	113.833	3.90645	108.029	2.59049
ABT-751	0.0001	112.03	3.66492	107.741	3.77939
ABT-869	10	85.9724	1.53096	80.4073	3.22671
ABT-869	1	107.222	2.19551	109.716	0.817085
ABT-869	0.1	108.453	5.52401	106.515	3.42216
ABT-869	0.01	108.26	1.65272	108.406	6.18318
ABT-869	0.001	100.337	0.604309	100.006	1.32371
ABT-869	0.0001	105.882	3.03949	97.8441	0.172872
ABT-888	10	104.352	3.61368	102.705	1.33912
ABT-888	1	121.731	2.57617	104.746	1.49984
ABT-888	0.1	119.787	1.65018	104.709	0.514066
ABT-888	0.01	124.304	1.08264	104.047	0.11082
ABT-888	0.001	118.455	1.29771	103.413	0.843625
ABT-888	0.0001	129.21	4.10621	104.794	1.02639
AC-220	10	53.0703	3.02218	44.6508	1.24463
AC-220	1	70.0701	1.20183	76.5077	4.72896
AC-220	0.1	84.8565	5.74429	97.7631	2.75538
AC-220	0.01	87.3313	3.63909	99.3936	2.66307
AC-220	0.001	84.7705	0.00880168	97.9504	1.90228
AC-220	0.0001	81.8409	3.19741	96.2919	0.692665
Acetanilide	10	103.751	1.66168	91.3392	1.28026
Acetanilide	1	113.292	3.11546	103.265	2.58786
Acetanilide	0.1	91.9889	2.97023	101.31	4.19086
Acetanilide	0.01	109.053	2.25544	106.17	0.322066
Acetanilide	0.001	110.946	0.290473	102.313	4.5816
Acetanilide	0.0001	87.9092	1.86672	103.953	1.87638
Adenine	10	112.663	0.177555	117.083	1.51131
Adenine	1	101.468	2.12685	104.928	0.897361
Adenine	0.1	97.9407	2.56503	97.34	1.15073
Adenine	0.01	99.962	2.94804	101.151	1.61102
Adenine	0.001	96.5264	2.60244	98.469	4.13578
Adenine	0.0001	97.99	4.05205	101.126	3.8551
Adenine HCl	10	110.763	1.06089	120.338	2.0877
Adenine HCl	1	96.4708	6.48074	96.7412	2.22838
Adenine HCl	0.1	97.3856	0.0862408	102.898	0.830435
Adenine HCl	0.01	97.0304	0.372865	92.9244	4.81802
Adenine HCl	0.001	102.957	0.928991	96.7663	0.346242
Adenine HCl	0.0001	93.8953	1.96071	95.5205	2.20789
Adriamycin	10	5.59191	0.561255	11.96	0.243095
Adriamycin	1	17.3983	2.0758	13.0115	0.0747546
Adriamycin	0.1	65.1313	2.69366	60.2848	1.35985
Adriamycin	0.01	71.132	1.71929	87.8653	3.06722
Adriamycin	0.001	93.5005	5.48006	102.724	1.91452
Adriamycin	0.0001	101.905	2.01558	102.357	0.790915
ADX-47273	10	89.676	2.78016	108.294	4.55143
ADX-47273	1	97.2618	4.32127	104.958	0.683744
ADX-47273	0.1	104.704	0.7282	103.474	2.42674
ADX-47273	0.01	107.256	1.37169	100.075	3.31712
ADX-47273	0.001	89.533	2.01716	97.8407	7.69075
ADX-47273	0.0001	90.9008	4.41319	102.483	2.52422
AEE788	10	36.7478	11.8683	10.7161	1.01395
AEE788	1	100.127	3.62009	100.168	3.83847
AEE788	0.1	104.393	1.64246	102.336	3.65219
AEE788	0.01	106.34	4.41985	103.431	0.793095
AEE788	0.001	107.321	1.00547	107.099	0.376791
AEE788	0.0001	106.312	2.13399	94.7627	1.1974
AG-014699	10	98.5088	1.63757	87.9497	1.89787
AG-014699	1	119.698	1.74112	111.027	1.17376
AG-014699	0.1	125.59	4.02855	107.602	0.227442
AG-014699	0.01	127.786	4.28477	104.745	0.352768
AG-014699	0.001	109.223	3.25258	103.701	1.13083
AG-014699	0.0001	129.719	2.70296	103.939	1.20974
AG-490	10	81.0309	1.61844	83.8013	3.93758
AG-490	1	99.2214	6.64356	107.006	1.03628
AG-490	0.1	103.539	2.36144	113.989	1.22691
AG-490	0.01	92.5652	2.94349	108.381	2.00117
AG-490	0.001	98.5721	3.59548	109.105	3.84631
AG-490	0.0001	99.6545	2.75672	109.347	1.1798
AG14361	10	109.939	1.69599	97.6977	0.77226
AG14361	1	118.12	2.79456	102.985	0.171162
AG14361	0.1	118.516	5.0488	104.879	1.62517
AG14361	0.01	126.94	1.8314	102.029	1.34261
AG14361	0.001	120.036	0.0683705	101.411	0.0342324
AG14361	0.0001	125.12	2.66114	103.837	0.595876
Alendronate Sodium	10	104.622	0.434106	104.57	2.9026
Alendronate Sodium	1	99.0475	3.15115	103.785	3.46394
Alendronate Sodium	0.1	99.0538	5.11044	105.536	0.0792405
Alendronate Sodium	0.01	102.534	2.71446	101.246	4.51537
Alendronate Sodium	0.001	103.382	1.27196	102.022	1.50956
Alendronate Sodium	0.0001	99.369	1.20542	98.6954	3.12367
Aliskiren hemifumarate	10	95.9027	5.45292	98.7514	2.68799
Aliskiren hemifumarate	1	98.7827	5.50311	96.5937	0.532723
Aliskiren hemifumarate	0.1	111.942	1.94011	94.6979	4.83559
Aliskiren hemifumarate	0.01	106.317	5.06878	103.895	6.27917
Aliskiren hemifumarate	0.001	110.984	2.70304	100.13	1.0543
Aliskiren hemifumarate	0.0001	110.256	2.62473	105.43	2.5696
Alizarin	10	83.0341	2.9987	97.3187	1.04755
Alizarin	1	106.607	2.84564	95.2347	4.46825
Alizarin	0.1	105.24	1.48155	99.9016	3.17798
Alizarin	0.01	107.713	4.61695	101.376	0.270722
Alizarin	0.001	110.029	0.842941	101.893	5.0317
Alizarin	0.0001	108.413	2.34443	101.387	1.609
Allopurinol	10	101.93	0.857231	100.096	1.86448
Allopurinol	1	99.4841	0.576225	98.2236	1.60878
Allopurinol	0.1	91.8796	0.921184	98.7058	3.64506
Allopurinol	0.01	101.637	1.6996	101.252	3.55051
Allopurinol	0.001	105.004	2.6111	98.4082	1.65007
Allopurinol	0.0001	96.2044	0.320412	102.959	3.05975
Amantadine HCl (Symmetrel)	10	98.0891	0.172032	96.8863	0.394856
Amantadine HCl (Symmetrel)	1	100.875	0.503525	107.766	1.77457
Amantadine HCl (Symmetrel)	0.1	98.5373	3.33147	111.009	3.56813
Amantadine HCl (Symmetrel)	0.01	94.8795	3.80588	105.928	2.27801
Amantadine HCl (Symmetrel)	0.001	96.897	4.45828	98.6561	2.8703
Amantadine HCl (Symmetrel)	0.0001	97.216	2.76906	92.2333	5.43762
Amfebutamone	10	102.996	3.45887	102.218	1.24542
Amfebutamone	1	102.74	2.42121	102.078	2.82512
Amfebutamone	0.1	112.108	2.43129	101.086	2.81366
Amfebutamone	0.01	104.417	0.397549	98.7539	1.85731
Amfebutamone	0.001	102.599	1.34764	104.737	2.16039
Amfebutamone	0.0001	109.515	2.86097	103.237	0.304351
AMG900	10	76.0227	2.35238	73.6038	1.52931
AMG900	1	78.9074	0.562879	65.788	2.4617
AMG900	0.1	83.2424	0.431499	77.6581	1.14635
AMG900	0.01	75.3939	0.758392	71.5208	4.67337
AMG900	0.001	74.7502	1.4925	77.6367	0.671603
AMG900	0.0001	84.8054	2.01117	88.9151	4.54108
Aminocephalo sporanic acid	10	92.9887	1.75921	97.3102	3.67408
Aminocephalo sporanic acid	1	111.161	2.8734	108.092	4.2322
Aminocephalo sporanic acid	0.1	108.769	5.19576	102.761	0.465428
Aminocephalo sporanic acid	0.01	99.4214	3.62664	104.736	2.32247
Aminocephalo sporanic acid	0.001	110.121	0.89776	104.082	7.8116
Aminocephalo sporanic acid	0.0001	99.6268	3.05566	104.289	1.02354
Amisulpride	10	110.431	1.57278	113.712	3.59131
Amisulpride	1	107.48	0.400144	112.622	4.7472
Amisulpride	0.1	104.562	2.99365	103.521	0.348712
Amisulpride	0.01	104.33	0.842953	110.697	0.989869
Amisulpride	0.001	100.471	1.28512	105.315	2.55074
Amisulpride	0.0001	111.325	3.81591	104.209	1.83317
Amlodipine besylate	10	53.5549	2.73933	57.1722	5.00275
Amlodipine besylate	1	65.0555	9.13929	94.4948	5.20919
Amlodipine besylate	0.1	71.3173	8.75571	102.27	9.00399
Amlodipine besylate	0.01	76.1326	6.90964	99.4121	2.62233
Amlodipine besylate	0.001	72.3441	1.76988	91.0748	4.72617
Amlodipine besylate	0.0001	65.2413	8.70667	96.1769	2.15544
Anastrozole (Arimidex)	10	119.115	4.27189	99.3888	2.57503
Anastrozole (Arimidex)	1	119.816	1.51285	99.4073	0.0970847
Anastrozole (Arimidex)	0.1	105.991	2.20988	103.636	0.709289
Anastrozole (Arimidex)	0.01	108.156	3.45606	101.032	1.71326
Anastrozole (Arimidex)	0.001	109.376	6.22646	103.781	3.20437
Anastrozole (Arimidex)	0.0001	125.094	1.81745	101.093	1.40773
AP245324	10	2.5733	0.652985	1.96879	0.285209
AP245324	1	66.7512	0.021643	44.154	1.4839
AP245324	0.1	96.8969	2.50848	92.1878	2.85793
AP245324	0.01	100.253	0.134081	101.141	0.277027
AP245324	0.001	87.7011	6.61326	100.3	0.535936
AP245324	0.0001	93.8473	1.64012	100.496	1.7358
Apatinib	10	101.341	0.0589017	103.662	0.614278
Apatinib	1	101.578	4.86755	107.476	7.36463
Apatinib	0.1	111.48	4.41905	106.786	2.39754
Apatinib	0.01	111.749	0.420828	109.597	2.4236
Apatinib	0.001	109.906	0.765722	102.552	3.92616
Apatinib	0.0001	100.588	3.0856	111.13	1.0923
Apigenin	10	112.26	5.71153	124.683	3.96972
Apigenin	1	111.093	2.92201	111.133	4.91593
Apigenin	0.1	113.488	5.35077	114.626	4.31441
Apigenin	0.01	110.372	2.2177	108.875	0.205304
Apigenin	0.001	104.565	2.5575	127.519	1.42652
Apigenin	0.0001	90.6987	0.80909	111.968	4.68335
Apixaban	10	111.128	2.3659	104.691	4.63942
Apixaban	1	91.79	0.335312	104.152	3.32502
Apixaban	0.1	108.151	3.08891	109.631	3.20532
Apixaban	0.01	112.176	4.18691	114.539	1.5091
Apixaban	0.001	120.988	0.201337	116.267	0.337123
Apixaban	0.0001	107.874	0.952795	117.026	4.49017
AR-42 (HDAC-42)	10	40.9635	1.54744	3.41399	0.0807621
AR-42 (HDAC-42)	1	61.673	2.18285	41.0706	0.0785595
AR-42 (HDAC-42)	0.1	82.4396	0.896621	83.435	3.57556
AR-42 (HDAC-42)	0.01	90.7626	3.50651	101.934	6.35231
AR-42 (HDAC-42)	0.001	108.521	2.19019	98.1563	0.283402
AR-42 (HDAC-42)	0.0001	94.6756	0.437305	108.771	1.96693
AS-252424	10	90.7987	2.38421	107.751	3.34664
AS-252424	1	105.938	2.08676	88.2371	2.03407
AS-252424	0.1	96.7353	3.57074	101.243	5.6203
AS-252424	0.01	101.637	1.17668	96.9553	0.743469
AS-252424	0.001	109.168	2.8235	95.3019	2.21736
AS-252424	0.0001	111.114	2.50963	92.9272	9.27448
AS-604850	10	102.388	0.351296	88.4895	0.374137
AS-604850	1	100.159	0.234416	98.0572	6.72211
AS-604850	0.1	104.265	0.582429	95.4951	2.71232
AS-604850	0.01	101.901	1.93245	90.6807	1.06955
AS-604850	0.001	97.6565	4.83672	91.4302	7.57748
AS-604850	0.0001	103.602	2.49978	98.1727	7.68938
AS-605240	10	109.633	3.22217	98.7726	1.28247
AS-605240	1	105.223	0.375005	99.5327	1.90158
AS-605240	0.1	108.208	7.82507	100.382	1.46872
AS-605240	0.01	120.483	1.07771	98.0214	0.74557
AS-605240	0.001	113.879	1.18809	96.5394	2.67302
AS-605240	0.0001	106.139	1.85103	100.186	0.991028
AS703026	10	55.7373	0.909965	78.3833	1.15826
AS703026	1	90.5218	2.05499	99.9191	0.0521039
AS703026	0.1	97.0083	0.183418	103.496	0.28747
AS703026	0.01	100.945	3.1917	104.98	1.39303
AS703026	0.001	92.0446	12.8226	104.14	1.93024
AS703026	0.0001	100.34	0.480804	101.803	0.967216
Asaraldehyde	10	92.3111	1.86102	96.0608	0.296727
Asaraldehyde	1	113.361	0.618679	102.477	0.128693
Asaraldehyde	0.1	96.2116	1.41819	99.9799	0.76749
Asaraldehyde	0.01	109.584	0.368787	94.8405	1.32627
Asaraldehyde	0.001	116.4	0.257012	102.745	2.04375
Asaraldehyde	0.0001	111.922	3.52981	101.067	1.98441
Asenapine maleate	10	89.3365	0.575975	88.4718	0.571693
Asenapine maleate	1	109.759	3.36923	102.795	3.49893
Asenapine maleate	0.1	104.674	5.30466	111.514	4.98963
Asenapine maleate	0.01	106.363	0.120237	110.612	0.712706
Asenapine maleate	0.001	105.4	0.743402	112.902	3.28775
Asenapine maleate	0.0001	109.775	1.47646	110.048	0.794674
AT519	10	10.874	0.174517	19.7772	1.81302
AT519	1	15.4928	1.09818	19.5834	0.580821
AT519	0.1	89.1008	0.28093	81.5451	1.87892
AT519	0.01	100.198	6.30147	100.052	1.70572
AT519	0.001	99.4622	0.494364	101.342	0.218683
AT519	0.0001	107.846	4.59217	104.68	0.0693953
AT7867	10	49.1689	3.20225	18.5039	2.62167
AT7867	1	85.2305	0.131217	75.0876	5.64747
AT7867	0.1	95.8466	1.71239	94.2672	6.71366
AT7867	0.01	105.133	4.77631	90.1666	4.89057
AT7867	0.001	102.491	6.2454	90.0871	2.38306
AT7867	0.0001	98.7917	5.44935	89.091	5.10381
AT9283	10	15.1553	1.24104	14.6324	0.541144
AT9283	1	53.1235	0.435283	31.4725	3.93316
AT9283	0.1	85.7595	4.86413	71.4001	2.7471
AT9283	0.01	105.775	1.64911	81.5398	2.17667
AT9283	0.001	103.428	0.372071	89.4106	2.16394
AT9283	0.0001	94.612	1.62911	73.0009	1.07147
Atropine sulfate monohydrate	10	63.6375	6.50592	80.2548	5.03743
Atropine sulfate monohydrate	1	70.817	5.3403	89.8534	3.67546
Atropine sulfate monohydrate	0.1	79.6462	6.77039	97.8703	6.3623
Atropine sulfate monohydrate	0.01	83.3146	5.39372	105.151	6.47681
Atropine sulfate monohydrate	0.001	79.022	1.67355	92.1148	8.47259
Atropine sulfate monohydrate	0.0001	64.6022	5.88326	80.4931	7.01224
Aurora A Inhibitor I	10	0.785991	0.162964	0.914596	0.0274082
Aurora A Inhibitor I	1	103.593	1.43201	87.1431	2.26963
Aurora A Inhibitor I	0.1	105.424	2.25231	99.536	0.74702
Aurora A Inhibitor I	0.01	114.141	3.23495	98.5529	0.76918
Aurora A Inhibitor I	0.001	112.944	3.5925	100.666	0.544082
Aurora A Inhibitor I	0.0001	105.835	0.0887788	100.961	0.285162
AV-951(Tivozanib)	10	77.3271	0.383372	48.2381	1.28346
AV-951(Tivozanib)	1	106.625	2.65732	101.556	2.35709
AV-951(Tivozanib)	0.1	110.906	1.97263	99.2588	0.51792
AV-951(Tivozanib)	0.01	110.472	5.90315	102.228	0.419102
AV-951(Tivozanib)	0.001	96.6059	3.19904	103.719	1.2794
AV-951(Tivozanib)	0.0001	102.338	2.0502	101.242	0.14532
Avasimibe (CI-1011)	10	105.527	3.60816	97.8355	3.25891
Avasimibe (CI-1011)	1	104.337	0.532664	97.8876	0.252682
Avasimibe (CI-1011)	0.1	99.6078	1.30122	100.995	0.452778
Avasimibe (CI-1011)	0.01	95.2449	2.36211	105.429	3.09501
Avasimibe (CI-1011)	0.001	97.4752	2.14841	99.4445	0.320974
Avasimibe (CI-1011)	0.0001	106.22	1.02538	107.565	8.14454
AXD0530 (Saracatinib	10	76.9219	0.141627	48.0172	1.49992
AXD0530 (Saracatinib	1	90.7804	5.85552	70.0991	4.04521
AXD0530 (Saracatinib	0.1	104.064	8.31919	80.6862	5.72149
AXD0530 (Saracatinib	0.01	91.9403	0.372071	82.288	1.70492
AXD0530 (Saracatinib	0.001	98.6981	3.95835	89.7986	7.44232
AXD0530 (Saracatinib	0.0001	93.5992	1.40907	83.7582	2.59304
Axitinib	10	55.0329	0.798798	40.7344	1.52295
Axitinib	1	103.498	0.702634	98.6669	1.94322
Axitinib	0.1	108.526	3.76961	101.63	1.0899
Axitinib	0.01	113.038	0.878293	100.012	0.41794
Axitinib	0.001	103.616	1.67837	97.7067	3.40571
Axitinib	0.0001	101.56	3.9209	86.7299	7.20902
AZ 960	10	44.8518	4.29247	16.2741	0.85166
AZ 960	1	47.127	3.5804	62.8184	0.156683
AZ 960	0.1	104.113	2.6776	92.4417	0.843304
AZ 960	0.01	103.235	4.51532	94.6841	2.16153
AZ 960	0.001	107.286	3.56166	100.819	1.2082
AZ 960	0.0001	99.6317	4.0154	99.9421	3.08701
AZD1152-HQPA (Barasertib)	10	73.0163	1.5518	85.4715	2.60961
AZD1152-HQPA (Barasertib)	1	68.192	0.785631	84.5602	0.558661
AZD1152-HQPA (Barasertib)	0.1	79.3765	1.46911	91.8802	3.15253
AZD1152-HQPA (Barasertib)	0.01	106.553	1.96712	96.8763	0.980864
AZD1152-HQPA (Barasertib)	0.001	111.444	1.38641	98.1002	0.354557
AZD1152-HQPA (Barasertib)	0.0001	113.721	6.73138	97.2251	0.0402376
AZD1480	10	87.663	1.20173	53.6099	1.39782
AZD1480	1	103.272	3.8228	89.3507	2.58482
AZD1480	0.1	100.782	0.588838	92.2194	2.83612
AZD1480	0.01	103.659	1.7277	86.6862	3.87331
AZD1480	0.001	101.716	0.921255	89.6369	1.14411
AZD1480	0.0001	103.535	2.12846	97.8919	0.313513
AZD2281 (Olaparib)	10	81.7532	0.47793	98.364	4.4682
AZD2281 (Olaparib)	1	114.251	0.689015	103.569	1.53524
AZD2281 (Olaparib)	0.1	120.234	2.76535	99.5735	3.0873
AZD2281 (Olaparib)	0.01	125.294	5.58647	104.573	0.905128
AZD2281 (Olaparib)	0.001	129.458	5.53735	102.576	1.72206
AZD2281 (Olaparib)	0.0001	119.658	2.08298	104.171	1.52247
AZD5438	10	11.6896	0.0539633	27.7446	0.915489
AZD5438	1	88.1283	1.78011	89.413	2.27308
AZD5438	0.1	99.547	0.143677	107.532	1.58272
AZD5438	0.01	95.3821	1.58854	98.7241	4.67267
AZD5438	0.001	100.57	1.43475	105.757	0.224451
AZD5438	0.0001	103.102	7.59668	110.906	0.221051
AZD6244 (Selumetinib)	10	88.2142	0.501579	89.0068	2.53153
AZD6244 (Selumetinib)	1	84.686	1.23466	104.439	2.82619
AZD6244 (Selumetinib)	0.1	98.8845	5.3577	105.787	1.09418
AZD6244 (Selumetinib)	0.01	96.8438	1.1284	105.209	1.00435
AZD6244 (Selumetinib)	0.001	89.8881	0.219033	100.061	0.888162
AZD6244 (Selumetinib)	0.0001	83.9632	9.24746	101.604	0.385689
AZD7762	10	6.54849	0.308293	3.23696	0.411123
AZD7762	1	17.1267	0.867113	22.2752	0.0291577
AZD7762	0.1	32.1285	0.322887	83.6233	0.975033
AZD7762	0.01	88.7645	0.16722	98.3022	0.394795
AZD7762	0.001	108.502	1.83334	98.9587	0.93946
AZD7762	0.0001	102.474	4.33009	99.0139	1.14648
AZD8055	10	19.0307	0.538752	34.3266	1.35443
AZD8055	1	21.4242	2.20707	34.5829	0.722965
AZD8055	0.1	39.8082	0.672308	48.4371	0.707313
AZD8055	0.01	66.5103	0.577989	68.9853	0.954723
AZD8055	0.001	86.2431	2.68772	81.1088	4.25773
AZD8055	0.0001	80.0102	3.14574	90.4	3.28133
AZD8330	10	58.5367	0.662898	68.403	0.987242
AZD8330	1	65.9078	1.66963	76.3211	0.954628
AZD8330	0.1	96.0465	0.594362	93.0799	2.12428
AZD8330	0.01	99.3142	1.33847	93.2565	1.42006
AZD8330	0.001	102.288	2.71783	92.8532	1.41674
AZD8330	0.0001	102.521	1.39894	101.08	0.987794
AZD8931	10	93.3805	4.92587	83.1862	3.25618
AZD8931	1	99.5666	2.10022	98.9529	1.71755
AZD8931	0.1	96.6063	0.728608	100.328	0.183706
AZD8931	0.01	98.4276	2.04695	101.402	2.61218
AZD8931	0.001	104.183	3.0514	99.7256	2.28574
AZD8931	0.0001	105.683	2.45152	102.499	1.51268
Azelastine HCl (Astelin)	10	90.4321	0.821026	68.2793	0.321569
Azelastine HCl (Astelin)	1	106.84	0.173983	102.272	2.18653
Azelastine HCl (Astelin)	0.1	108.511	1.58669	100.434	6.53338
Azelastine HCl (Astelin)	0.01	102.816	4.90603	98.1457	0.858463
Azelastine HCl (Astelin)	0.001	114.492	4.48904	92.2578	4.63372
Azelastine HCl (Astelin)	0.0001	111.041	0.647043	100.889	3.82413
Baicalin	10	98.5141	1.30451	107.873	0.629348
Baicalin	1	109.608	1.29611	104.828	1.23438
Baicalin	0.1	106.439	1.54951	105.9	4.62217
Baicalin	0.01	106.477	2.58962	118.76	1.08434
Baicalin	0.001	108.277	3.76937	106.502	1.22327
Baicalin	0.0001	97.4518	0.877861	113.49	0.916931
BAY 73-4506 (Regorafenib)	10	88.2468	1.77631	63.5543	0.470478
BAY 73-4506 (Regorafenib)	1	102.043	1.44586	100.136	1.82347
BAY 73-4506 (Regorafenib)	0.1	98.387	2.84104	101.921	1.57566
BAY 73-4506 (Regorafenib)	0.01	99.5031	0.715275	99.8985	2.322
BAY 73-4506 (Regorafenib)	0.001	93.9175	5.27509	99.1083	0.788416
BAY 73-4506 (Regorafenib)	0.0001	108.852	1.50445	98.014	0.187607
Belinostat(PXD101)	10	44.5955	0.658822	9.88367	0.358104
Belinostat(PXD101)	1	85.5884	1.84673	77.1666	0.112217
Belinostat(PXD101)	0.1	94.4406	1.94837	92.6669	1.59909
Belinostat(PXD101)	0.01	106.768	1.05997	97.4613	0.883434
Belinostat(PXD101)	0.001	111.069	1.06476	97.0195	2.58979
Belinostat(PXD101)	0.0001	109.065	3.73412	97.662	1.08587
Benazepril HCl	10	69.7544	4.85689	89.8967	6.67034
Benazepril HCl	1	74.6216	9.89243	95.2349	4.90841
Benazepril HCl	0.1	81.0791	7.36328	98.8226	6.26796
Benazepril HCl	0.01	83.0211	5.18092	89.566	6.06233
Benazepril HCl	0.001	81.9993	2.58958	89.6732	11.3892
Benazepril HCl	0.0001	68.018	2.85493	82.4546	11.2457
Benserazide HCl	10	100.684	1.43509	105.121	3.1391
Benserazide HCl	1	105.791	2.27934	114.043	2.5681
Benserazide HCl	0.1	107.085	1.34265	109.477	0.875947
Benserazide HCl	0.01	103.298	3.4927	109.631	2.12839
Benserazide HCl	0.001	93.8261	2.5935	104.116	2.71328
Benserazide HCl	0.0001	98.1366	5.33892	108.816	0.379276
Bethanechol chloride	10	101.024	2.96359	101.637	0.123013
Bethanechol chloride	1	100.184	1.82023	103.743	0.898297
Bethanechol chloride	0.1	103.442	0.494262	104.971	0.92867
Bethanechol chloride	0.01	104.422	2.88882	105.136	1.37592
Bethanechol chloride	0.001	105.275	3.07872	102.273	1.86645
Bethanechol chloride	0.0001	102.713	3.4466	96.285	0.783637
BEZ235 (NVP-BEZ235)	10	35.4464	0.592133	37.1038	1.65746
BEZ235 (NVP-BEZ235)	1	70.7007	0.572908	64.6071	0.735941
BEZ235 (NVP-BEZ235)	0.1	92.4025	6.21355	98.5326	1.37098
BEZ235 (NVP-BEZ235)	0.01	91.1473	5.9758	107.588	4.25759
BEZ235 (NVP-BEZ235)	0.001	94.7135	0.160209	110.446	4.05156
BEZ235 (NVP-BEZ235)	0.0001	111.553	3.48167	103.092	3.62396
BI 2536	10	28.9809	0.677441	12.9894	0.480315
BI 2536	1	51.6549	0.206301	50.6487	0.583652
BI 2536	0.1	44.5853	1.45661	43.5131	1.47039
BI 2536	0.01	47.8967	1.69531	52.9894	1.1904
BI 2536	0.001	80.2565	1.49071	66.7438	0.514376
BI 2536	0.0001	98.1636	3.08997	98.6294	1.27006
BI6727 (Volasertib)	10	1.64261	0.0653022	5.9859	0.265047
BI6727 (Volasertib)	1	41.8746	0.705117	44.2739	1.40232
BI6727 (Volasertib)	0.1	42.383	0.631744	48.9619	2.0051
BI6727 (Volasertib)	0.01	59.6475	2.97382	53.5533	0.875902
BI6727 (Volasertib)	0.001	72.9035	4.50218	61.8131	0.534499
BI6727 (Volasertib)	0.0001	96.1117	4.34663	76.3111	0.955196
BIBF1120 (Vargatef)	10	95.8035	1.18025	81.9587	2.08563
BIBF1120 (Vargatef)	1	105.319	1.71684	96.9011	2.47102
BIBF1120 (Vargatef)	0.1	108.342	3.07018	98.8658	3.91027
BIBF1120 (Vargatef)	0.01	111.831	1.52259	103.26	0.752175
BIBF1120 (Vargatef)	0.001	110.982	5.32681	97.1699	3.12844
BIBF1120 (Vargatef)	0.0001	101.208	2.64129	85.9539	5.4059
BIBR 953	10	80.9528	4.64321	91.3188	4.59715
BIBR 953	1	82.6731	9.05784	88.3116	6.68324
BIBR 953	0.1	88.6278	4.45842	94.1036	7.26303
BIBR 953	0.01	90.1845	2.21389	82.8263	11.0925
BIBR 953	0.001	77.2336	5.64419	76.4687	10.524
BIBR 953	0.0001	64.3595	4.44704	77.99	9.01931
BIBR-1048	10	87.6233	2.97228	69.396	1.48292
BIBR-1048	1	107.395	6.23707	72.905	5.36724
BIBR-1048	0.1	96.7919	4.39887	92.864	8.47017
BIBR-1048	0.01	90.1858	3.05373	88.6799	4.10203
BIBR-1048	0.001	83.7976	4.26751	80.476	6.2228
BIBR-1048	0.0001	78.5761	0.34592	82.2139	12.7754
BIBR1532	10	87.3731	2.66888	96.4185	1.19308
BIBR1532	1	95.3649	0.928143	99.8029	0.107725
BIBR1532	0.1	105.744	1.01774	102.693	1.2649
BIBR1532	0.01	111.588	5.16967	104.147	0.53399
BIBR1532	0.001	98.3011	0.928143	98.3122	4.99935
BIBR1532	0.0001	93.5078	0.691473	110.5	3.11823
BIBW2992 )Tovok)	10	13.8045	1.64695	7.9151	0.042336
BIBW2992 )Tovok)	1	91.8479	0.606232	78.3477	2.90355
BIBW2992 )Tovok)	0.1	108.012	3.25417	100.3	0.777572
BIBW2992 )Tovok)	0.01	110.425	1.55723	102.712	6.01524
BIBW2992 )Tovok)	0.001	108.319	0.984325	106.241	1.00054
BIBW2992 )Tovok)	0.0001	114.903	3.00232	98.6504	5.19251
Bicalutamide (Casodex)	10	111.925	1.7473	101.972	1.11647
Bicalutamide (Casodex)	1	110.575	0.787392	102.495	0.880044
Bicalutamide (Casodex)	0.1	101.513	2.76156	102.154	1.62131
Bicalutamide (Casodex)	0.01	111.729	1.20194	101.296	0.408898
Bicalutamide (Casodex)	0.001	118.573	3.42004	101.602	1.15188
Bicalutamide (Casodex)	0.0001	125.511	1.29989	105.167	0.547672
BIIB021	10	21.0621	0.825886	4.5638	0.0521808
BIIB021	1	33.2924	1.15837	5.9249	0.871999
BIIB021	0.1	79.0377	2.66697	75.0427	2.85719
BIIB021	0.01	116.954	4.12766	104.095	0.832574
BIIB021	0.001	119.822	2.24042	103.204	1.49295
BIIB021	0.0001	107.233	1.30154	108.774	0.785611
BIRB 796	10	103.53	1.37909	95.4891	1.83233
BIRB 796	1	102.805	4.73088	94.176	0.143186
BIRB 796	0.1	103.841	0.273188	98.744	1.69306
BIRB 796	0.01	98.7829	4.4272	97.2008	1.0146
BIRB 796	0.001	107.193	3.35956	98.8168	1.2993
BIRB 796	0.0001	104.47	3.10789	98.0306	1.94699
Bisoprolol Eumarate	10	84.7116	0.899391	96.6068	8.24922
Bisoprolol Eumarate	1	93.3637	9.28554	93.4673	8.30809
Bisoprolol Eumarate	0.1	106.726	4.79559	99.671	4.05042
Bisoprolol Eumarate	0.01	99.3841	7.08479	87.397	4.21896
Bisoprolol Eumarate	0.001	88.4779	8.28106	80.3734	3.63272
Bisoprolol Eumarate	0.0001	91.6187	3.58706	80.3506	5.47932
BIX02188	10	87.263	0.134768	84.8701	2.488
BIX02188	1	99.9145	0.154926	92.4388	6.54973
BIX02188	0.1	102.597	2.63431	97.2762	0.782165
BIX02188	0.01	104.336	2.00597	99.1625	1.07016
BIX02188	0.001	107.045	0.875417	97.2207	1.84514
BIX02188	0.0001	102.705	1.73874	99.8371	1.51182
BIX02189	10	93.2853	1.36496	47.4338	2.23318
BIX02189	1	98.4859	6.61113	91.6626	5.66697
BIX02189	0.1	100.76	0.0282207	99.4768	0.732969
BIX02189	0.01	102.481	1.4525	98.8201	1.25368
BIX02189	0.001	105.767	1.16338	99.6472	1.68152
BIX02189	0.0001	106.841	1.51643	98.0517	0.442766
BKM120 (NVP-BKM120)	10	20.0078	0.187912	20.978	0.972712
BKM120 (NVP-BKM120)	1	71.8549	3.59415	58.4774	2.11779
BKM120 (NVP-BKM120)	0.1	92.9426	2.65062	104.029	4.98505
BKM120 (NVP-BKM120)	0.01	95.9079	2.17092	109.186	0.0242988
BKM120 (NVP-BKM120)	0.001	101.818	3.58952	112.177	2.33345
BKM120 (NVP-BKM120)	0.0001	96.9587	2.03527	102.124	2.40634
BMS 777607	10	97.1721	0.958352	90.7831	4.67254
BMS 777607	1	100.007	1.58381	97.6452	3.85555
BMS 777607	0.1	104.974	0.103092	99.3728	1.08619
BMS 777607	0.01	102.866	2.76505	98.928	0.32171
BMS 777607	0.001	101.672	0.871386	93.9757	0.294625
BMS 777607	0.0001	105.89	3.2713	88.0932	3.72675
BMS 794833	10	94.4825	1.33475	98.1482	0.839367
BMS 794833	1	102.009	2.22138	98.9259	1.21836
BMS 794833	0.1	102.96	2.81823	103.523	2.00774
BMS 794833	0.01	111.344	3.0939	102.207	1.56771
BMS 794833	0.001	117.974	2.61629	94.6273	4.24159
BMS 794833	0.0001	94.0401	10.2356	90.8599	6.57892
BMS-599626	10	81.3313	0.650857	82.5117	5.92699
BMS-599626	1	96.2653	2.83208	101.493	1.93791
BMS-599626	0.1	104.233	0.790619	101.27	0.875221
BMS-599626	0.01	97.5736	2.02976	101.768	1.46841
BMS-599626	0.001	104.399	1.95666	100.443	1.22597
BMS-599626	0.0001	101.427	2.73383	100.885	0.539317
BMS-707035	10	99.9696	0.60605	100.401	1.42202
BMS-707035	1	108.757	0.335544	100.782	0.82474
BMS-707035	0.1	101.54	1.95456	100.589	2.06677
BMS-707035	0.01	106.175	1.51772	101.378	2.38277
BMS-707035	0.001	106.061	1.52923	105.86	0.600179
BMS-707035	0.0001	104.379	2.92723	99.8173	2.36252
BMS-708163	10	107.865	2.85023	102.178	1.92881
BMS-708163	1	116.892	2.94084	103.764	0.0100428
BMS-708163	0.1	116.138	0.313289	103.359	0.947569
BMS-708163	0.01	124.169	2.7239	101.57	0.301875
BMS-708163	0.001	107.853	2.67795	101.638	1.29848
BMS-708163	0.0001	109.733	0.264797	102.609	1.22995
BMS-790052	10	81.106	1.97006	94.0679	1.9533
BMS-790052	1	96.2144	0.137253	99.4139	2.39162
BMS-790052	0.1	100.757	3.79695	101.917	2.28204
BMS-790052	0.01	105.612	1.61983	100.234	1.23205
BMS-790052	0.001	105.007	0.218304	98.8219	0.59892
BMS-790052	0.0001	102.827	3.18404	100.323	2.6647
BMS-806 (BMS 378806)	10	88.5191	5.69739	115.32	1.50685
BMS-806 (BMS 378806)	1	85.951	1.18304	105.935	1.16314
BMS-806 (BMS 378806)	0.1	107.15	2.66185	103.156	1.81981
BMS-806 (BMS 378806)	0.01	111.315	2.52946	108.03	1.5774
BMS-806 (BMS 378806)	0.001	106.187	3.83457	111.551	1.15825
BMS-806 (BMS 378806)	0.0001	105.433	6.53303	112.476	3.26518
BMY 7378	10	95.289	2.32282	105.301	1.32778
BMY 7378	1	105.049	0.259371	104.864	1.8859
BMY 7378	0.1	104.429	0.88037	98.2165	1.75345
BMY 7378	0.01	100.142	3.77814	99.0673	0.308387
BMY 7378	0.001	109.665	3.67792	96.5792	0.10016
BMY 7378	0.0001	104.125	0.40497	96.6808	4.43141
Bortezomib	10	1.86638	0.126045	1.02803	0.0659792
Bortezomib	1	2.20579	0.1577	1.14017	0.00520888
Bortezomib	0.1	3.06451	0.0339572	1.43237	0.0486162
Bortezomib	0.01	5.79692	0.146189	2.3319	0.0121541
Bortezomib	0.001	101.514	2.79543	89.9782	4.22903
Bortezomib	0.0001	110.233	1.33527	97.4175	1.63906
Bosutinib (SKI-606)	10	3.1775	0.878567	1.86371	0.189719
Bosutinib (SKI-606)	1	64.325	7.18457	69.5166	4.02802
Bosutinib (SKI-606)	0.1	103.424	7.8743	90.2047	6.37723
Bosutinib (SKI-606)	0.01	92.7358	6.8333	94.4849	6.04235
Bosutinib (SKI-606)	0.001	108.716	3.22942	93.6224	2.95083
Bosutinib (SKI-606)	0.0001	94.5791	3.6879	85.3923	0.504219
BRL-15572	10	89.2516	0.439284	79.0723	4.36677
BRL-15572	1	101.55	2.46826	83.2887	4.93861
BRL-15572	0.1	95.855	2.92068	98.5834	0.466813
BRL-15572	0.01	103.755	2.48271	95.0728	7.23973
BRL-15572	0.001	93.4062	2.83597	85.676	8.33743
BRL-15572	0.0001	102.181	4.74348	83.8576	10.171
BS-181	10	81.2013	7.13635	55.6815	5.25246
BS-181	1	115.906	2.19211	100.269	1.43922
BS-181	0.1	94.7377	0.875018	88.2804	1.22054
BS-181	0.01	106.371	0.995417	99.7207	1.66024
BS-181	0.001	107.212	3.6977	101.114	0.996609
BS-181	0.0001	112.325	2.29305	101.142	2.17516
BSI-201	10	109.501	3.07003	102.28	0.134029
BSI-201	1	113.736	0.27481	100.486	0.30345
BSI-201	0.1	116.116	0.0989049	102.345	1.8735
BSI-201	0.01	126.583	0.324594	105.92	0.651576
BSI-201	0.001	130.005	0.891471	103.104	1.10472
BSI-201	0.0001	136.029	2.69499	108.476	2.51173
Bupivacaine HCl (marcain)	10	100.411	2.29001	98.4155	0.00303735
Bupivacaine HCl (marcain)	1	94.0523	1.34185	94.366	0.466993
Bupivacaine HCl (marcain)	0.1	93.4563	1.14798	103.597	4.69195
Bupivacaine HCl (marcain)	0.01	93.4647	0.530653	98.7516	1.73357
Bupivacaine HCl (marcain)	0.001	104.103	4.40204	102.192	4.2242
Bupivacaine HCl (marcain)	0.0001	97.42	2.15636	89.409	2.28029
CAL-101	10	92.4074	0.244832	92.7361	4.71393
CAL-101	1	104.097	0.720304	109.266	1.99473
CAL-101	0.1	106.396	3.04373	104.3	3.38709
CAL-101	0.01	111.12	5.79933	114.081	1.15856
CAL-101	0.001	117.532	0.718885	108.559	3.10192
CAL-101	0.0001	104.384	0.033354	115.707	3.15255
Camptothecine	10	19.5018	1.68678	17.7858	0.0987217
Camptothecine	1	11.998	0.678083	10.3153	0.364072
Camptothecine	0.1	57.8174	2.90564	44.5779	2.11253
Camptothecine	0.01	100.879	2.36666	96.314	4.49212
Camptothecine	0.001	105.924	1.84877	100.698	0.465076
Camptothecine	0.0001	104.3	0.414919	100.627	0.365784
Candesartan cilexetil	10	97.5488	0.873822	94.5489	0.325754
Candesartan cilexetil	1	96.9479	2.40713	99.7497	5.38007
Candesartan cilexetil	0.1	106.466	1.25239	97.8384	1.56731
Candesartan cilexetil	0.01	102.185	2.69502	94.0322	0.163902
Candesartan cilexetil	0.001	97.7192	2.10022	95.8179	3.51227
Candesartan cilexetil	0.0001	106.078	0.302477	96.5259	0.053268
Capecitabine (Xeloda)	10	100.347	0.0769086	100.118	1.32233
Capecitabine (Xeloda)	1	110.441	0.134749	99.7895	0.638641
Capecitabine (Xeloda)	0.1	105.978	1.72695	99.2734	0.857604
Capecitabine (Xeloda)	0.01	110.087	2.90854	101.332	0.114613
Capecitabine (Xeloda)	0.001	112.349	1.0621	99.5508	1.4415
Capecitabine (Xeloda)	0.0001	108.57	0.750653	103.471	1.85719
Carbamazepine (Carbatrol)	10	94.5374	0.188759	98.8712	0.0534877
Carbamazepine (Carbatrol)	1	108.418	0.97418	105.017	0.349406
Carbamazepine (Carbatrol)	0.1	101.131	0.142862	107.666	0.39039
Carbamazepine (Carbatrol)	0.01	93.327	2.95163	103.487	1.81024
Carbamazepine (Carbatrol)	0.001	96.662	3.77778	105.788	0.298697
Carbamazepine (Carbatrol)	0.0001	93.0911	3.90836	101.937	0.534877
Carbidopa	10	89.7095	1.34265	92.0791	1.39971
Carbidopa	1	99.6422	2.62841	103.993	4.74651
Carbidopa	0.1	103.292	1.61221	106.833	2.14784
Carbidopa	0.01	90.0313	0.706555	93.7098	2.55282
Carbidopa	0.001	103.907	5.41778	103.244	0.120868
Carbidopa	0.0001	97.3385	3.19598	91.9504	1.92833
CCT128930	10	60.5627	1.02155	71.9957	0.827124
CCT128930	1	77.3001	3.27403	96.3456	4.36545
CCT128930	0.1	92.8173	5.5819	102.035	5.50065
CCT128930	0.01	81.366	1.89193	111.03	2.37868
CCT128930	0.001	80.965	1.18774	101.818	1.4293
CCT128930	0.0001	65.1823	2.27689	114.237	2.4653
CCT129202	10	49.2937	1.42164	47.4496	2.89686
CCT129202	1	100.95	4.27084	97.2435	0.0443183
CCT129202	0.1	105.364	1.37652	100.584	0.634829
CCT129202	0.01	101.946	4.00135	101.057	0.0964222
CCT129202	0.001	96.6541	1.22931	103.404	0.0419227
CCT129202	0.0001	104.501	2.71684	100.773	2.45008
Cediranib (AZD2171)	10	10.5705	4.94344	1.75015	0.064522
Cediranib (AZD2171)	1	84.2167	1.59311	62.3429	2.59716
Cediranib (AZD2171)	0.1	101.611	2.06751	97.3615	0.373763
Cediranib (AZD2171)	0.01	120.512	5.13641	102.227	1.94496
Cediranib (AZD2171)	0.001	116.555	2.71373	89.3925	1.48982
Cediranib (AZD2171)	0.0001	104.051	3.64908	81.8863	2.52973
Ceftiofur HCl	10	110.034	1.87571	94.2331	3.26528
Ceftiofur HCl	1	116.393	1.99577	94.3012	1.63051
Ceftiofur HCl	0.1	116.619	5.60052	97.5397	5.19823
Ceftiofur HCl	0.01	123.054	2.00943	94.4104	3.03508
Ceftiofur HCl	0.001	112.072	0.333587	99.2295	0.83863
Ceftiofur HCl	0.0001	116.331	6.77454	98.6295	4.28736
Celmastine fumarate	10	74.9437	3.79577	66.4456	5.34388
Celmastine fumarate	1	97.0294	0.489843	92.7026	1.87595
Celmastine fumarate	0.1	104.4	2.91036	99.2965	5.01094
Celmastine fumarate	0.01	102.272	9.57209	102.67	4.1534
Celmastine fumarate	0.001	104.88	3.99048	103.493	5.20678
Celmastine fumarate	0.0001	92.3628	3.38654	97.2766	0.257401
CHIR-90021	10	65.5988	0.022963	54.905	1.5126
CHIR-90021	1	100.635	3.09837	95.6972	3.32844
CHIR-90021	0.1	100.145	2.31872	84.1268	3.5894
CHIR-90021	0.01	100.931	0.00765435	91.401	4.93346
CHIR-90021	0.001	104.695	0.635311	87.8233	1.23533
CHIR-90021	0.0001	110.159	1.57844	89.9949	1.90706
Chlorpromazine HCl	10	81.8532	3.21136	63.6507	4.6294
Chlorpromazine HCl	1	101.135	7.60848	91.7772	4.60521
Chlorpromazine HCl	0.1	100.789	8.8643	102.359	6.14136
Chlorpromazine HCl	0.01	93.3154	8.59107	95.6751	0.891045
Chlorpromazine HCl	0.001	87.933	6.9289	92.5789	5.58012
Chlorpromazine HCl	0.0001	88.2686	0.789047	97.6753	3.15535
Chlorprothixene	10	100.75	0.599893	89.075	2.03461
Chlorprothixene	1	107.925	3.94585	108.855	0.969724
Chlorprothixene	0.1	102.934	0.464788	108.101	2.86749
Chlorprothixene	0.01	102.1	4.27424	102.292	0.138234
Chlorprothixene	0.001	101.78	5.1883	105.506	5.4217
Chlorprothixene	0.0001	93.0984	1.56567	102.873	2.38194
CHR-2797	10	81.9761	2.13807	89.632	2.69775
CHR-2797	1	89.8474	1.53463	104.419	0.13625
CHR-2797	0.1	101.517	1.64704	110.787	7.45374
CHR-2797	0.01	114.529	0.0295804	114.739	1.43555
CHR-2797	0.001	116.484	2.42855	105.322	0.65168
CHR-2797	0.0001	112.029	1.56421	102.79	2.0623
CI-1040 (PD184352)	10	81.3661	0.867354	74.9414	1.41951
CI-1040 (PD184352)	1	98.3963	1.45653	96.6703	3.31771
CI-1040 (PD184352)	0.1	97.3423	1.53371	99.8981	2.7268
CI-1040 (PD184352)	0.01	104.118	1.79345	98.9421	2.72293
CI-1040 (PD184352)	0.001	98.0403	1.16338	92.2645	5.63712
CI-1040 (PD184352)	0.0001	101.195	2.45981	97.5654	0.82307
Cilnidipine	10	97.9549	2.15874	103.499	3.15103
Cilnidipine	1	99.9802	0.815053	100.072	1.75149
Cilnidipine	0.1	95.5915	1.22476	112.54	2.49715
Cilnidipine	0.01	102.572	0.79077	105.916	0.776047
Cilnidipine	0.001	100.501	0.184928	104.412	3.35928
Cilnidipine	0.0001	118.392	3.96381	98.6332	2.27497
Cilomilast (SB-207499)	10	98.6027	0.284459	93.3743	2.33976
Cilomilast (SB-207499)	1	104.57	1.7396	93.8539	0.755171
Cilomilast (SB-207499)	0.1	102.121	2.74079	106.2	0.531763
Cilomilast (SB-207499)	0.01	95.4457	2.59692	97.0606	1.8294
Cilomilast (SB-207499)	0.001	102.938	0.132047	97.9612	0.97724
Cilomilast (SB-207499)	0.0001	96.4593	2.36239	102.205	0.0929749
Cilostazol	10	100.512	2.55226	97.5097	0.0208887
Cilostazol	1	96.5064	0.848054	100.851	3.3232
Cilostazol	0.1	108.724	2.97068	104.64	1.03811
Cilostazol	0.01	107.63	0.987528	107.668	1.59071
Cilostazol	0.001	101.977	0.673088	100.866	0.71528
Cilostazol	0.0001	109.268	1.18491	107.585	0.221547
Ciprofibrate	10	101.863	1.6857	102.204	1.33905
Ciprofibrate	1	97.011	5.43316	103.118	0.95126
Ciprofibrate	0.1	93.4791	0.863374	109.392	0.222818
Ciprofibrate	0.01	103.616	0.3284	98.7007	4.97483
Ciprofibrate	0.001	100.076	4.42479	102.095	3.91573
Ciprofibrate	0.0001	105.065	0.474061	106.576	2.46813
Cl-1033 (Canertinib)	10	47.3727	2.91125	41.9001	0.0222089
Cl-1033 (Canertinib)	1	84.5537	2.53487	99.4373	0.00876667
Cl-1033 (Canertinib)	0.1	96.0974	2.92392	100.24	0.781987
Cl-1033 (Canertinib)	0.01	95.1299	0.541075	102.089	1.26766
Cl-1033 (Canertinib)	0.001	96.1705	0.381656	100.721	1.26824
Cl-1033 (Canertinib)	0.0001	100.405	0.0638732	101.24	1.91815
Cladribine	10	52.7277	0.186233	43.5	0.461304
Cladribine	1	97.8024	3.50856	60.3305	0.922608
Cladribine	0.1	106.386	0.984557	105.417	2.41372
Cladribine	0.01	113.043	2.14009	105.067	2.08072
Cladribine	0.001	109.602	1.76	100.576	2.0944
Cladribine	0.0001	106.193	0.898114	100.95	1.4033
Clarithromycin (Biaxin,Klacid)	10	98.8201	1.51121	93.4287	0.403024
Clarithromycin (Biaxin,Klacid)	1	105.026	0.445741	102.013	3.7363
Clarithromycin (Biaxin,Klacid)	0.1	114.652	2.53857	102.353	1.06954
Clarithromycin (Biaxin,Klacid)	0.01	108.044	0.654233	103.804	1.44423
Clarithromycin (Biaxin,Klacid)	0.001	113.463	2.7981	91.3572	2.92175
Clarithromycin (Biaxin,Klacid)	0.0001	117.879	2.04106	106.043	1.962
Clinofibrate	10	107.003	2.1485	91.2844	2.84735
Clinofibrate	1	94.4052	4.20233	105.415	3.6165
Clinofibrate	0.1	99.1262	1.38312	104.731	1.81468
Clinofibrate	0.01	99.1197	2.36898	94.9042	0.42921
Clinofibrate	0.001	106.647	1.08253	93.0499	7.68507
Clinofibrate	0.0001	99.7967	0.12646	102.396	0.126406
Clofarabine	10	51.7854	2.4149	46.7865	2.49041
Clofarabine	1	49.3385	1.31374	47.3836	0.0978789
Clofarabine	0.1	96.6871	0.616084	91.6409	3.56013
Clofarabine	0.01	102.567	2.5008	102.706	0.277999
Clofarabine	0.001	104.443	0.396716	101.977	0.0330124
Clofarabine	0.0001	113.522	4.17417	106.868	2.73482
Clomifene citrate (Serophene)	10	58.6449	10.2753	14.0453	0.709569
Clomifene citrate (Serophene)	1	104.652	1.72199	101.107	4.66937
Clomifene citrate (Serophene)	0.1	101.728	2.08636	96.1382	0.128939
Clomifene citrate (Serophene)	0.01	104.449	3.87448	97.1945	5.9247
Clomifene citrate (Serophene)	0.001	104.669	6.02428	99.2599	1.93408
Clomifene citrate (Serophene)	0.0001	108.43	1.12955	101.913	3.53893
Clomipramine HCl	10	85.7205	0.930304	75.7098	1.83025
Clomipramine HCl	1	109.575	0.487439	93.4107	5.45889
Clomipramine HCl	0.1	111.405	3.95128	108.48	2.98125
Clomipramine HCl	0.01	110.788	2.19204	101.623	3.19515
Clomipramine HCl	0.001	109.127	1.35088	102.057	1.05041
Clomipramine HCl	0.0001	113.572	2.57739	100.286	4.42902
Clonidine HCl (Catapres)	10	103.769	1.42125	108.135	1.11547
Clonidine HCl (Catapres)	1	102.287	0.164092	112.596	5.09743
Clonidine HCl (Catapres)	0.1	103.629	3.67223	110.016	0.186038
Clonidine HCl (Catapres)	0.01	100.666	1.05337	93.058	9.70813
Clonidine HCl (Catapres)	0.001	110.363	5.91725	92.5125	0.959044
Clonidine HCl (Catapres)	0.0001	111.224	4.96843	96.4267	1.3987
Clopidogrel Bisulfate	10	99.8472	5.35357	102.183	0.552601
Clopidogrel Bisulfate	1	104.596	3.98187	104.863	0.0791239
Clopidogrel Bisulfate	0.1	104.541	1.36735	103.413	1.98063
Clopidogrel Bisulfate	0.01	108.272	0.95515	111.224	4.08975
Clopidogrel Bisulfate	0.001	102.236	1.43771	108.429	4.52145
Clopidogrel Bisulfate	0.0001	105.132	1.43957	109.061	0.853905
Clorsulon	10	106.264	1.19568	79.6089	10.4513
Clorsulon	1	98.383	1.12618	91.7963	5.80225
Clorsulon	0.1	100.839	2.9035	88.1975	11.9783
Clorsulon	0.01	106.931	1.5027	73.8414	6.73158
Clorsulon	0.001	111.598	0.698379	86.2135	4.0409
Clorsulon	0.0001	108.711	2.72334	81.4851	3.29727
Clozapine	10	98.1082	3.22313	92.7324	0.455687
Clozapine	1	94.5355	0.491292	109.035	0.241042
Clozapine	0.1	104.43	2.19724	104.947	0.643241
Clozapine	0.01	105.169	0.322572	108.968	1.076
Clozapine	0.001	108.424	1.13385	112.714	2.20063
Clozapine	0.0001	100.309	1.69172	101.285	0.793284
CP-466722	10	49.62	1.64489	48.2327	3.79137
CP-466722	1	94.276	0.361929	110.389	0.79123
CP-466722	0.1	98.8358	0.528007	108.352	0.769209
CP-466722	0.01	106.521	2.15901	108.84	3.9645
CP-466722	0.001	102.942	2.71679	106.634	2.5491
CP-466722	0.0001	101.181	1.52447	105.557	1.68117
CP-690550 (Tofacitinib)	10	103.884	1.27275	96.6601	1.11724
CP-690550 (Tofacitinib)	1	98.5779	2.67861	107.028	0.265694
CP-690550 (Tofacitinib)	0.1	108.536	1.06764	101.498	2.44203
CP-690550 (Tofacitinib)	0.01	105.684	4.7616	99.1342	0.0507837
CP-690550 (Tofacitinib)	0.001	98.5077	1.09141	100.058	2.53551
CP-690550 (Tofacitinib)	0.0001	112.577	2.58557	103.544	4.31588
CP-724714	10	93.2158	2.35698	107.768	0.282871
CP-724714	1	98.8595	2.75183	103.672	0.915825
CP-724714	0.1	93.8944	1.85708	103.634	1.17824
CP-724714	0.01	97.3486	1.72458	103.056	0.0239622
CP-724714	0.001	97.7577	0.0786538	101.593	0.361771
CP-724714	0.0001	100.153	2.69535	101.225	1.89009
CP91149	10	111.84	0.778789	103.634	1.7528
CP91149	1	89.6155	3.59191	105.979	1.46747
CP91149	0.1	109.7	5.39396	106.399	1.67043
CP91149	0.01	110.813	2.3831	108.249	0.386801
CP91149	0.001	94.3361	1.04358	108.063	2.30433
CP91149	0.0001	102.855	1.94088	112.769	0.783486
Crenolanib (CP-868569)	10	2.9602	0.366747	4.94719	0.586589
Crenolanib (CP-868569)	1	67.8252	1.74545	77.3605	2.78206
Crenolanib (CP-868569)	0.1	98.4271	0.715157	106.321	3.90519
Crenolanib (CP-868569)	0.01	108.824	4.7161	109.754	3.59902
Crenolanib (CP-868569)	0.001	98.6806	1.79502	111.491	0.643996
Crenolanib (CP-868569)	0.0001	108.685	1.21502	95.9981	0.220799
Cryptoanshinone	10	30.6703	2.62308	31.6787	1.27721
Cryptoanshinone	1	101.746	0.694214	94.8848	3.98227
Cryptoanshinone	0.1	118.608	2.11072	101.894	1.0864
Cryptoanshinone	0.01	118.648	7.1176	100.823	0.311327
Cryptoanshinone	0.001	117.761	0.511089	103.315	0.671687
Cryptoanshinone	0.0001	120.56	4.77846	108.462	1.04209
CUDC-101	10	30.564	1.54243	2.27624	0.20023
CUDC-101	1	85.1775	2.01533	83.7588	2.32465
CUDC-101	0.1	95.1423	0.261257	93.7871	0.689255
CUDC-101	0.01	104.243	1.84793	97.7865	1.36531
CUDC-101	0.001	108.31	6.48599	99.7352	0.745363
CUDC-101	0.0001	110.668	0.61219	94.8537	1.18488
CX-4945	10	80.4215	0.936253	72.5439	0.244507
CX-4945	1	101.232	2.89874	103.964	3.25376
CX-4945	0.1	103.834	0.194529	105.564	2.98648
CX-4945	0.01	101.904	2.21326	111.239	7.93584
CX-4945	0.001	93.0595	1.56219	106.335	0.766172
CX-4945	0.0001	95.0236	3.27655	109.376	5.77932
CYC116	10	50.5523	0.125654	28.2753	0.437122
CYC116	1	93.079	0.77059	71.9905	3.40165
CYC116	0.1	100.396	0.469278	95.1477	4.30147
CYC116	0.01	113.072	0.0294901	101.618	0.82716
CYC116	0.001	102.175	4.62931	94.5073	0.41794
CYC116	0.0001	90.749	2.67975	91.5627	5.43903
Cyclopamine	10	95.4876	0.812894	98.9342	2.2425
Cyclopamine	1	112.888	0.355402	99.2183	0.464333
Cyclopamine	0.1	102.914	1.28761	100.27	0.196721
Cyclopamine	0.01	99.7016	0.738878	98.1631	0.859547
Cyclopamine	0.001	95.6365	0.151221	101.408	1.36523
Cyclopamine	0.0001	106.641	4.01725	100.157	1.71082
Cyt387	10	73.2705	2.20349	83.375	0.510037
Cyt387	1	103.978	0.746561	105.686	3.17861
Cyt387	0.1	113.484	1.42216	110.247	0.813825
Cyt387	0.01	110.053	1.03823	109.911	1.11538
Cyt387	0.001	109.123	4.15789	105.191	0.632148
Cyt387	0.0001	100.949	5.92707	114.98	0.865945
CYT997	10	41.0177	1.09821	25.4447	2.03827
CYT997	1	36.206	0.949643	24.3102	0.304314
CYT997	0.1	39.14	0.554795	26.3113	2.16919
CYT997	0.01	48.5836	1.61754	40.1716	0.82102
CYT997	0.001	95.6718	0.748203	78.285	0.403895
CYT997	0.0001	87.7936	1.29564	82.1947	1.47909
Cytarabine (Cytosar-U)	10	49.4302	1.07089	37.9898	0.933614
Cytarabine (Cytosar-U)	1	74.4543	2.8042	88.3131	0.0625499
Cytarabine (Cytosar-U)	0.1	89.3542	0.619174	105.163	0.246724
Cytarabine (Cytosar-U)	0.01	96.2239	2.16464	110.028	0.824731
Cytarabine (Cytosar-U)	0.001	93.4877	0.713101	106.25	4.08369
Cytarabine (Cytosar-U)	0.0001	88.1552	3.99806	114.856	4.83487
Danoprevir	10	105.671	0.944799	99.3917	1.50049
Danoprevir	1	97.8885	4.07323	98.1397	0.84359
Danoprevir	0.1	113.66	3.47452	101.798	0.528186
Danoprevir	0.01	112.702	1.25362	100.907	3.36392
Danoprevir	0.001	110.937	3.39406	104.204	0.878377
Danoprevir	0.0001	104.691	3.39229	100.331	0.430781
DAPT (GSI-IX)	10	97.0551	5.89869	98.2085	1.44002
DAPT (GSI-IX)	1	97.7385	4.05712	97.2366	2.84206
DAPT (GSI-IX)	0.1	97.8178	0.411602	101.377	0.89275
DAPT (GSI-IX)	0.01	100.104	2.29504	103.709	0.491422
DAPT (GSI-IX)	0.001	99.1215	1.50803	105.175	0.680545
DAPT (GSI-IX)	0.0001	103.634	4.26576	94.6304	6.48975
Dasatinib	10	49.9199	2.6493	47.3735	2.00987
Dasatinib	1	67.5105	5.2378	61.1731	4.10124
Dasatinib	0.1	67.5783	4.69529	73.9382	5.46492
Dasatinib	0.01	70.7389	7.25818	74.2542	4.39982
Dasatinib	0.001	85.0783	7.24058	78.9585	2.0016
Dasatinib	0.0001	71.7324	5.237	92.8976	1.75967
DCC-2036	10	9.80097	0.031072	9.01091	0.211706
DCC-2036	1	87.1748	1.98988	59.3976	0.26156
DCC-2036	0.1	87.0385	1.35322	69.5124	0.607802
DCC-2036	0.01	92.1851	4.57393	90.6731	1.77423
DCC-2036	0.001	97.1363	0.618904	98.2102	4.06066
DCC-2036	0.0001	100.454	5.82886	96.917	0.825654
Decitabine	10	93.056	7.13966	83.7599	3.35858
Decitabine	1	80.2325	4.80632	85.4848	6.69341
Decitabine	0.1	98.4986	1.51148	95.656	3.12344
Decitabine	0.01	98.2872	0.526483	95.651	0.750019
Decitabine	0.001	94.2602	5.65537	102.511	0.510824
Decitabine	0.0001	104.236	11.3793	111.726	7.62355
Deforolimus(MK-8669)	10	48.7516	5.07211	67.441	1.57716
Deforolimus(MK-8669)	1	47.9075	2.98879	64.4376	0.594745
Deforolimus(MK-8669)	0.1	51.2262	2.029	69.0781	1.94496
Deforolimus(MK-8669)	0.01	56.6279	1.39064	68.4089	2.71548
Deforolimus(MK-8669)	0.001	56.4646	2.74054	64.2154	0.057187
Deforolimus(MK-8669)	0.0001	47.2192	1.34613	64.9219	4.18549
DHEA	10	106.801	1.80904	71.167	8.38914
DHEA	1	97.2016	3.59851	78.9861	6.01634
DHEA	0.1	103.557	2.87381	86.4004	6.97567
DHEA	0.01	99.5777	3.31511	80.1765	3.50568
DHEA	0.001	104.524	1.58299	81.6812	1.67296
DHEA	0.0001	105.047	0.0931172	73.1418	4.26796
Diclofenas sodium	10	98.7532	5.53648	102.765	1.27071
Diclofenas sodium	1	107.392	2.13751	103.924	1.08994
Diclofenas sodium	0.1	107.165	2.65754	100.89	0.204992
Diclofenas sodium	0.01	102.918	2.15283	101.564	1.39063
Diclofenas sodium	0.001	110.438	1.7802	99.8031	1.71909
Diclofenas sodium	0.0001	108.322	1.88803	103.069	4.46078
Diphenhydramine HCl	10	100.506	4.70782	99.2352	1.83818
Diphenhydramine HCl	1	91.1309	2.35289	97.6456	1.70878
Diphenhydramine HCl	0.1	109.664	1.46475	97.2529	2.93773
Diphenhydramine HCl	0.01	99.8747	7.85798	106.247	0.963857
Diphenhydramine HCl	0.001	97.7395	7.67625	82.9156	10.4695
Diphenhydramine HCl	0.0001	104.693	6.01134	89.3958	6.23149
Dipyridamole	10	93.3557	8.46933	101.245	1.53057
Dipyridamole	1	96.6684	2.71228	100.84	6.32421
Dipyridamole	0.1	95.211	2.54976	104.11	5.39815
Dipyridamole	0.01	101.526	1.02862	103.125	2.07621
Dipyridamole	0.001	98.2807	2.1824	103.078	0.956449
Dipyridamole	0.0001	102.048	2.9794	100.613	2.37245
Docetaxel	10	41.7272	1.0621	55.542	1.95584
Docetaxel	1	31.7567	0.535818	35.5456	0.171635
Docetaxel	0.1	32.4911	0.432214	33.1925	0.494377
Docetaxel	0.01	33.5266	1.07418	42.9137	1.6981
Docetaxel	0.001	32.172	0.0578404	50.581	1.01042
Docetaxel	0.0001	36.3078	1.4708	56.9637	0.814838
Domperidone (Motilium)	10	90.8053	2.7234	96.7489	1.98187
Domperidone (Motilium)	1	98.8012	1.46294	101.107	0.981064
Domperidone (Motilium)	0.1	106.474	1.26311	109.658	1.98871
Domperidone (Motilium)	0.01	95.3483	3.60011	103.299	0.157942
Domperidone (Motilium)	0.001	95.964	10.5224	93.6121	0.192112
Domperidone (Motilium)	0.0001	102.684	0.586895	99.1747	0.867923
Donepezil HCl	10	86.8051	1.32778	93.2059	0.928046
Donepezil HCl	1	101.6	0.440223	103.699	3.38917
Donepezil HCl	0.1	110.695	1.2877	106.299	1.83247
Donepezil HCl	0.01	103.613	0.2631	102.078	4.30194
Donepezil HCl	0.001	108.059	4.07966	105.446	2.51878
Donepezil HCl	0.0001	96.1701	3.90706	93.0752	2.98767
Dopamine HCl	10	74.0903	1.94574	95.4384	3.1133
Dopamine HCl	1	89.6571	7.78296	92.7999	1.98107
Dopamine HCl	0.1	105.289	2.37931	100.087	1.02888
Dopamine HCl	0.01	106.946	2.94816	99.0388	1.91172
Dopamine HCl	0.001	112.114	3.6181	99.5951	4.45758
Dopamine HCl	0.0001	97.5225	9.59842	102.28	0.348071
Dorzolamide HCl	10	102.759	3.85038	97.5308	0.187288
Dorzolamide HCl	1	96.8728	2.4813	102.49	3.721
Dorzolamide HCl	0.1	106.263	0.819872	102.575	1.39797
Dorzolamide HCl	0.01	108.258	1.69493	102.528	1.32907
Dorzolamide HCl	0.001	104.195	0.95389	102.672	3.218
Dorzolamide HCl	0.0001	98.7281	0.797536	99.032	2.69494
Doxazosin mesylate	10	95.8688	2.92772	88.3144	0.0322825
Doxazosin mesylate	1	99.8728	0.887281	100.526	0.524116
Doxazosin mesylate	0.1	100.094	2.15563	100.834	3.15546
Doxazosin mesylate	0.01	102.239	0.510576	108.121	2.63134
Doxazosin mesylate	0.001	99.0547	0.166871	95.7794	1.54197
Doxazosin mesylate	0.0001	100.987	0.745939	98.4452	1.76225
Droxinosstat	10	99.6386	1.36009	94.3597	0.238186
Droxinosstat	1	108.257	3.48662	94.8661	2.08372
Droxinosstat	0.1	96.9229	1.51792	97.4831	0.19473
Droxinosstat	0.01	103.057	2.22995	96.7744	1.03031
Droxinosstat	0.001	109.296	0.77839	96.5589	1.41481
Droxinosstat	0.0001	110.778	0.920677	97.1618	1.04681
Dutasteride (Avodart)	10	98.5019	2.32236	94.6124	0.464293
Dutasteride (Avodart)	1	107.677	0.561791	101.377	1.53679
Dutasteride (Avodart)	0.1	96.4374	1.66768	101.31	1.3569
Dutasteride (Avodart)	0.01	114.935	2.37797	100.65	0.369493
Dutasteride (Avodart)	0.001	116.26	1.91856	104.713	2.15699
Dutasteride (Avodart)	0.0001	118.289	1.49137	104.449	1.36547
Eltrombopag (SB-497115-GR)	10	83.6723	3.22109	90.7116	4.02489
Eltrombopag (SB-497115-GR)	1	100.738	0.443175	106.884	0.685744
Eltrombopag (SB-497115-GR)	0.1	108.363	0.851864	99.7968	1.04257
Eltrombopag (SB-497115-GR)	0.01	98.5492	2.48222	100.931	0.804685
Eltrombopag (SB-497115-GR)	0.001	104.477	3.86971	102.991	3.91182
Eltrombopag (SB-497115-GR)	0.0001	106.449	0.349257	99.098	1.09029
Elvitegravir	10	99.7303	3.714	99.1732	0.588604
Elvitegravir	1	110.299	3.01874	101.102	0.999527
Elvitegravir	0.1	105.662	1.40951	98.9604	0.902294
Elvitegravir	0.01	104.777	3.34105	98.9636	0.477481
Elvitegravir	0.001	107.081	0.306191	102.21	1.9024
Elvitegravir	0.0001	96.6276	0.776412	101.259	1.15116
Emtricitabine	10	83.5462	6.51906	98.3721	1.52405
Emtricitabine	1	92.0175	9.35472	100.282	3.68756
Emtricitabine	0.1	88.6847	4.0731	104.582	2.64894
Emtricitabine	0.01	95.38	1.01674	100.714	4.64956
Emtricitabine	0.001	90.4075	1.33113	109.592	6.19538
Emtricitabine	0.0001	92.0621	2.49413	106.278	1.07651
Enalapril Maleate	10	100.464	0.296383	102.716	2.36422
Enalapril Maleate	1	105.186	4.09519	99.5991	0.347512
Enalapril Maleate	0.1	101.229	3.50491	100.327	1.45841
Enalapril Maleate	0.01	101.866	0.590898	89.6849	10.5064
Enalapril Maleate	0.001	92.616	3.44203	100.24	2.90226
Enalapril Maleate	0.0001	103.438	1.34991	98.9707	1.74642
Enalaprilat	10	101.264	0.228514	96.3424	0.172807
Enalaprilat	1	95.9049	0.287043	101.35	2.54146
Enalaprilat	0.1	98.485	0.163758	98.3629	0.182301
Enalaprilat	0.01	96.2598	0.642578	95.2915	0.253829
Enalaprilat	0.001	100.423	4.26767	101.09	0.313331
Enalaprilat	0.0001	97.5921	3.28201	100.925	3.95999
ENMD-2076	10	34.5629	0.151364	12.6732	0.404254
ENMD-2076	1	81.1132	2.77679	73.0144	2.27161
ENMD-2076	0.1	98.2129	0.0688558	101.785	2.05541
ENMD-2076	0.01	103.373	0.191728	103.915	1.46071
ENMD-2076	0.001	98.5412	1.65788	100.935	0.973804
ENMD-2076	0.0001	112.167	2.79994	100.427	0.779163
Enzastaurin	10	98.6249	6.88862	95.6409	1.92764
Enzastaurin	1	106.119	4.08536	102.106	0.606596
Enzastaurin	0.1	103.842	2.17817	99.1958	0.546108
Enzastaurin	0.01	106.952	1.7217	101.802	1.26341
Enzastaurin	0.001	113.584	1.64884	99.6405	0.22141
Enzastaurin	0.0001	109.661	3.02969	104.135	0.603172
Epinephrine bitartrate	10	100.37	1.50074	95.3096	0.247032
Epinephrine bitartrate	1	102.998	1.33577	96.0227	1.20595
Epinephrine bitartrate	0.1	100.525	2.43752	92.9871	0.299106
Epinephrine bitartrate	0.01	104.748	4.04145	93.4137	4.38053
Epinephrine bitartrate	0.001	118.198	1.47603	95.3536	4.35386
Epinephrine bitartrate	0.0001	118.781	1.4455	102.04	2.13311
Epothilone A	10	34.2017	0.529462	50.5867	0.258307
Epothilone A	1	30.4363	0.528826	26.6969	0.620394
Epothilone A	0.1	27.2857	1.14854	30.8281	0.672284
Epothilone A	0.01	31.0817	0.378823	43.9838	1.38847
Epothilone A	0.001	46.9911	4.01768	59.1233	2.38293
Epothilone A	0.0001	63.4811	2.9988	87.3088	1.91421
Epothilone B (EPIO906)	10	37.5815	1.22482	60.1071	1.12047
Epothilone B (EPIO906)	1	35.168	2.18141	48.8739	1.19118
Epothilone B (EPIO906)	0.1	32.2322	1.65258	35.2843	0.269712
Epothilone B (EPIO906)	0.01	27.3126	1.20194	38.2253	1.04121
Epothilone B (EPIO906)	0.001	29.2947	0.109325	48.3037	0.411695
Epothilone B (EPIO906)	0.0001	29.4412	1.78415	56.7258	0.31818
Erlotinib	10	96.7201	3.28235	96.5639	3.27273
Erlotinib	1	97.8233	1.85901	100.922	2.72352
Erlotinib	0.1	103.487	1.37481	101.261	0.388682
Erlotinib	0.01	107.679	1.01517	103.587	2.25183
Erlotinib	0.001	101.539	3.06189	100.898	1.05609
Erlotinib	0.0001	106.731	1.00465	99.8099	0.918103
Esomeprazole sodium (Nexium I.V.)	10	88.6323	0.085113	86.2406	0.283402
Esomeprazole sodium (Nexium I.V.)	1	91.0843	0.99861	102.28	2.46692
Esomeprazole sodium (Nexium I.V.)	0.1	97.8726	3.13671	112.067	4.03297
Esomeprazole sodium (Nexium I.V.)	0.01	107.169	3.40599	101.725	0.454471
Esomeprazole sodium (Nexium I.V.)	0.001	106.926	6.92644	99.2984	0.929499
Esomeprazole sodium (Nexium I.V.)	0.0001	93.5508	1.3442	110.978	0.406013
Etoposide (Etopophos)	10	54.6408	2.8948	55.5767	0.800616
Etoposide (Etopophos)	1	81.2556	5.11151	91.4993	2.30084
Etoposide (Etopophos)	0.1	103.919	2.4865	98.6882	0.99863
Etoposide (Etopophos)	0.01	114.424	3.659	99.6187	1.16355
Etoposide (Etopophos)	0.001	108.137	0.975572	98.1911	0.159781
Etoposide (Etopophos)	0.0001	109.763	0.436598	99.7744	0.281899
Everolimus (RAD001)	10	50.2925	3.66261	67.5525	0.96616
Everolimus (RAD001)	1	54.2418	2.9737	75.3182	2.62639
Everolimus (RAD001)	0.1	52.67	3.25666	71.6269	2.00275
Everolimus (RAD001)	0.01	49.8176	4.20815	68.1629	1.63856
Everolimus (RAD001)	0.001	56.3867	1.46459	69.7182	1.32614
Everolimus (RAD001)	0.0001	46.6569	2.24933	71.0999	3.24822
EX 527	10	123.334	5.49217	104.752	0.838976
EX 527	1	115.531	5.07801	102.423	1.86879
EX 527	0.1	116.385	1.87926	100.011	1.50546
EX 527	0.01	111.361	5.01071	98.5104	1.63726
EX 527	0.001	123.736	0.798556	101.665	1.4768
EX 527	0.0001	119.765	0.0148839	103.427	0.421207
Exemestane	10	105.201	3.40424	92.2743	2.71723
Exemestane	1	113.331	5.94146	97.5352	1.36604
Exemestane	0.1	113.856	3.16347	100.301	1.23754
Exemestane	0.01	118.866	1.25313	103.542	1.59733
Exemestane	0.001	121.712	5.83403	101.385	2.16841
Exemestane	0.0001	129.872	2.11888	100.092	0.242141
Fasudil HCl	10	83.4775	3.07907	101.865	0.261926
Fasudil HCl	1	110.286	3.1965	97.0524	0.0895913
Fasudil HCl	0.1	107.666	0.966539	97.3316	1.33702
Fasudil HCl	0.01	100.026	7.14094	99.9391	0.623145
Fasudil HCl	0.001	111.142	0.0692535	98.108	0.257361
Fasudil HCl	0.0001	95.7157	1.9108	101.838	2.13821
Febuxostat	10	99.877	2.24418	101.339	0.275677
Febuxostat	1	100.845	0.751934	98.3027	0.266354
Febuxostat	0.1	104.875	5.89984	102.001	3.96402
Febuxostat	0.01	102.479	0.480618	100.917	2.42782
Febuxostat	0.001	104.102	2.38952	100.525	0.981516
Febuxostat	0.0001	104.235	2.32815	104.203	2.45379
Felodipine	10	117.277	4.56031	106.433	2.33637
Felodipine	1	106.192	1.57469	100.151	1.57425
Felodipine	0.1	102.913	1.4981	98.2313	1.37422
Felodipine	0.01	100.602	4.66305	104.242	3.12001
Felodipine	0.001	97.2707	5.37972	100.144	0.682364
Felodipine	0.0001	102.726	2.21104	104.388	0.74503
Fenbendazole (Panacur)	10	39.458	0.881335	40.924	0.0250581
Fenbendazole (Panacur)	1	38.1601	1.45367	44.2852	0.058469
Fenbendazole (Panacur)	0.1	91.7542	1.34715	102.43	2.76399
Fenbendazole (Panacur)	0.01	98.3792	4.13804	110.507	0.513312
Fenbendazole (Panacur)	0.001	109.462	0.173356	101.738	3.82706
Fenbendazole (Panacur)	0.0001	113.739	2.04785	108.233	3.26363
Fesoterodine fumarate (Toviaz)	10	94.5117	1.91357	95.4131	0.00293681
Fesoterodine fumarate (Toviaz)	1	93.1264	0.096119	101.181	0.667389
Fesoterodine fumarate (Toviaz)	0.1	108.57	3.63344	107.476	5.58433
Fesoterodine fumarate (Toviaz)	0.01	102.021	1.2158	106.016	2.12772
Fesoterodine fumarate (Toviaz)	0.001	100.516	0.0352192	104.902	3.0462
Fesoterodine fumarate (Toviaz)	0.0001	97.2874	5.34965	104.128	1.0991
Finasteride	10	92.456	2.86899	99.5979	0.865767
Finasteride	1	92.7161	2.02156	101.174	0.587077
Finasteride	0.1	99.131	0.733678	101.204	0.150196
Finasteride	0.01	106.348	1.96342	102.087	0.432883
Finasteride	0.001	114.453	4.02417	101.223	1.61617
Finasteride	0.0001	112.04	1.86547	102.723	0.877189
Flavopiridol (Alvocidib)	10	11.6764	0.131344	21.8142	0.191858
Flavopiridol (Alvocidib)	1	11.3418	0.764349	17.7509	0.215767
Flavopiridol (Alvocidib)	0.1	45.394	1.89658	55.2584	0.435033
Flavopiridol (Alvocidib)	0.01	95.5082	5.01235	102.218	0.864817
Flavopiridol (Alvocidib)	0.001	104.069	0.588615	100.397	0.892808
Flavopiridol (Alvocidib)	0.0001	104.217	1.33533	103.309	4.34916
Flavopiridol HCl	10	10.1182	1.08606	10.9764	0.247137
Flavopiridol HCl	1	10.4608	0.342103	12.9695	0.608917
Flavopiridol HCl	0.1	49.1523	0.89367	55.2002	0.457203
Flavopiridol HCl	0.01	93.1082	5.69033	90.6865	3.39813
Flavopiridol HCl	0.001	98.5897	0.264621	88.0468	1.4025
Flavopiridol HCl	0.0001	102.755	1.54964	91.3506	6.26903
Fleroxacin (Quinodis)	10	91.6269	4.64997	109.29	1.72864
Fleroxacin (Quinodis)	1	90.9355	1.07561	104.61	5.0529
Fleroxacin (Quinodis)	0.1	91.5264	0.474845	98.3642	1.47391
Fleroxacin (Quinodis)	0.01	101.826	2.68868	92.3461	1.38758
Fleroxacin (Quinodis)	0.001	110.556	3.45476	92.5152	0.826465
Fleroxacin (Quinodis)	0.0001	104.445	1.19731	96.7161	2.65346
Flucytosine (Ancobon)	10	92.4792	3.1898	98.8814	4.36749
Flucytosine (Ancobon)	1	98.3859	4.10373	103.34	1.38131
Flucytosine (Ancobon)	0.1	102.166	0.187235	105.717	1.17513
Flucytosine (Ancobon)	0.01	103.85	0.0420198	104.537	0.83979
Flucytosine (Ancobon)	0.001	99.3996	1.23279	101.09	3.38522
Flucytosine (Ancobon)	0.0001	92.9188	2.87774	105.508	0.243249
Fludarabine (Fludara)	10	86.2178	0.370145	86.5881	8.01681
Fludarabine (Fludara)	1	94.7479	5.66526	102.798	0.338812
Fludarabine (Fludara)	0.1	100.62	0.412783	102.871	1.03902
Fludarabine (Fludara)	0.01	106.189	1.25812	102.379	1.55853
Fludarabine (Fludara)	0.001	92.0082	1.35143	92.6344	8.14422
Fludarabine (Fludara)	0.0001	100.586	3.88127	108.104	4.481
Fludarabine Phosphate	10	93.9535	1.69253	89.1395	6.05981
Fludarabine Phosphate	1	96.3786	7.24842	99.9552	1.70506
Fludarabine Phosphate	0.1	105.875	1.91005	102.575	0.822415
Fludarabine Phosphate	0.01	101.663	0.472723	103.317	0.345183
Fludarabine Phosphate	0.001	105	1.14628	103.685	2.7186
Fludarabine Phosphate	0.0001	98.1098	1.57265	104.164	2.15218
Fluoxetine HCl	10	86.9038	2.2315	70.903	2.05406
Fluoxetine HCl	1	99.283	1.10864	104.105	1.28579
Fluoxetine HCl	0.1	106.846	2.07248	99.6198	1.95404
Fluoxetine HCl	0.01	108.731	2.47068	106.148	1.77412
Fluoxetine HCl	0.001	100.4	1.77318	108.932	1.98252
Fluoxetine HCl	0.0001	101.325	0.382044	100.267	4.27623
Fluvastatin Sodium	10	73.3844	0.718989	32.1931	0.0958876
Fluvastatin Sodium	1	100.347	2.83526	71.7824	4.71314
Fluvastatin Sodium	0.1	100.698	3.08461	100.04	2.08889
Fluvastatin Sodium	0.01	105.1	1.13888	99.4996	4.56465
Fluvastatin Sodium	0.001	105.833	3.29197	95.7498	2.57898
Fluvastatin Sodium	0.0001	102.243	1.53229	101.977	2.2507
Formestane	10	109.013	0.991804	102.393	0.891353
Formestane	1	98.8906	1.51314	100.974	3.92962
Formestane	0.1	94.731	0.299817	101.713	1.2472
Formestane	0.01	119.935	4.22956	105.191	0.812664
Formestane	0.001	113.406	3.44923	102.803	0.628126
Formestane	0.0001	105.425	1.12097	104.891	3.97766
Fulvestrant	10	113.259	3.29491	103.871	1.18615
Fulvestrant	1	120.088	3.12492	103.395	1.7184
Fulvestrant	0.1	114.7	0.261621	102.202	0.127923
Fulvestrant	0.01	115.274	2.17639	100.28	1.85089
Fulvestrant	0.001	117.728	1.0389	101.497	0.319808
Fulvestrant	0.0001	119.476	0.329871	104.446	1.26838
Gallamine triethiodide (Flaxedil)	10	88.9955	2.03515	99.578	4.12384
Gallamine triethiodide (Flaxedil)	1	103.639	0.164613	87.3037	1.9487
Gallamine triethiodide (Flaxedil)	0.1	102.613	0.867384	92.4232	3.8125
Gallamine triethiodide (Flaxedil)	0.01	103.109	3.51245	102.878	1.6784
Gallamine triethiodide (Flaxedil)	0.001	109.139	0.488915	87.2066	3.03485
Gallamine triethiodide (Flaxedil)	0.0001	104.565	2.92434	99.9073	4.22219
GDC-0449 (Vismodegib)	10	104.307	1.79296	101.991	0.43066
GDC-0449 (Vismodegib)	1	116.195	0.588295	103.156	0.184906
GDC-0449 (Vismodegib)	0.1	111.45	2.74112	102.095	0.148279
GDC-0449 (Vismodegib)	0.01	111.865	0.389857	103.364	1.62103
GDC-0449 (Vismodegib)	0.001	111.703	0.394324	100.207	1.60331
GDC-0449 (Vismodegib)	0.0001	103.329	2.48207	100.433	1.02791
GDC-0879	10	92.1136	1.97927	100.409	0.0615251
GDC-0879	1	108.02	1.71445	96.1488	0.416133
GDC-0879	0.1	101.881	2.59021	99.0573	0.760114
GDC-0879	0.01	106.774	2.39473	98.9236	1.48108
GDC-0879	0.001	102.458	1.6744	97.7584	0.816046
GDC-0879	0.0001	101.529	0.194878	101.601	0.869741
GDC-0941	10	53.6921	0.362665	37.8745	0.469646
GDC-0941	1	97.0334	1.1161	83.307	0.968609
GDC-0941	0.1	110.824	2.59556	97.167	2.34421
GDC-0941	0.01	114.678	0.269428	98.0832	0.377671
GDC-0941	0.001	113.512	2.2706	100.11	2.23959
GDC-0941	0.0001	105.582	1.43489	98.4498	0.805929
GDC-0980 (RC7422)	10	23.2639	0.978566	30.2007	1.9742
GDC-0980 (RC7422)	1	39.1093	1.00904	35.2963	2.21933
GDC-0980 (RC7422)	0.1	89.6452	0.500457	75.5362	4.43404
GDC-0980 (RC7422)	0.01	99.8994	1.35848	91.5004	5.09892
GDC-0980 (RC7422)	0.001	113.503	1.63749	98.6452	0.902096
GDC-0980 (RC7422)	0.0001	100.647	1.10724	100.755	0.25633
Gefitinib	10	84.6939	1.82509	76.372	3.67681
Gefitinib	1	100.277	1.05377	99.17	1.18694
Gefitinib	0.1	96.2562	4.11449	99.7228	1.13141
Gefitinib	0.01	106.484	0.304669	101.919	1.58386
Gefitinib	0.001	105.619	0.456711	101.312	1.1611
Gefitinib	0.0001	111.137	1.15786	100.765	1.81641
Geldanamycin	10	8.32352	0.187587	3.05008	0.204932
Geldanamycin	1	28.7689	1.53794	3.46477	0.372963
Geldanamycin	0.1	39.818	0.134087	10.0886	0.0619409
Geldanamycin	0.01	62.2516	3.01493	33.2806	7.40721
Geldanamycin	0.001	91.6698	1.6016	77.8184	1.13075
Geldanamycin	0.0001	90.7015	2.43795	98.7542	6.23099
Gemcitabine Hydrochloride	10	32.938	0.750795	28.4944	1.49483
Gemcitabine Hydrochloride	1	44.6797	3.64893	41.8664	0.00752915
Gemcitabine Hydrochloride	0.1	52.6409	0.686529	50.0202	2.1487
Gemcitabine Hydrochloride	0.01	52.668	0.0692091	51.8836	0.634186
Gemcitabine Hydrochloride	0.001	92.9503	1.45772	95.2268	9.73635
Gemcitabine Hydrochloride	0.0001	108.494	10.6063	102.541	1.76008
Gentamycin sulfate (Gentacycol)	10	91.8746	1.72422	96.9182	3.48559
Gentamycin sulfate (Gentacycol)	1	106.464	0.171648	88.2973	7.14312
Gentamycin sulfate (Gentacycol)	0.1	108.548	4.88352	94.1343	0.186804
Gentamycin sulfate (Gentacycol)	0.01	113.317	2.61974	89.4972	1.62463
Gentamycin sulfate (Gentacycol)	0.001	108.679	2.26519	89.277	9.16896
Gentamycin sulfate (Gentacycol)	0.0001	103.739	4.40164	99.7972	1.94375
Granisetron HCl	10	95.125	1.50984	102.443	2.97201
Granisetron HCl	1	102.258	0.950309	103.028	4.16459
Granisetron HCl	0.1	99.5597	0.176261	105.821	5.15083
Granisetron HCl	0.01	94.5763	1.21743	106.426	0.225926
Granisetron HCl	0.001	99.4873	1.01999	101.5	1.74306
Granisetron HCl	0.0001	101.163	3.77596	105.573	0.891812
GSK1059615	10	32.8391	1.76551	33.1492	0.639274
GSK1059615	1	80.5447	4.99468	93.695	0.328104
GSK1059615	0.1	97.8148	5.119	101.534	0.455112
GSK1059615	0.01	104.655	5.17476	107.177	2.03636
GSK1059615	0.001	106.763	0.824116	101.764	0.764165
GSK1059615	0.0001	100.54	3.62906	94.6948	0.222264
GSK1120212 (JTP-74057)	10	53.5772	1.0506	57.2701	1.93453
GSK1120212 (JTP-74057)	1	63.0527	0.273157	64.8999	0.0762004
GSK1120212 (JTP-74057)	0.1	98.3084	1.57722	84.1372	2.22972
GSK1120212 (JTP-74057)	0.01	103.501	3.50639	87.6332	4.37775
GSK1120212 (JTP-74057)	0.001	100.471	4.24641	85.4799	0.979622
GSK1120212 (JTP-74057)	0.0001	107.401	4.5478	90.8729	4.16837
GSK1838705A	10	82.9115	1.29788	63.922	4.95693
GSK1838705A	1	100.856	3.43248	103.987	0.988442
GSK1838705A	0.1	102.457	1.94716	95.9408	4.01633
GSK1838705A	0.01	104.254	0.152132	100.778	1.39692
GSK1838705A	0.001	114.815	0.796656	103.089	0.36579
GSK1838705A	0.0001	112.316	4.77518	99.0582	1.13049
GSK2126458	10	26.3098	1.76142	40.9504	2.37798
GSK2126458	1	23.2704	1.98395	47.5647	0.0118759
GSK2126458	0.1	38.9256	1.48256	61.3673	2.53167
GSK2126458	0.01	59.1951	0.647858	90.9791	4.40737
GSK2126458	0.001	68.1075	1.69194	101.892	0.0691598
GSK2126458	0.0001	80.6901	11.314	106.543	3.85968
GSK256066	10	95.9001	1.9791	93.2971	3.21578
GSK256066	1	97.1231	0.980783	95.8865	3.79935
GSK256066	0.1	104.218	2.72447	103.214	0.467947
GSK256066	0.01	97.1908	5.06108	102.437	3.47696
GSK256066	0.001	102.3	2.61654	103.061	0.494473
GSK256066	0.0001	104.759	5.05164	104.497	3.42254
GSK429286A	10	85.8255	0.052994	96.4374	2.66206
GSK429286A	1	106.287	2.22816	99.793	0.91018
GSK429286A	0.1	107.988	1.96018	101.161	0.426843
GSK429286A	0.01	104.735	0.023486	101.366	3.50262
GSK429286A	0.001	103.595	2.48289	98.7439	0.162634
GSK429286A	0.0001	120.997	2.36666	99.0029	0.986075
GSK461364	10	27.1034	3.80436	9.9498	0.886158
GSK461364	1	40.6511	3.08145	40.7103	0.621176
GSK461364	0.1	45.295	0.629702	48.4901	0.286919
GSK461364	0.01	64.4608	3.11441	60.1674	0.983722
GSK461364	0.001	88.121	1.2594	71.906	4.29512
GSK461364	0.0001	97.0078	0.82009	100.194	1.73768
GW 791343 HCl	10	92.9635	0.186368	90.8465	0.728328
GW 791343 HCl	1	88.0471	1.35007	95.3871	2.65707
GW 791343 HCl	0.1	104.344	3.24457	101.816	2.51317
GW 791343 HCl	0.01	100.633	0.37934	107.572	3.66513
GW 791343 HCl	0.001	98.3292	5.50813	98.8831	2.00731
GW 791343 HCl	0.0001	111.774	2.22908	113.024	3.65265
GW3965	10	86.9349	5.44355	101.479	3.46063
GW3965	1	77.5109	4.01689	99.6465	5.40928
GW3965	0.1	86.3139	0.356832	106.38	4.555
GW3965	0.01	86.8119	4.27187	110.656	1.00187
GW3965	0.001	88.6682	3.96023	108.469	3.47219
GW3965	0.0001	89.2702	0.916027	106.692	1.27597
Hesperadin	10	2.24554	0.322316	3.80034	0.203026
Hesperadin	1	59.2034	1.91134	42.7523	0.270102
Hesperadin	0.1	85.2417	1.75701	85.602	0.135949
Hesperadin	0.01	77.3944	2.12028	97.4595	0.180268
Hesperadin	0.001	95.4906	3.51818	93.0638	1.1924
Hesperadin	0.0001	105.134	6.1252	100.137	3.22565
Hexestrol (Bibenzyl)	10	99.8972	5.41042	95.3542	0.450735
Hexestrol (Bibenzyl)	1	113.029	2.6936	94.9779	2.28905
Hexestrol (Bibenzyl)	0.1	100.118	6.55427	90.0245	2.28339
Hexestrol (Bibenzyl)	0.01	107.635	5.35133	90.4168	1.02954
Hexestrol (Bibenzyl)	0.001	121.102	3.66581	89.3431	3.94977
Hexestrol (Bibenzyl)	0.0001	104.88	2.78576	89.4011	5.07908
HMN-214	10	36.9925	2.67112	39.5494	0.95832
HMN-214	1	40.3899	1.61461	45.5199	1.08821
HMN-214	0.1	92.6581	1.35659	97.9109	0.208983
HMN-214	0.01	96.7667	5.40419	100.944	0.307702
HMN-214	0.001	110.049	1.53049	99.6205	0.550746
HMN-214	0.0001	112.464	4.04248	98.7804	0.20956
Ibuprofen	10	104.212	3.31129	98.8214	0.408713
Ibuprofen	1	106.387	1.31012	98.2466	0.823174
Ibuprofen	0.1	112.402	0.848047	99.6124	0.824324
Ibuprofen	0.01	113.592	1.19769	101.041	0.811102
Ibuprofen	0.001	109.325	5.37622	99.1978	0.346055
Ibuprofen	0.0001	102.576	0.154253	105.77	0.479418
IC-87114	10	99.9042	0.730129	96.15	2.37007
IC-87114	1	101.343	0.422995	99.34	0.900778
IC-87114	0.1	116.307	0.599871	100.119	1.46067
IC-87114	0.01	117.795	3.99549	97.9718	1.11289
IC-87114	0.001	117.249	0.355809	100.377	0.262128
IC-87114	0.0001	108.5	0.610841	100.112	0.628303
Icariin	10	80.9919	0.316997	116.13	3.74421
Icariin	1	87.9145	10.5859	98.3449	5.29072
Icariin	0.1	101.771	5.08221	100.808	1.39193
Icariin	0.01	89.4372	0.273957	109.155	1.23105
Icariin	0.001	92.7116	2.85571	105.307	3.30705
Icariin	0.0001	93.6429	10.5115	115.634	1.21566
ICG-001	10	52.9288	0.885223	37.7932	0.689878
ICG-001	1	98.8547	2.33257	109.121	1.5133
ICG-001	0.1	101.578	4.25264	102.626	1.34476
ICG-001	0.01	106.424	1.09577	108.734	0.738441
ICG-001	0.001	105.318	0.406527	108.983	7.10088
ICG-001	0.0001	115.536	2.68679	105.173	2.92091
Imatinib (STI571)	10	95.3493	0.941119	96.911	4.73917
Imatinib (STI571)	1	108.368	2.73938	94.4128	3.6888
Imatinib (STI571)	0.1	108.928	3.32661	101.465	2.04785
Imatinib (STI571)	0.01	99.0456	3.38303	101.046	0.766707
Imatinib (STI571)	0.001	106.978	2.12457	97.664	0.0656846
Imatinib (STI571)	0.0001	85.0897	0.539797	94.5534	4.16719
Imatinib Mesylate	10	94.7853	0.702634	94.8255	4.76533
Imatinib Mesylate	1	106.649	3.13942	98.2822	4.34274
Imatinib Mesylate	0.1	111.102	3.60869	97.9386	1.7979
Imatinib Mesylate	0.01	108.11	3.24712	101.64	0.437122
Imatinib Mesylate	0.001	112.857	3.6728	90.374	3.42199
Imatinib Mesylate	0.0001	98.974	2.8926	95.1872	5.43612
Indirubin	10	89.4823	2.13392	64.0374	2.39454
Indirubin	1	92.2496	1.63366	79.1249	3.33146
Indirubin	0.1	87.7736	2.65879	81.8604	3.97661
Indirubin	0.01	91.5267	0.381077	83.6629	2.71289
Indirubin	0.001	92.9138	1.97537	82.2149	3.94097
Indirubin	0.0001	97.2082	1.8365	86.0703	1.62073
INO-1001	10	109.135	1.79688	104.105	1.07339
INO-1001	1	108.197	0.616662	103.564	1.01769
INO-1001	0.1	113.752	1.24594	104.792	1.78415
INO-1001	0.01	125.557	2.26353	105.858	0.707856
INO-1001	0.001	129.398	1.58513	103.528	1.72264
INO-1001	0.0001	121.587	2.47926	107.239	2.34579
Irbesartan (Avapro)	10	103.508	2.65188	107.146	0.911507
Irbesartan (Avapro)	1	109.514	1.0747	103.454	4.04291
Irbesartan (Avapro)	0.1	100.732	4.89343	102.034	1.93885
Irbesartan (Avapro)	0.01	105.353	3.79196	95.6182	3.5802
Irbesartan (Avapro)	0.001	100.825	0.931489	96.2887	4.16318
Irbesartan (Avapro)	0.0001	103.26	0.783298	101.499	1.32358
Irinotecan	10	33.7226	0.686457	30.1725	0.712769
Irinotecan	1	82.0009	0.636244	84.5767	1.07029
Irinotecan	0.1	107.898	2.79731	99.1904	0.574207
Irinotecan	0.01	93.9417	2.14772	102.819	1.08968
Irinotecan	0.001	105.712	3.80793	98.6186	0.903221
Irinotecan	0.0001	105.085	1.17079	103.77	4.31539
Irinotecan HCl Trihydrate	10	63.3509	0.0532244	57.5461	2.69091
Irinotecan HCl Trihydrate	1	99.4407	3.02244	99.291	1.85549
Irinotecan HCl Trihydrate	0.1	107.693	4.08196	100.69	5.89036
Irinotecan HCl Trihydrate	0.01	97.8489	1.53357	104.945	1.76391
Irinotecan HCl Trihydrate	0.001	98.4431	3.04799	107.04	3.30668
Irinotecan HCl Trihydrate	0.0001	93.983	3.91945	107.121	5.25226
Isoconazole	10	100.083	4.26383	95.3158	0.492767
Isoconazole	1	106.641	1.40751	107.977	1.41096
Isoconazole	0.1	108.381	0.370922	103.238	0.237382
Isoconazole	0.01	86.8077	0.672074	104.98	1.02888
Isoconazole	0.001	107.343	2.37647	108.855	3.96281
Isoconazole	0.0001	104.358	1.23237	104.483	2.38982
Isoprenaline HCl	10	98.2609	0.597164	83.3269	1.557
Isoprenaline HCl	1	94.6318	2.37921	91.349	2.62014
Isoprenaline HCl	0.1	95.5059	4.19972	94.223	6.86782
Isoprenaline HCl	0.01	102.253	1.10121	91.4993	1.65593
Isoprenaline HCl	0.001	99.488	2.42037	87.9636	5.3092
Isoprenaline HCl	0.0001	103.346	4.65316	95.6474	2.0168
Ispinesibmesilate	10	1.22037	0.0955859	1.18568	0.106178
Ispinesibmesilate	1	73.0069	1.6004	53.3614	0.258774
Ispinesibmesilate	0.1	63.9199	2.99436	49.3555	1.34957
Ispinesibmesilate	0.01	77.619	0.566878	55.407	0.101537
Ispinesibmesilate	0.001	81.158	1.26386	51.7622	0.136349
Ispinesibmesilate	0.0001	95.1472	1.49751	68.8212	3.05132
ITF2357	10	25.3651	0.774206	3.10085	0.0638097
ITF2357	1	57.0528	3.47227	26.8528	0.909838
ITF2357	0.1	76.4226	0.100437	67.6322	0.32895
ITF2357	0.01	95.9455	0.218212	96.0463	1.97755
ITF2357	0.001	101.02	3.35928	95.4527	1.74156
ITF2357	0.0001	107.385	6.16794	98.2082	0.78882
Itraconazole (Sporanox)	10	7.52515	0.320784	15.4375	0.125243
Itraconazole (Sporanox)	1	60.041	7.21413	70.7113	0.484699
Itraconazole (Sporanox)	0.1	112.493	3.41326	97.4746	6.41501
Itraconazole (Sporanox)	0.01	102.081	1.82903	95.5913	0.799577
Itraconazole (Sporanox)	0.001	114.767	3.12483	86.7803	1.07058
Itraconazole (Sporanox)	0.0001	108.383	2.28559	98.8035	5.16541
JNJ 26854165	10	68.7253	4.93595	64.7333	3.7998
JNJ 26854165	1	110.007	6.24827	105.394	2.00288
JNJ 26854165	0.1	113.596	1.38002	106.135	1.8352
JNJ 26854165	0.01	119.826	0.413542	103.114	1.12445
JNJ 26854165	0.001	122.042	2.93661	103.195	1.09312
JNJ 26854165	0.0001	130.629	2.04514	113.506	0.999702
JNJ-26481585	10	18.0771	0.0364684	1.26804	0.148523
JNJ-26481585	1	25.207	0.966113	2.05842	0.0649099
JNJ-26481585	0.1	36.8399	0.146471	3.51549	0.0445568
JNJ-26481585	0.01	59.3406	0.886002	44.9771	0.162825
JNJ-26481585	0.001	86.4821	1.68113	78.468	0.52423
JNJ-26481585	0.0001	95.877	2.53366	91.3973	0.555034
JNJ-38877605	10	98.1847	0.63926	98.2504	0.258909
JNJ-38877605	1	96.8461	4.55031	100.284	0.951476
JNJ-38877605	0.1	95.6845	1.90458	100.312	0.227349
JNJ-38877605	0.01	99.2171	1.30597	100.604	0.275858
JNJ-38877605	0.001	100.83	0.260772	101.431	1.45001
JNJ-38877605	0.0001	101.442	1.65437	101.636	1.71534
JNJ-7706621	10	49.8726	5.82649	40.0076	0.115013
JNJ-7706621	1	97.0399	1.43099	93.4784	4.24348
JNJ-7706621	0.1	103.7	1.2868	110.096	4.46574
JNJ-7706621	0.01	106.551	1.7623	106.422	0.384552
JNJ-7706621	0.001	102.472	0.300552	105.087	2.81041
JNJ-7706621	0.0001	107.362	1.54249	98.7083	0.896818
Ketanserin (Vulketan Gel)	10	88.1394	1.07639	96.2915	1.03963
Ketanserin (Vulketan Gel)	1	92.3928	3.76111	106.667	1.43536
Ketanserin (Vulketan Gel)	0.1	103.935	0.634679	105.799	0.407482
Ketanserin (Vulketan Gel)	0.01	98.4319	1.96494	102.885	0.0719517
Ketanserin (Vulketan Gel)	0.001	102.77	2.0904	102.919	2.40304
Ketanserin (Vulketan Gel)	0.0001	88.955	2.5189	113.59	1.07634
Ketoprofen (Actron)	10	102.449	1.68347	97.9332	0.216458
Ketoprofen (Actron)	1	105.08	0.525474	100.207	0.853099
Ketoprofen (Actron)	0.1	105.121	1.09469	99.0864	0.192729
Ketoprofen (Actron)	0.01	105.145	2.04031	97.3889	0.217037
Ketoprofen (Actron)	0.001	104.235	1.24376	98.2	1.50363
Ketoprofen (Actron)	0.0001	100.596	3.38882	100.221	3.15137
Ketorolac	10	94.8194	7.0655	107.912	1.5538
Ketorolac	1	117.215	4.56114	98.2476	0.734852
Ketorolac	0.1	109.325	3.21391	112.064	3.26971
Ketorolac	0.01	105.887	2.67801	127.572	4.0235
Ketorolac	0.001	102.189	4.50875	120.637	6.72882
Ketorolac	0.0001	101.597	1.79407	96.9459	1.10379
Ki8751	10	44.4905	5.57876	26.5638	0.252275
Ki8751	1	106.883	2.12906	89.9926	1.44797
Ki8751	0.1	103.655	2.45986	98.9752	4.17591
Ki8751	0.01	110.185	3.42598	98.2345	3.36851
Ki8751	0.001	113.654	5.389	90.3	0.0366206
Ki8751	0.0001	94.2413	8.2739	95.6154	3.85446
KRN 633	10	102.477	1.3091	99.7561	3.35514
KRN 633	1	99.9604	2.69129	90.3313	3.57545
KRN 633	0.1	94.633	3.77858	96.897	1.88451
KRN 633	0.01	104.188	11.462	99.9863	3.03777
KRN 633	0.001	118.601	2.69001	95.8711	4.25264
KRN 633	0.0001	84.3844	4.68893	85.5667	4.41714
KU-0063794	10	27.6497	1.08731	41.8769	0.850582
KU-0063794	1	70.0872	0.0573461	83.0856	2.71187
KU-0063794	0.1	81.2512	2.19877	104.219	1.36466
KU-0063794	0.01	65.7911	4.50771	102.073	0.573676
KU-0063794	0.001	77.9699	8.25709	88.6574	0.0662166
KU-0063794	0.0001	74.2745	2.25612	99.9075	3.04175
KU-55933	10	80.2997	0.73099	69.2784	3.31454
KU-55933	1	100.172	2.09838	77.0635	0.306869
KU-55933	0.1	94.3551	1.15307	82.9462	0.991887
KU-55933	0.01	98.2652	3.22357	84.9512	3.85821
KU-55933	0.001	99.7327	0.788398	90.2341	0.509233
KU-55933	0.0001	101.242	3.0016	78.3048	1.25828
KU-60019	10	65.8547	0.850179	59.3712	5.54176
KU-60019	1	97.2662	1.48385	77.8461	3.08439
KU-60019	0.1	97.1131	2.10604	84.571	1.01122
KU-60019	0.01	96.0608	0.861114	83.0025	0.378149
KU-60019	0.001	96.3368	0.661554	86.0156	3.52114
KU-60019	0.0001	101.155	1.93108	79.6563	1.1423
KW 2449	10	37.5812	0.359485	15.0817	0.842185
KW 2449	1	95.0157	0.925898	96.7841	0.0181178
KW 2449	0.1	94.0907	1.28538	101.901	1.56748
KW 2449	0.01	93.6853	0.960738	101.852	0.585613
KW 2449	0.001	92.4677	3.8382	101.298	0.972516
KW 2449	0.0001	102.618	1.59155	102.233	0.337224
KX2-391	10	37.3204	0.46183	34.0578	1.48156
KX2-391	1	35.1689	2.06329	33.0524	0.274526
KX2-391	0.1	47.6513	0.698178	50.7677	1.02819
KX2-391	0.01	69.9642	2.19573	58.7042	3.54161
KX2-391	0.001	98.1034	14.1184	96.3728	5.71133
KX2-391	0.0001	90.383	1.39907	100.573	3.5026
L-Ascorbyl 6-palmitate	10	110.741	2.42132	94.9103	4.98569
L-Ascorbyl 6-palmitate	1	106.552	0.810191	97.3517	2.07376
L-Ascorbyl 6-palmitate	0.1	106.912	1.78271	100.365	2.34515
L-Ascorbyl 6-palmitate	0.01	107.467	3.4038	96.4691	3.20732
L-Ascorbyl 6-palmitate	0.001	111.4	2.50248	105.752	0.606791
L-Ascorbyl 6-palmitate	0.0001	121.972	5.87709	99.8158	2.53452
Lapatinib Ditosylate	10	82.9373	3.4131	48.8687	1.59677
Lapatinib Ditosylate	1	103.446	2.45505	99.1393	4.0071
Lapatinib Ditosylate	0.1	101.405	0.0724146	101.092	3.30785
Lapatinib Ditosylate	0.01	110.447	2.27497	103.737	1.50152
Lapatinib Ditosylate	0.001	100.022	1.79498	96.4441	3.74674
Lapatinib Ditosylate	0.0001	102.153	0.435128	97.3462	0.198979
LAQ824	10	16.2162	0.456751	1.45941	0.00770117
LAQ824	1	31.6792	1.0803	2.61386	0.0649099
LAQ824	0.1	54.8452	0.801706	21.0649	0.618294
LAQ824	0.01	83.3242	3.19547	67.8656	1.89889
LAQ824	0.001	87.1526	0.875839	94.089	1.42527
LAQ824	0.0001	92.1527	3.2971	94.3698	1.21458
LBH-589 (Panobinostat)	10	11.9466	0.587081	1.09767	0.0192529
LBH-589 (Panobinostat)	1	25.4133	1.02231	1.65934	0.19858
LBH-589 (Panobinostat)	0.1	41.2812	0.39338	4.5657	0.0764616
LBH-589 (Panobinostat)	0.01	69.0695	3.11177	52.1863	0.312998
LBH-589 (Panobinostat)	0.001	86.7324	1.32123	85.5885	1.79547
LBH-589 (Panobinostat)	0.0001	96.3995	2.25984	97.6449	1.11337
LDE225	10	81.8677	9.23755	54.606	1.46213
LDE225	1	115.371	5.67336	116.252	6.13866
LDE225	0.1	120.045	0.742477	115.82	0.71667
LDE225	0.01	116.211	3.79172	112.071	2.83183
LDE225	0.001	105.768	2.34269	112.603	7.67655
LDE225	0.0001	91.7731	6.53859	92.7514	2.78638
LDN193189	10	0.885128	0.122386	0.919441	0.122926
LDN193189	1	71.8711	2.87321	62.4921	2.24887
LDN193189	0.1	91.613	2.59293	88.0394	1.84048
LDN193189	0.01	92.1636	3.14081	93.2296	1.93882
LDN193189	0.001	95.1481	3.44773	104.013	0.351023
LDN193189	0.0001	92.1456	4.3076	90.6326	2.21267
Lenalidomide	10	98.4721	0.0679484	98.6247	0.11576
Lenalidomide	1	108.961	4.77063	100.515	0.132379
Lenalidomide	0.1	111.515	2.07404	100.375	0.809176
Lenalidomide	0.01	113.364	2.99297	100.28	1.15187
Lenalidomide	0.001	114.878	1.94915	98.8232	1.02293
Lenalidomide	0.0001	107.154	2.89396	101.427	1.64128
Letrozole	10	111.14	1.19625	101.447	1.1159
Letrozole	1	113.299	0.221178	102.644	0.183319
Letrozole	0.1	104.119	5.00999	99.5261	1.0171
Letrozole	0.01	114.007	0.221178	103.466	0.865196
Letrozole	0.001	114.439	5.76705	104.65	2.01422
Letrozole	0.0001	129.711	1.92551	103.352	1.67671
Linezolid	10	101.071	0.187887	104.265	2.9946
Linezolid	1	102.143	4.36083	103.252	1.28024
Linezolid	0.1	105.15	2.21655	101.02	0.733766
Linezolid	0.01	102.83	0.251611	98.1608	2.43608
Linezolid	0.001	108.101	2.52794	110.322	4.42935
Linezolid	0.0001	99.5494	7.4971	104.718	5.29355
Loperamide HCl	10	82.4722	1.32253	59.4616	0.852646
Loperamide HCl	1	106.27	4.22999	92.168	0.636124
Loperamide HCl	0.1	109.171	4.10618	98.2071	1.75765
Loperamide HCl	0.01	99.1889	2.06892	97.2014	1.39041
Loperamide HCl	0.001	107.33	1.68412	84.838	2.22325
Loperamide HCl	0.0001	112.785	0.389021	91.6786	4.38423
Luteolin (Luteolol)	10	101.911	0.177002	92.369	1.96237
Luteolin (Luteolol)	1	105.263	0.745474	108.278	4.49939
Luteolin (Luteolol)	0.1	100.044	3.04973	100.455	3.65705
Luteolin (Luteolol)	0.01	104.736	0.247415	101.696	1.59879
Luteolin (Luteolol)	0.001	104.128	2.86756	102.862	3.21556
Luteolin (Luteolol)	0.0001	108.07	0.741598	107.634	0.398866
LY2157299	10	93.9347	4.55942	106.23	1.60203
LY2157299	1	95.9914	2.17772	99.2029	0.911878
LY2157299	0.1	108.627	5.49786	97.7212	2.44562
LY2157299	0.01	95.569	0.433636	97.8209	2.88027
LY2157299	0.001	87.2066	1.98548	93.3998	3.51315
LY2157299	0.0001	97.6091	7.46867	102.44	0.594703
LY2228820	10	95.2442	0.283935	78.7468	0.407942
LY2228820	1	99.1456	3.57712	93.6857	0.941915
LY2228820	0.1	106.803	4.43353	95.4383	1.74895
LY2228820	0.01	100.488	2.57384	97.141	3.75329
LY2228820	0.001	99.6433	4.3575	98.0532	2.33102
LY2228820	0.0001	100.007	4.40185	94.1751	2.68534
LY2603618 (IC-83)	10	26.8459	0.864762	33.666	0.82843
LY2603618 (IC-83)	1	29.1468	0.862063	84.0928	0.547525
LY2603618 (IC-83)	0.1	75.7948	2.26376	108.608	4.06461
LY2603618 (IC-83)	0.01	95.0091	2.51064	102.846	0.591055
LY2603618 (IC-83)	0.001	87.8612	6.17138	103.712	0.667913
LY2603618 (IC-83)	0.0001	72.0925	3.71605	109.473	0.448223
LY2784544	10	26.8952	0.530337	8.51895	0.439765
LY2784544	1	95.7979	1.25586	87.18	2.12996
LY2784544	0.1	100.688	1.626	98.431	5.33758
LY2784544	0.01	97.1239	3.84904	90.0487	0.811873
LY2784544	0.001	107.814	1.57187	96.9428	0.680185
LY2784544	0.0001	109.308	2.74791	106.817	0.471176
LY2886721	10	96.3874	1.90427	93.6652	1.0517
LY2886721	1	99.9351	2.02095	99.1606	2.78906
LY2886721	0.1	99.9513	1.28537	101.402	2.02487
LY2886721	0.01	105.042	0.545346	100.275	1.92038
LY2886721	0.001	104.522	1.27712	101.204	3.92135
LY2886721	0.0001	105.316	1.81169	101.297	4.27783
LY294002	10	80.209	1.08525	65.1742	1.90503
LY294002	1	104.097	1.49042	101.123	0.211542
LY294002	0.1	113.754	0.481268	97.5483	0.476544
LY294002	0.01	119.909	0.60467	99.792	0.0684062
LY294002	0.001	110.938	4.96625	100.264	0.450102
LY294002	0.0001	95.5723	1.1826	99.74	1.13301
LY310762	10	97.3909	5.67326	94.7961	1.86108
LY310762	1	97.0223	1.2535	96.7378	2.05192
LY310762	0.1	97.5274	1.13531	100.89	4.73816
LY310762	0.01	97.1495	4.52679	96.931	0.263612
LY310762	0.001	103.125	1.43736	97.8805	4.48827
LY310762	0.0001	102.523	0.864778	101.145	2.54345
LY500307	10	65.5407	3.95908	66.2021	5.53383
LY500307	1	112.553	5.10351	103.059	0.191885
LY500307	0.1	108.229	2.70911	105.833	2.14728
LY500307	0.01	105.229	1.52549	103.178	1.08792
LY500307	0.001	124.085	1.26703	101.568	0.0828075
LY500307	0.0001	120.075	0.0505549	106.237	1.5248
Manidipine	10	96.9531	0.61239	101.254	6.24685
Manidipine	1	93.7695	1.41694	102.937	2.15784
Manidipine	0.1	97.7291	1.66895	107.586	2.44564
Manidipine	0.01	99.9059	1.52467	105.859	2.03814
Manidipine	0.001	102.127	1.74078	108.377	2.84995
Manidipine	0.0001	101.43	3.96982	109.105	3.09063
Manidipine HCl (CV-4093)	10	94.5468	0.556448	74.2197	1.18238
Manidipine HCl (CV-4093)	1	106.734	3.99785	89.8984	1.24182
Manidipine HCl (CV-4093)	0.1	109.356	1.97887	100.85	0.101185
Manidipine HCl (CV-4093)	0.01	104.279	0.490322	98.031	1.66708
Manidipine HCl (CV-4093)	0.001	110.364	0.559966	90.0305	1.33239
Manidipine HCl (CV-4093)	0.0001	110.727	0.999637	90.9251	2.02583
Maprotiline HCl	10	82.1699	3.83506	64.6129	0.127644
Maprotiline HCl	1	107.088	0.356107	87.6363	2.189
Maprotiline HCl	0.1	107.245	3.55235	95.4416	4.2332
Maprotiline HCl	0.01	109.456	5.41719	99.4327	0.499145
Maprotiline HCl	0.001	114.125	4.14683	102.253	1.23072
Maprotiline HCl	0.0001	124.21	0.154798	100.768	1.19833
Maraviroc (Selzentry)	10	106.763	1.80664	97.2235	1.05393
Maraviroc (Selzentry)	1	108.292	0.755117	98.0682	1.40466
Maraviroc (Selzentry)	0.1	101.464	2.56406	102.954	2.90193
Maraviroc (Selzentry)	0.01	107.031	2.32406	99.264	0.0659792
Maraviroc (Selzentry)	0.001	106.377	1.47397	100.724	2.71093
Maraviroc (Selzentry)	0.0001	94.8287	3.28925	100.637	0.781332
Masitinib (AB1010)	10	53.4163	13.8878	36.4994	2.17915
Masitinib (AB1010)	1	106.779	2.07444	104.185	1.27958
Masitinib (AB1010)	0.1	115.357	0.450729	103.403	2.86069
Masitinib (AB1010)	0.01	103.369	6.52336	107.067	0.954498
Masitinib (AB1010)	0.001	103.466	4.56092	105.379	1.60802
Masitinib (AB1010)	0.0001	115.653	1.71603	104.268	0.28024
MC1568	10	102.566	0.254083	100.659	1.49128
MC1568	1	98.5098	4.66317	100.326	1.33725
MC1568	0.1	103.573	2.13131	98.5442	1.08146
MC1568	0.01	103.37	7.30025	99.3362	0.98575
MC1568	0.001	106.932	0.319248	97.9678	1.04461
MC1568	0.0001	109.29	0.419685	99.9678	0.520379
MG-132	10	1.52109	0.0593791	1.39341	0.0089203
MG-132	1	4.41058	0.735491	1.99664	0.304101
MG-132	0.1	94.6328	0.687583	53.7075	8.29669
MG-132	0.01	99.9461	1.60256	95.2586	4.21038
MG-132	0.001	102.159	3.9649	93.442	2.74259
MG-132	0.0001	104.424	2.29419	99.8436	3.28916
MGCD-265	10	109.383	1.40717	99.909	0.37328
MGCD-265	1	117.269	3.04785	100.935	1.10863
MGCD-265	0.1	115.079	4.56296	102.453	1.11143
MGCD-265	0.01	118.627	3.55696	102.71	1.44156
MGCD-265	0.001	112.006	7.86672	101.8	1.70386
MGCD-265	0.0001	105.471	2.30659	100.254	0.997095
MGCD0103 (Mocetinostat)	10	34.131	1.05997	18.4791	0.418064
MGCD0103 (Mocetinostat)	1	82.8381	1.5508	68.6474	0.982999
MGCD0103 (Mocetinostat)	0.1	83.4883	1.16759	93.1376	2.13102
MGCD0103 (Mocetinostat)	0.01	93.9088	0.764042	105.56	0.902137
MGCD0103 (Mocetinostat)	0.001	100.87	0.783771	102.317	1.11117
MGCD0103 (Mocetinostat)	0.0001	102.167	1.02889	99.4793	1.26299
Milrinone (Primacor)	10	106.767	1.35771	89.3	2.93296
Milrinone (Primacor)	1	107.094	3.88951	91.2714	0.767735
Milrinone (Primacor)	0.1	103.333	0.0485397	91.8237	3.83302
Milrinone (Primacor)	0.01	110.124	2.03797	95.5433	9.18028
Milrinone (Primacor)	0.001	114.222	2.90676	91.1103	0.530693
Milrinone (Primacor)	0.0001	109.391	3.10232	95.7444	0.269592
Mitoxantrone	10	2.13034	0.156207	3.18918	0.269374
Mitoxantrone	1	5.06557	0.865252	8.71196	0.34003
Mitoxantrone	0.1	33.2115	0.0543329	36.9514	0.30691
Mitoxantrone	0.01	65.7525	4.36973	90.4118	0.105247
Mitoxantrone	0.001	70.4694	3.20361	87.3236	0.101567
Mitoxantrone	0.0001	79.4682	1.5091	94.925	2.2573
Mizoribine	10	92.9255	2.90133	97.4364	2.20474
Mizoribine	1	99.8829	2.92345	98.1101	2.55239
Mizoribine	0.1	100.831	0.969102	104.913	3.75322
Mizoribine	0.01	102.423	1.22677	99.0864	2.18988
Mizoribine	0.001	98.3264	1.20824	99.848	1.9671
Mizoribine	0.0001	102.377	2.09006	104.108	0.616094
MK 3207 hydrochloride	10	103.927	2.48909	102.492	1.38414
MK 3207 hydrochloride	1	116.481	0.26352	101.959	2.00029
MK 3207 hydrochloride	0.1	112.527	3.32495	101.255	0.765617
MK 3207 hydrochloride	0.01	114.747	0.139736	101.441	0.894992
MK 3207 hydrochloride	0.001	114.168	1.45096	102.959	1.42785
MK 3207 hydrochloride	0.0001	114.08	1.52114	102.649	1.31915
MK-0752	10	96.997	4.99022	110.551	1.26478
MK-0752	1	101.637	0.499221	106.238	5.35548
MK-0752	0.1	98.1169	2.47955	111.21	0.0757009
MK-0752	0.01	102.459	3.74614	106.752	1.94251
MK-0752	0.001	103.99	3.30585	107.993	0.70059
MK-0752	0.0001	108.313	3.59386	114.55	4.23139
MK-2206	10	58.9832	3.56583	25.1963	3.41663
MK-2206	1	95.7283	1.35209	74.0496	2.37884
MK-2206	0.1	98.6193	0.661554	77.5701	1.26432
MK-2206	0.01	100.646	2.34606	79.3974	1.08612
MK-2206	0.001	101.943	4.45483	81.98	0.314722
MK-2206	0.0001	102.115	0.837058	79.7169	4.29616
MLN2238	10	1.78987	0.0466193	0.879066	0.059034
MLN2238	1	4.41972	0.321155	1.62963	0.111702
MLN2238	0.1	33.7429	7.14598	6.23777	0.302694
MLN2238	0.01	109.279	2.24233	102.964	0.301536
MLN2238	0.001	107.812	0.0713678	102.419	0.211828
MLN2238	0.0001	113.549	0.408062	100.038	0.0654004
MLN8237	10	69.8905	2.50077	74.6236	0.319211
MLN8237	1	74.6461	5.07871	91.1369	1.3547
MLN8237	0.1	87.6316	0.899281	93.8413	1.03429
MLN8237	0.01	95.6837	0.572809	98.6622	2.34468
MLN8237	0.001	87.6375	0.833393	103.882	0.170086
MLN8237	0.0001	102.206	2.58506	102.833	2.50997
MLN9708	10	2.3816	0.0805765	0.885614	0.0740819
MLN9708	1	3.28427	0.297558	1.63126	0.029517
MLN9708	0.1	21.8829	4.1917	4.6286	0.362885
MLN9708	0.01	107.167	4.34595	102.249	2.19757
MLN9708	0.001	103.571	2.2947	98.7967	0.593234
MLN9708	0.0001	103.247	2.09154	99.1306	0.0399348
Moroxydine	10	99.8683	0.545896	86.5011	2.26712
Moroxydine	1	109.863	0.835728	92.6073	2.91669
Moroxydine	0.1	107.239	1.29369	92.4682	0.946048
Moroxydine	0.01	110.858	4.38124	96.0877	4.78473
Moroxydine	0.001	111.136	1.41117	86.9234	5.62676
Moroxydine	0.0001	108.645	1.8417	87.3607	0.377146
Motesanib DiPhosphate	10	106.715	2.01606	97.9924	1.69601
Motesanib DiPhosphate	1	103.93	2.67655	93.0439	1.90171
Motesanib DiPhosphate	0.1	110.504	3.01052	101.709	1.28742
Motesanib DiPhosphate	0.01	115.199	1.12207	102.521	0.74712
Motesanib DiPhosphate	0.001	118.688	1.95497	102.585	0.753286
Motesanib DiPhosphate	0.0001	103.907	1.84025	94.7101	3.09778
MP-470	10	116.225	0.697816	111.68	3.19082
MP-470	1	117.57	4.78086	105.953	0.0196168
MP-470	0.1	124.69	1.32911	105.664	1.36029
MP-470	0.01	112.366	2.32967	103.774	0.573932
MP-470	0.001	115.786	4.30569	103.903	1.35244
MP-470	0.0001	105.117	1.21846	88.4752	5.09196
MS-275	10	64.11	0.473698	39.0821	0.608029
MS-275	1	83.0486	2.64287	81.0915	0.739262
MS-275	0.1	82.7091	3.78376	95.8967	1.2493
MS-275	0.01	96.467	1.00046	98.4148	0.371923
MS-275	0.001	109.094	0.366921	99.3549	1.41606
MS-275	0.0001	103.212	3.74428	100.124	0.800007
Mubritinib (TAK 165)	10	110.152	1.10565	115.406	1.71998
Mubritinib (TAK 165)	1	107.311	1.15603	107.297	2.14066
Mubritinib (TAK 165)	0.1	102.742	2.60445	111.508	1.44597
Mubritinib (TAK 165)	0.01	97.4916	1.05952	103.855	2.11907
Mubritinib (TAK 165)	0.001	105.088	0.0369023	105.718	2.03866
Mubritinib (TAK 165)	0.0001	105.543	3.15727	112.228	3.33869
Naftopidil	10	97.3781	0.863772	106.61	2.74298
Naftopidil	1	104.474	1.03892	102.222	0.567953
Naftopidil	0.1	106.371	4.95456	108.093	1.88787
Naftopidil	0.01	101.262	0.601049	111.509	1.16137
Naftopidil	0.001	99.3713	2.45712	111.603	0.221578
Naftopidil	0.0001	106.457	5.72509	113.665	4.24755
Naftopidil Dihydrochloride	10	110.424	4.97031	107.586	4.85052
Naftopidil Dihydrochloride	1	105.814	0.0459923	104.307	1.71277
Naftopidil Dihydrochloride	0.1	106.425	1.16745	105.884	3.37397
Naftopidil Dihydrochloride	0.01	108.457	0.875113	106.672	0.53739
Naftopidil Dihydrochloride	0.001	108.546	1.55807	97.7526	11.3279
Naftopidil Dihydrochloride	0.0001	103.136	5.57136	109.994	0.543758
Naphazoline HCl	10	112.289	1.45931	101.329	0.619803
Naphazoline HCl	1	106.287	0.148257	103.958	0.122564
Naphazoline HCl	0.1	111.042	3.59814	99.1723	5.51599
Naphazoline HCl	0.01	117.477	3.03055	103.424	1.66255
Naphazoline HCl	0.001	108.521	2.65118	105.101	0.239412
Naphazoline HCl	0.0001	122.225	2.3583	103.11	2.03151
Nebivolol HCl	10	77.1321	11.3003	36.4012	5.63487
Nebivolol HCl	1	105.572	2.87859	107.524	4.1879
Nebivolol HCl	0.1	117.963	7.12912	119.743	2.80683
Nebivolol HCl	0.01	106.071	1.09126	114.273	0.921216
Nebivolol HCl	0.001	102.56	2.87335	116.092	0.887883
Nebivolol HCl	0.0001	81.745	0.0149693	86.6167	8.61974
Neostigmine bromide (Prostigmin)	10	101.266	0.823769	92.4362	0.582347
Neostigmine bromide (Prostigmin)	1	101.511	5.97883	93.7551	2.09093
Neostigmine bromide (Prostigmin)	0.1	101.554	7.14589	95.7414	2.6662
Neostigmine bromide (Prostigmin)	0.01	104.201	0.96587	93.5749	1.26305
Neostigmine bromide (Prostigmin)	0.001	113.783	2.98906	93.3048	2.87494
Neostigmine bromide (Prostigmin)	0.0001	102.878	4.60987	92.6073	3.66956
Neratinib	10	50.9159	0.559632	41.0844	0.0951088
Neratinib	1	88.0581	0.0836231	67.1215	0.378236
Neratinib	0.1	103.86	0.361977	95.9761	2.10944
Neratinib	0.01	117.499	0.436829	100.4	0.544814
Neratinib	0.001	103.336	1.12687	99.1156	0.497535
Neratinib	0.0001	110.091	1.1947	101.74	0.83234
Nilotinib	10	18.8703	7.58225	7.52148	0.280122
Nilotinib	1	92.9859	6.89491	84.5019	4.61373
Nilotinib	0.1	96.1849	7.16297	90.392	1.43308
Nilotinib	0.01	70.7219	6.87651	89.0144	1.47382
Nilotinib	0.001	71.7856	7.38221	82.1484	1.06383
Nilotinib	0.0001	70.035	0.808954	82.5464	0.760785
Nisoldipine	10	65.908	0.653342	67.8485	4.46276
Nisoldipine	1	110.681	2.86979	100.259	2.26735
Nisoldipine	0.1	106.699	0.0453622	110.54	6.13415
Nisoldipine	0.01	104.572	0.61932	108.211	3.96421
Nisoldipine	0.001	95.6237	4.73657	109.345	7.58268
Nisoldipine	0.0001	100.178	4.60301	110.265	5.80242
Nizatidine	10	102.772	1.65051	98.4741	4.36821
Nizatidine	1	105.99	3.7474	102.343	3.12833
Nizatidine	0.1	95.776	1.81976	97.2405	1.59147
Nizatidine	0.01	101.198	2.15374	101.489	4.25102
Nizatidine	0.001	100.736	0.447026	92.1816	3.22023
Nizatidine	0.0001	101.61	3.03422	102.55	0.897615
Novobiocin sodium (Albamycin)	10	105.316	4.1214	98.4798	3.81598
Novobiocin sodium (Albamycin)	1	107.036	6.2624	104.553	4.42054
Novobiocin sodium (Albamycin)	0.1	111.694	1.22021	98.6038	2.80753
Novobiocin sodium (Albamycin)	0.01	99.0358	4.05163	102.286	3.32446
Novobiocin sodium (Albamycin)	0.001	94.9277	2.17007	104.42	0.125104
Novobiocin sodium (Albamycin)	0.0001	97.5321	4.23404	103.937	1.31772
NPI-2358	10	41.3466	2.3227	33.1013	0.414859
NPI-2358	1	36.4641	2.01377	32.4057	0.914745
NPI-2358	0.1	42.0083	0.49983	36.1534	0.985505
NPI-2358	0.01	55.8944	1.77229	62.0134	1.56985
NPI-2358	0.001	50.3859	2.00354	45.4172	0.882218
NPI-2358	0.0001	88.446	2.08303	86.913	4.07954
NPS-2143	10	1.00119	0.137083	1.29125	0.186522
NPS-2143	1	79.5163	0.416882	106.739	0.600084
NPS-2143	0.1	97.6214	1.32858	114.289	2.61061
NPS-2143	0.01	100.223	2.81865	107.156	1.82819
NPS-2143	0.001	93.6259	6.13868	101.601	2.23337
NPS-2143	0.0001	83.1719	5.72462	110.893	4.08672
NSC-207895 (XI-006)	10	88.0314	0.447163	65.3203	5.02511
NSC-207895 (XI-006)	1	103.115	1.85826	95.9602	2.7336
NSC-207895 (XI-006)	0.1	102.016	1.27057	98.8445	1.61394
NSC-207895 (XI-006)	0.01	105.25	1.26926	87.4119	5.15211
NSC-207895 (XI-006)	0.001	101.227	1.02368	82.8276	4.14434
NSC-207895 (XI-006)	0.0001	101.58	5.46248	75.0229	4.31528
NU7441	10	41.2347	0.431905	56.7368	1.78209
NU7441	1	88.7089	5.18756	101.058	2.76849
NU7441	0.1	78.539	3.03272	102.58	0.651779
NU7441	0.01	78.8139	9.47844	110.644	1.15825
NU7441	0.001	57.3188	5.06925	108.667	1.91761
NU7441	0.0001	61.8707	2.17549	105.273	2.52538
NVP-ADW742	10	70.1097	4.54727	59.2823	0.835272
NVP-ADW742	1	77.3338	5.96994	92.2818	5.99078
NVP-ADW742	0.1	66.3404	5.06657	96.6656	2.40841
NVP-ADW742	0.01	69.9253	9.25936	94.2788	2.1302
NVP-ADW742	0.001	61.6149	3.09339	95.9975	1.46364
NVP-ADW742	0.0001	74.7696	0.901772	98.3888	1.04345
NVP-AUY922	10	21.5649	1.26782	6.98591	0.209883
NVP-AUY922	1	22.9739	0.2538	4.92047	0.0550797
NVP-AUY922	0.1	20.3158	0.0260308	5.20991	0.310766
NVP-AUY922	0.01	22.2334	0.392828	6.2168	0.568191
NVP-AUY922	0.001	32.9837	1.37312	6.79486	0.0666755
NVP-AUY922	0.0001	35.3799	3.07223	17.5402	0.56935
NVP-BEP800	10	19.3378	1.04774	4.5966	0.301489
NVP-BEP800	1	56.1442	3.96674	43.9858	0.263803
NVP-BEP800	0.1	102.334	1.22345	106.891	2.03389
NVP-BEP800	0.01	107.012	5.44694	99.4852	0.526446
NVP-BEP800	0.001	102.341	6.29768	99.7222	0.666175
NVP-BEP800	0.0001	97.3932	0.181624	101.354	2.0739
NVP-BHG712	10	33.9138	4.01072	17.4243	1.25138
NVP-BHG712	1	99.4206	2.04986	78.1698	1.33355
NVP-BHG712	0.1	102.212	2.63812	95.3755	2.5125
NVP-BHG712	0.01	106.88	2.46746	101.692	1.1518
NVP-BHG712	0.001	108.049	0.357371	104.736	0.0591914
NVP-BHG712	0.0001	107.801	1.10156	104.982	1.70262
NVP-BSK805 dihydrochloride	10	4.33464	1.79638	4.07079	1.51247
NVP-BSK805 dihydrochloride	1	89.1988	9.63255	77.0608	0.881723
NVP-BSK805 dihydrochloride	0.1	102.819	1.37055	104.49	4.49325
NVP-BSK805 dihydrochloride	0.01	100.798	2.45585	111.194	4.35489
NVP-BSK805 dihydrochloride	0.001	99.8582	4.0349	101.916	1.88121
NVP-BSK805 dihydrochloride	0.0001	102.208	3.47323	88.735	5.90121
NVP-TAE684	10	3.88282	1.49526	1.56264	0.206674
NVP-TAE684	1	80.8183	1.44809	75.2265	3.47362
NVP-TAE684	0.1	97.8662	2.61599	99.2735	0.358504
NVP-TAE684	0.01	100.105	0.286435	99.7977	2.05462
NVP-TAE684	0.001	104.523	2.45004	99.5805	1.43806
NVP-TAE684	0.0001	105.925	0.17618	98.4359	2.56611
Obatoclax Mesylate	10	5.18356	0.794673	5.56938	0.734677
Obatoclax Mesylate	1	16.8887	0.249791	28.8	0.294559
Obatoclax Mesylate	0.1	54.0366	2.30313	68.9251	1.95761
Obatoclax Mesylate	0.01	101.759	0.934452	96.8352	0.970783
Obatoclax Mesylate	0.001	115.384	5.17443	99.7471	1.65216
Obatoclax Mesylate	0.0001	116.626	0.461402	102.904	0.90316
Olanzapine (Zyprexa)	10	105.203	4.62649	95.1488	1.2142
Olanzapine (Zyprexa)	1	107.552	1.71731	96.8498	2.4754
Olanzapine (Zyprexa)	0.1	115.303	5.0778	104.757	1.0148
Olanzapine (Zyprexa)	0.01	109.729	2.65336	101.769	3.99125
Olanzapine (Zyprexa)	0.001	104.971	3.11776	100.678	0.709344
Olanzapine (Zyprexa)	0.0001	107.652	1.29652	103.242	3.01011
Olopatadine HCl (Opatano)	10	97.1909	6.53639	102.538	4.76791
Olopatadine HCl (Opatano)	1	105.309	1.56469	98.514	0.440086
Olopatadine HCl (Opatano)	0.1	113.383	3.70206	102.465	1.25739
Olopatadine HCl (Opatano)	0.01	108.214	1.53853	96.9953	3.97411
Olopatadine HCl (Opatano)	0.001	114.176	2.5756	102.672	5.85955
Olopatadine HCl (Opatano)	0.0001	114.247	2.77546	103.58	5.0359
Omecamtivmecarbil (CK-1827452)	10	95.3144	1.42463	104.417	2.64376
Omecamtivmecarbil (CK-1827452)	1	85.1491	0.103879	107.614	2.69614
Omecamtivmecarbil (CK-1827452)	0.1	96.3275	0.194268	101.331	2.65397
Omecamtivmecarbil (CK-1827452)	0.01	97.4951	0.163239	109.607	1.2066
Omecamtivmecarbil (CK-1827452)	0.001	94.6571	5.77205	111.381	1.73032
Omecamtivmecarbil (CK-1827452)	0.0001	93.8453	5.07255	103.196	5.30725
ON-01910	10	30.9428	0.307463	24.1124	0.807067
ON-01910	1	42.0094	1.43445	47.979	0.0525344
ON-01910	0.1	97.8831	1.3026	97.9044	1.75153
ON-01910	0.01	103.167	0.433062	98.7404	1.20771
ON-01910	0.001	108.766	2.18804	98.9502	1.70246
ON-01910	0.0001	108.881	2.71658	100.552	0.40007
OSI-027	10	25.2462	0.583478	32.3424	0.851555
OSI-027	1	77.8677	2.40609	81.6804	4.0925
OSI-027	0.1	89.9503	1.75448	94.5726	4.18976
OSI-027	0.01	91.491	7.02467	100.766	0.848154
OSI-027	0.001	88.5166	5.61488	101.344	0.673354
OSI-027	0.0001	79.6201	8.2294	105.019	2.62132
OSI-420	10	95.8289	1.95416	74.8184	1.73118
OSI-420	1	114.924	2.85763	101.784	0.0341221
OSI-420	0.1	95.8819	4.03816	100.026	1.95123
OSI-420	0.01	103.036	0.19207	106.183	0.969347
OSI-420	0.001	106.939	0.518656	101.118	0.00348185
OSI-420	0.0001	118.171	6.47684	102.146	0.798736
OSI-930	10	107.805	5.00079	100.868	0.901253
OSI-930	1	111.626	1.41803	103.068	1.67079
OSI-930	0.1	111.707	0.230795	108.068	1.68256
OSI-930	0.01	113.958	4.65052	107.528	3.11291
OSI-930	0.001	115.841	2.29166	105.753	1.11816
OSI-930	0.0001	83.9878	2.44168	95.5986	0.427086
Oxymetazoline HCl	10	103.074	2.84014	98.7933	3.06472
Oxymetazoline HCl	1	113.189	0.752913	103.14	4.40213
Oxymetazoline HCl	0.1	106.743	4.15701	98.5274	5.00288
Oxymetazoline HCl	0.01	112.337	2.04871	99.2513	5.97449
Oxymetazoline HCl	0.001	116.493	4.11631	96.5265	1.47965
Oxymetazoline HCl	0.0001	119.685	4.51893	99.9024	0.631869
Ozagrel	10	95.1363	4.59482	102.97	1.12763
Ozagrel	1	102.784	0.527966	106.211	2.438
Ozagrel	0.1	109.996	5.11081	104.354	3.10591
Ozagrel	0.01	104.902	2.46027	98.3811	2.83276
Ozagrel	0.001	108.024	3.71529	111.543	1.67457
Ozagrel	0.0001	100.349	3.70773	106.746	1.78982
Paclitaxel	10	31.0934	2.26086	42.3484	0.748693
Paclitaxel	1	29.6066	1.34177	28.6903	0.814267
Paclitaxel	0.1	33.1401	0.457638	34.4755	0.390027
Paclitaxel	0.01	33.6606	0.218014	40.7953	0.415687
Paclitaxel	0.001	46.7888	2.34285	59.3128	0.963664
Paclitaxel	0.0001	54.1624	1.8261	68.9897	1.46317
Pancuronium bromide	10	52.5441	0.77883	51.3507	0.381905
Pancuronium bromide	1	84.0711	1.17439	93.766	4.22964
Pancuronium bromide	0.1	91.4236	3.26494	95.0391	3.633
Pancuronium bromide	0.01	93.5618	3.48287	101.426	2.52295
Pancuronium bromide	0.001	95.3598	0.261659	103.672	1.32268
Pancuronium bromide	0.0001	83.8315	6.43901	97.6841	0.986239
Pazopanib Hydrochloride	10	82.1735	1.6434	55.9445	1.17589
Pazopanib Hydrochloride	1	104.684	0.867519	100.774	0.288647
Pazopanib Hydrochloride	0.1	114.388	0.524041	102.101	1.04418
Pazopanib Hydrochloride	0.01	110.478	5.60765	101.781	1.23306
Pazopanib Hydrochloride	0.001	104.339	5.51397	99.1948	3.85218
Pazopanib Hydrochloride	0.0001	78.8769	0.893992	92.7221	4.22995
PCI-32765 (Ibrutinib)	10	109.693	4.61515	105.054	3.89539
PCI-32765 (Ibrutinib)	1	112.652	0.331012	108.358	0.775118
PCI-32765 (Ibrutinib)	0.1	107.508	4.68427	102.668	3.02125
PCI-32765 (Ibrutinib)	0.01	101.92	1.08562	98.8109	1.54341
PCI-32765 (Ibrutinib)	0.001	99.6311	2.66205	97.1411	1.73394
PCI-32765 (Ibrutinib)	0.0001	107.96	3.12052	99.6116	3.60379
PD0325901	10	52.3229	0.360534	64.5944	1.74895
PD0325901	1	98.5966	1.02228	87.3138	0.230504
PD0325901	0.1	106.237	0.486087	94.5042	0.986689
PD0325901	0.01	106.734	0.590907	100.244	0.661109
PD0325901	0.001	103.544	4.45599	98.8264	2.68202
PD0325901	0.0001	98.6129	2.52431	96.1943	1.3283
PD0332991	10	79.0007	4.19389	76.7214	1.56927
PD0332991	1	115.238	1.24777	106.606	0.725443
PD0332991	0.1	109.291	5.02573	104.356	0.590735
PD0332991	0.01	110.147	2.08448	100.9	0.841491
PD0332991	0.001	109.647	0.244446	104.796	0.954622
PD0332991	0.0001	102.917	1.63693	102.322	0.350475
PD153035	10	75.6043	6.24659	92.1113	4.82801
PD153035	1	107.634	0.581269	101.113	1.58551
PD153035	0.1	105.548	0.203502	98.3933	2.25732
PD153035	0.01	114.964	5.20159	103.214	1.0418
PD153035	0.001	106.958	3.75427	101.963	1.72131
PD153035	0.0001	96.6978	1.01166	101.558	1.45797
PD318088	10	93.7195	1.33444	74.2714	5.11033
PD318088	1	100.069	1.41507	93.4348	0.332213
PD318088	0.1	106.436	1.12192	93.5395	0.871713
PD318088	0.01	105.502	0.562686	98.8998	1.2382
PD318088	0.001	99.662	2.8238	95.0397	3.05127
PD318088	0.0001	104.727	4.86778	96.7993	0.306786
PD98059	10	109.433	2.61531	97.603	3.16791
PD98059	1	107.746	0.687663	98.638	2.5864
PD98059	0.1	103.746	6.01331	99.7973	1.2382
PD98059	0.01	104.191	0.83107	103.232	1.90926
PD98059	0.001	102.645	2.96375	99.7254	1.81197
PD98059	0.0001	109.464	2.80825	100.214	2.6461
Pelitinib	10	25.2392	3.57474	19.5956	1.28754
Pelitinib	1	80.439	0.458465	65.3799	0.340853
Pelitinib	0.1	107.449	4.03028	98.7238	2.99016
Pelitinib	0.01	121.911	0.769567	100.516	0.676207
Pelitinib	0.001	107.195	0.897633	101.471	1.5025
Pelitinib	0.0001	103.726	2.24788	102.402	1.18089
Pemetrexed disodium	10	81.2733	0.711247	88.5965	7.41216
Pemetrexed disodium	1	94.0671	6.14292	104.39	0.467966
Pemetrexed disodium	0.1	93.8504	4.34967	105.539	1.43575
Pemetrexed disodium	0.01	107.273	5.37977	101.647	1.56259
Pemetrexed disodium	0.001	101.036	4.25203	92.2822	6.54804
Pemetrexed disodium	0.0001	106.838	2.28081	102.156	2.43192
Perindopril Erbumine	10	73.6864	4.80651	79.522	0.689566
Perindopril Erbumine	1	107.289	0.0554427	98.6684	10.6829
Perindopril Erbumine	0.1	104.276	0.757927	110.725	3.423
Perindopril Erbumine	0.01	98.572	1.73574	84.6213	1.64655
Perindopril Erbumine	0.001	106.04	0.459293	108.465	0.439336
Perindopril Erbumine	0.0001	101.043	0.485124	103.298	0.760879
PF-04217903	10	93.1643	1.23207	99.6621	2.29278
PF-04217903	1	95.9511	2.48261	103.167	0.564573
PF-04217903	0.1	100.425	3.42487	102.806	1.63586
PF-04217903	0.01	89.6697	2.11204	101.868	0.215076
PF-04217903	0.001	98.7162	1.20409	101.964	0.940956
PF-04217903	0.0001	103.373	2.2324	104.693	0.613667
PF-04691502	10	14.1066	0.261477	18.6115	0.177375
PF-04691502	1	26.6523	0.681199	30.522	0.206079
PF-04691502	0.1	65.5604	0.935885	56.736	1.99234
PF-04691502	0.01	91.1639	5.00474	88.1459	2.68933
PF-04691502	0.001	109.785	2.54278	98.3723	2.61058
PF-04691502	0.0001	101.192	5.55826	92.7923	1.82527
PF-04929113 (SNX-5422)	10	17.0348	1.08821	7.58348	0.321349
[truncated: 881 more rows]
