# Supplementary material for: Chemical Biology Screening Identifies a Vulnerability to Checkpoint Kinase Inhibitors in TSC2-Deficient Renal Angiomyolipomas
Source: Front Oncol. 2022 Mar 10;12:852859. doi: 10.3389/fonc.2022.852859 (PMC8960247; doi:10.3389/fonc.2022.852859)
Supplement: Supplementary file 4 [file Table_2.xlsx]

## Sheet: Sheet1
Compound	10 point dose response (nM) in TSC2-null (621-102) cells in restricted growth media
	5000	1000	200	40	8	1.6	0.32	0.064	0.0128	0
17-AAG (Tanespimycin)	0.83013	0.804084	0.816557	0.815177	0.826938	0.953377	0.872598	0.831108	0.872821	0.85328
17-DMAG	0.0125224	0.568613	1.025	0.663108	0.735862	1.44512	1.76464	1.53654	1.34695	0.0894022
2-Methoxyestradiol	0.0380625	0.248487	0.92163	0.526156	0.50311	1.01906	1.41966	1.36443	1.2932	1.12435
5-hydroxymethyl tolterodine	0.766765	0.78129	0.821171	0.849565	0.824122	0.85705	0.902696	0.935186	1.00217	0.972371
7-Aminocephalosporanic acid	0.740996	0.826375	0.791801	0.845901	0.825536	0.973202	0.943758	1.03309	0.946266	0.972321
A-674563	0.0136871	0.132047	0.562449	0.729828	0.739485	0.807352	0.865643	0.866722	0.849463	0.940551
A-769662	0.748574	0.802308	0.808975	0.821575	0.84333	0.80026	0.808902	0.822505	0.867614	0.941807
A-966492	0.597823	0.721444	0.75785	0.744797	0.739996	0.706518	0.867537	0.873932	0.855872	0.916798
A66	0.790551	0.895992	0.775212	0.67921	0.803782	0.652978	0.771147	0.633138	0.706327	0.727479
Abiraterone Acetate	0.0290292	0.306533	0.595616	0.629289	0.618418	0.686297	0.729791	0.692125	0.621928	0.637743
ABT-263 (Navitoclax)	0.0114006	0.314862	0.467681	0.571114	0.718357	0.761308	0.703534	0.791878	0.805488	0.87823
ABT-737	0.00750019	0.0152787	0.42797	0.680054	0.722133	0.691068	0.716714	0.367398	0.570244	0.34185
ABT-751	0.0511198	0.0395016	0.746306	0.69969	0.712534	0.782699	0.821389	0.823485	0.797925	0.641786
ABT-869	0.026562	0.49541	0.502408	0.629612	0.605887	0.645922	0.580989	0.690808	0.717302	0.570776
ABT-888	0.521016	0.486457	0.408629	0.681284	0.632614	0.651154	0.742483	0.758254	0.769491	0.840249
AC-220	0.895215	0.830502	0.801971	1.08453	1.00855	1.15033	1.04224	0.909444	0.934642	0.866393
Acetanilide	0.794703	0.800195	0.752931	0.799028	0.793928	0.823288	0.853979	0.832648	0.808061	0.911394
Adenine	0.0695647	0.0832462	1.04188	1.14818	0.0918695	0.62108	0.690608	1.45547	0.190738	0.106167
Adenine hydrochloride	0.50825	0.670246	0.666965	0.681571	0.712245	0.732115	0.708106	0.701564	0.775065	0.743655
ADX-47273	0.394144	0.589354	0.500777	0.596714	0.682644	0.821141	0.568909	0.788765	0.666399	0.796151
AEE788	0.0190384	0.026915	1.01189	1.15223	1.12995	1.4687	1.33593	1.07059	0.256794	0.182582
AG-014699	0.331815	0.645241	0.636118	0.768681	0.716837	0.741517	0.762412	0.701324	0.716322	0.651752
AG-14361	0.62365	0.773488	0.803721	0.776782	0.702112	0.806011	0.827269	0.900606	0.975147	0.767237
AG-490	0.565015	0.665652	0.675237	0.722145	0.77394	0.801249	0.77408	0.808588	0.714559	0.856854
Alendronate	0.0218403	0.293067	0.571437	0.763085	0.629151	0.566776	0.565596	0.478186	0.571159	0.557945
Aliskiren Hemifumarate	0.515055	0.665035	0.702719	0.69408	0.65043	0.773611	0.700308	0.673674	0.836835	0.704027
Alizarin	0.134834	0.646487	0.663705	0.589629	0.599442	0.552599	0.548046	0.641188	0.764065	0.764112
Allopurinol	0.644085	0.560027	0.56283	0.643214	0.638502	0.582044	0.550383	0.61328	0.434815	0.549102
Amantadine HCl	0.583087	0.726554	0.648211	0.656447	0.712469	0.756271	0.760072	0.815292	0.801802	0.802516
Amfebutamone HCl	0.644689	0.634259	0.727998	0.691584	0.767745	0.716662	0.780514	0.765618	0.729993	0.676177
AMG 900	0.0279641	0.0434595	0.0325439	0.019581	0.0178162	0.0232872	0.533047	0.665322	0.774946	0.694592
Amisulpride	0.545211	0.61177	0.789556	0.749815	0.775351	0.732354	0.688915	0.667242	0.640041	0.678285
Amlodipine besylate (Norvasc)	0.524925	0.707829	0.82596	0.831173	0.885014	0.830607	0.963663	0.958092	0.907477	0.997201
Anastrozole	0.75759	0.726885	0.866911	0.762723	0.789791	0.847572	0.879377	0.901262	0.853604	0.793609
AP245324	0.00976313	0.0162833	0.120769	0.506988	0.827893	0.718877	0.68824	0.871552	0.755905	0.921861
Apatinib	0.579399	0.536039	0.299577	0.33347	0.382988	0.148241	0.346238	1.18443	1.17585	0.959799
Apigenin	0.551446	1.43594	1.18849	1.05437	0.930251	1.30387	1.45949	1.36398	1.19538	1.23173
Apixaban	0.346099	0.591143	0.725652	0.788173	0.726368	0.847808	0.80198	0.721756	0.69385	0.710537
AR-42	0.0645779	0.104559	0.274873	0.215865	0.900263	0.198543	0.993289	1.02271	1.06871	0.642258
AS-252424	0.380667	0.794561	0.747462	0.774314	0.79902	0.82839	0.90628	0.897859	0.86987	0.970541
AS-604850	0.7754	0.728674	0.770384	0.689376	0.751348	0.742166	0.150756	0.715054	0.763677	0.690218
AS-605240	0.445395	0.823353	0.861526	0.941073	1.01941	1.02215	0.936623	0.954322	0.969929	0.265607
AS-703026	0.430386	0.602436	0.752177	0.784075	0.741175	0.833881	0.797562	0.811843	0.832705	0.684907
Asaraldehyde	0.724871	0.353651	0.955618	0.902571	1.01624	0.933676	0.893978	0.838493	0.593272	0.12039
Asenapine	1.22587	1.42703	1.17302	0.858352	1.06709	1.48625	1.5278	1.29374	1.25073	1.09668
AT7519	0.0226059	0.0319761	0.685931	0.697242	0.731077	0.778295	1.0115	0.867543	0.77149	0.905898
AT7867	0.054279	0.267733	0.618724	0.8586	0.995975	0.861697	0.875037	0.853898	0.852245	0.939922
AT9283	0.0120726	0.00844403	0.028265	0.207861	0.739391	0.818198	0.795341	0.868139	0.87556	0.861536
Atropine	0.703853	0.742376	0.751251	0.731897	0.725057	0.728955	0.677723	0.720087	0.680758	0.73737
Aurora A Inhibitor I	0.00865507	0.0642551	0.37879	0.661894	0.737812	0.898185	0.827782	0.758242	0.785293	0.701249
AV-951	0.00724942	0.408293	0.666981	0.754283	0.772094	0.676736	0.736996	0.77948	0.721502	0.638893
Avasimibe	0.0443733	0.193445	0.28412	0.172019	0.109845	0.19142	0.184433	0.652393	0.631503	0.642781
Axitinib	0.0268393	0.139713	0.821227	0.906302	0.852764	0.894474	0.806638	0.87269	0.938095	1.05741
AZ 960	0.0177445	0.0455259	0.461862	0.381831	0.121242	0.207748	0.589259	0.526261	0.659124	0.542284
AZD0530	0.464088	0.733307	0.832316	0.690329	0.703607	0.846093	0.925328	0.948645	0.955918	0.95436
AZD1152-HQPA	0.323175	1.05336	0.97668	0.98554	0.894135	0.277583	0.956244	0.928677	0.893381	0.921726
AZD1480	0.665479	0.789294	0.746013	0.693907	0.730334	0.825404	0.766134	0.841473	0.896766	0.709136
AZD2171	0.0588518	0.445741	0.72379	0.850523	0.803294	0.715577	0.870885	0.876027	0.763701	0.871432
AZD2281	0.60579	0.7257	0.610614	0.877641	0.854223	0.878196	0.811374	0.822646	0.851215	0.83477
AZD5438	0.0224747	0.166982	0.633631	0.776901	0.789582	1.03835	1.11006	1.09269	1.06464	0.951227
AZD6244	0.00959687	0.446437	0.683351	0.842438	0.942927	0.909773	1.08889	1.01561	1.00776	1.0187
AZD7762	0.00680179	0.00459829	0.00923483	0.0422415	0.299883	0.546921	0.518872	0.653997	0.67526	0.581182
AZD8330	0.0106211	0.258248	0.73335	0.874337	0.949122	0.911208	0.932223	0.885532	0.905173	0.955318
AZD8931	0.471876	0.458741	0.422052	0.486716	0.554656	0.597928	0.689545	0.598469	0.574708	0.515872
Azelastine HCl	0.633482	0.746935	0.764322	0.771329	0.86831	0.875076	0.787965	0.144995	0.640789	0.886067
Baicalin	0.593215	1.07411	1.04303	0.788382	0.664521	1.2235	1.40863	1.3319	1.32326	1.36067
Belinostat (PXD101)	0.034927	0.268784	0.860451	0.839575	1.13267	1.56847	1.79435	1.70298	1.42634	0.671764
Benazepril HCl	0.810907	0.73604	0.793235	0.763881	0.766838	0.733963	0.815926	0.659928	0.632451	0.622804
Benserazide HCl	0.569485	0.485377	0.587926	0.776841	0.754177	0.907067	0.917658	0.960528	0.965115	0.910701
Bethanechol chloride	0.510783	0.54668	0.592042	0.587109	0.665411	0.783793	0.771818	0.637646	0.806558	0.783196
BEZ235(NVP-BEZ235)	0.0609725	0.0670581	0.104403	0.262322	0.269779	0.605926	0.540314	0.570526	0.542809	0.62326
BI 2536	0.00857684	0.0339325	0.0144222	0.00853858	0.0261054	0.53585	0.717547	0.59337	0.703002	0.55816
BI 6727	0.00974418	0.0476466	0.0270613	0.0558021	0.673196	0.70239	0.74698	0.694568	0.706339	0.702519
BIBR 953	0.662791	0.597626	0.720417	0.846042	0.794999	0.798291	0.724267	0.822052	0.813505	0.836755
BIBW2992	0.0128787	0.280184	0.55999	0.610738	0.61589	0.655712	0.705244	0.721209	0.775842	0.640748
Bicalutamide	0.461986	0.699767	0.821925	0.971884	0.806529	0.828205	0.785328	0.84189	0.800203	0.692856
BIIB021	0.634183	0.862761	0.677573	0.675272	0.695728	0.703744	0.893349	0.95475	0.805881	0.547228
BIRB 796 (Doramapimod)	1.07861	1.04172	0.950845	0.972218	0.944577	1.04072	0.999372	0.889801	1.02991	1.07613
Bisoprolol fumarate	0.77657	0.884631	0.771397	0.741683	0.813888	0.766689	0.891618	0.801904	0.792967	0.83817
BIX 02188	0.594273	0.632077	0.625411	0.675363	0.700968	0.757931	0.692839	0.747781	0.708941	0.860569
BIX 02189	0.79826	0.900129	0.891375	0.773776	0.844634	0.823223	0.826618	0.736061	0.835643	0.87699
BKM120 (NVP-BKM120)	0.0802169	0.851675	0.876525	1.01986	0.92879	0.893885	0.969973	1.02201	0.939178	0.892135
BMS-599626	0.237083	0.620331	0.793226	0.847474	0.746085	0.937713	0.894076	0.949096	0.841466	0.977488
BMS-707035	0.833577	0.763436	0.847721	0.859054	0.843087	0.858332	0.851792	0.756547	0.802555	0.817003
BMS-708163	0.610226	0.658521	0.746087	0.933425	0.772529	0.852104	0.855339	0.764758	0.819927	0.82671
BMS-777607	0.180235	0.937226	0.782792	0.436009	0.650203	0.917921	0.963688	0.994615	1.00024	0.925158
BMS-790052	0.644559	0.648307	0.715936	0.715588	0.827429	0.838089	0.92129	0.797003	0.802673	0.709592
BMS-794833	0.0111869	0.635102	0.809156	0.859323	0.802765	0.787065	0.836719	0.921456	0.905511	1.01905
BMS-806	0.73867	0.808354	0.836785	0.730106	0.851211	0.821799	0.870004	0.822429	0.797424	0.837851
BMY 7378	0.588476	1.13426	0.85073	0.65247	0.623743	0.770088	0.722489	0.341067	0.0890043	0.0199706
Bortezomib (PS-341)	0.00888684	0.0132293	0.0158838	0.014369	0.0282907	0.667999	1.70034	1.54643	1.20865	0.33141
Bosutinib (SKI-606)	0.0117191	0.0136803	0.915093	0.876311	0.842179	0.7791	0.817452	0.734303	0.624472	0.65816
BRL-15572	0.468147	0.775986	0.765304	0.613991	0.71275	0.898673	1.16103	1.16125	0.978805	1.11642
BS-181 hydrochloride	0.00988702	0.445347	0.724418	0.768647	0.791236	0.883371	0.829177	0.919367	0.898535	1.02184
BSI-201	0.81698	0.729482	0.78197	0.793835	0.849027	0.847554	0.915233	0.909172	0.8851	0.949787
Bupivacaine HCl	0.326779	0.658419	0.654511	0.740209	0.918997	0.879576	0.907861	0.865837	0.778751	0.891683
CAL-101	0.719146	0.834102	0.952052	1.15832	0.903732	1.07483	1.02775	1.06729	0.53836	0.294569
Candesartan Cilexetil	0.0635596	0.117084	0.153949	0.14357	0.115354	0.174105	0.159752	0.94331	0.798943	0.348787
Carbamazepine	0.739067	0.65506	0.564471	0.638107	0.638812	0.791026	0.766255	0.67504	0.714311	0.647083
Carbidopa	0.583081	0.206387	0.632802	0.716622	0.683162	0.734073	0.735668	0.729961	0.628484	0.676933
CCT128930	0.54494	0.729892	0.776475	0.817648	0.478089	0.770269	0.799656	0.828917	0.84756	0.810934
CCT129202	0.0108961	0.342966	0.751527	0.874483	0.887862	1.03109	0.965114	0.955642	0.926868	1.0474
Ceftiofur HCl	0.716655	0.715435	0.656572	0.584866	0.639961	0.567944	0.597057	0.698466	0.597873	0.696205
CHIR-99021	0.0126624	0.0735507	0.892487	0.911475	1.03494	1.03678	0.998574	0.999002	1.02853	1.08194
Chlorpromazine HCl	0.0672142	0.644324	0.737865	0.778957	0.78851	0.795775	0.788056	0.749567	0.757205	0.748953
Chlorprothixene	0.835953	0.81945	0.75001	0.727329	0.763877	0.774346	0.887024	0.841652	0.867351	0.852563
CHR-2797	0.254268	0.262731	0.402637	0.55065	0.611409	0.789523	0.741632	0.849354	0.815384	0.794074
CI-1033(Canertinib)	0.0103265	0.704149	0.779374	0.826853	0.804406	0.819794	0.685317	0.809003	0.843386	0.971888
CI-1040 (PD184352)	0.0582231	0.412477	0.706176	0.660553	0.704711	0.716296	0.740599	0.798586	0.619327	0.700572
Cilnidipine	0.76776	0.731876	0.744677	0.731087	0.645461	0.730262	0.727013	0.723757	0.616111	0.671888
Cilomilast	0.860961	0.920569	0.914708	0.806215	0.86035	0.851388	0.855545	0.886793	0.891959	0.855388
Cilostazol	1.46008	1.531	1.08464	0.871316	0.797728	1.39902	1.58044	1.39348	1.41931	1.35041
Ciprofibrate	0.770776	0.924151	0.8126	0.76835	0.795277	0.0996504	0.723545	0.691973	0.687707	0.758048
Cladribine	0.0103237	0.0662808	0.462051	0.708692	0.696695	0.982931	1.0753	0.99143	0.988683	0.886529
Clarithromycin	0.734514	0.620818	0.765289	0.760235	0.856089	0.86138	0.896049	0.926344	0.927558	0.383194
Clemastine Fumarate	0.670534	0.656063	0.582453	0.609273	0.595113	0.680928	0.571778	0.539185	0.717143	0.547223
Clinofibrate	0.730267	0.691124	0.72876	0.937662	0.708776	0.759698	0.705956	0.766994	0.680549	0.605161
Clofarabine	0.0137914	0.0154941	0.0221048	0.458234	0.794914	0.403542	0.781996	0.797409	0.785868	0.729258
Clomifene citrate	0.00962646	0.0172887	0.447101	0.700157	0.71301	0.74067	0.666655	0.800511	0.757391	0.799648
Clomipramine HCl	0.520972	0.671947	0.783824	0.715711	0.810163	0.85573	0.804804	0.743955	0.807175	0.768779
Clonidine HCl	0.477646	0.187482	0.295695	0.163619	0.834807	0.835681	0.240246	0.178381	0.260077	0.789182
Clopidogrel	0.594367	0.502213	0.463636	0.530501	0.563442	0.569913	0.55629	0.613127	0.725491	0.87091
Clorsulon	0.603613	0.474302	0.915672	0.694288	0.721607	0.880104	0.906213	0.687953	0.452473	0.169159
Clozapine	0.705341	0.793718	0.610712	0.617503	0.646646	0.667937	0.716065	0.782945	0.780144	0.774655
CP-466722	0.693223	0.778834	0.859929	0.681916	0.866806	0.332715	0.946626	0.922444	0.763373	0.770233
CP-690550	0.0504321	0.0694182	0.219675	0.90761	0.930731	0.907621	0.9	1.04278	1.06605	1.05627
CP-724714	0.627111	0.759619	0.779927	0.75354	0.816529	0.692299	0.912165	0.940286	0.958874	0.95013
CP-91149	0.891966	0.727554	0.741017	0.699244	0.726662	0.634675	0.649843	0.692302	0.635131	0.686708
Crenolanib (CP-868596)	0.0119962	0.613429	0.670954	0.69904	0.576294	0.88979	0.998894	0.978814	0.843339	0.748878
Cryptotanshinone	0.0522823	0.556192	0.968088	0.860754	1.1326	1.51567	1.60608	1.46121	1.26698	0.340181
CUDC-101	0.00751532	0.00665486	0.159488	0.722194	0.652707	1.00356	0.937575	0.871265	0.88008	0.80835
CX-4945 (Silmitasertib)	0.374998	0.826846	0.892721	0.852052	0.876809	0.808098	0.811	0.928117	0.99863	0.984548
CYC116	0.0256693	0.0403976	0.612467	0.628955	0.653561	0.52663	0.528229	0.568573	0.757547	0.663133
Cyclopamine	0.516732	0.658001	0.666405	0.692832	0.765595	0.709451	0.694006	0.768421	0.790964	0.748877
Cyt387	0.0658942	0.455389	0.555812	0.586996	0.678098	0.781531	0.743137	0.772688	0.781516	0.720804
CYT997	0.0165545	0.0171563	0.0392567	0.472256	0.808965	0.79791	0.849055	0.835185	0.887737	0.869063
Danoprevir(ITMN-191)	0.825167	0.832243	0.776423	0.72962	0.803912	0.743618	0.646721	0.709408	0.4467	0.243095
DAPT (GSI-IX)	0.600007	0.432054	0.411893	0.421204	0.512522	0.656332	0.670922	0.606691	0.61626	0.568024
Dasatinib	0.337368	0.439178	0.573091	0.63563	0.780683	0.745079	0.784405	0.983536	0.907657	0.897991
DCC-2036	0.00893261	0.231232	0.283486	0.450584	0.677264	0.695664	0.739584	0.79122	0.669184	0.524539
Decitabine	0.0455218	0.0717393	0.206476	0.40397	0.638564	0.841448	0.772716	0.808902	0.79048	0.768209
Deforolimus(MK-8669)	0.16845	0.178392	0.24183	0.435427	0.536668	0.626335	0.813255	0.903525	0.841265	0.541443
Dehydroepiandrosterone	0.281126	0.328078	0.826584	0.839609	0.853734	0.376411	0.814386	0.761577	0.749711	0.331974
Diclofenac Sodium	0.550291	0.509981	0.608931	0.596419	0.644936	0.69218	0.659918	0.668992	0.776619	0.473926
Diphenhydramine HCl	0.553696	1.08976	0.890492	0.776005	0.935316	1.5086	1.36002	1.36756	1.22164	1.35824
Dipyridamole	0.606743	1.364	1.1716	0.934489	0.686943	1.24797	1.48219	1.49811	1.23569	1.19585
Docetaxel	0.0156949	0.0117107	0.0146707	0.0111865	0.0150981	0.0188968	0.273839	0.767415	0.894555	0.744292
Domperidone	0.344159	0.289465	0.263789	0.382447	0.346234	0.518901	0.460834	0.532679	0.785797	0.545466
Donepezil HCl	0.666711	0.767467	0.779688	0.737967	0.702255	0.72104	0.746804	0.78044	0.722034	0.794313
Dopamine HCl	0.670291	0.830722	0.748031	0.773716	0.786858	0.758112	0.687322	0.70782	0.771561	0.818236
Dorzolamide HCl	0.71335	0.699716	0.757854	0.772561	0.883687	0.802293	0.878844	0.860814	0.886216	0.949609
Doxazosin Mesylate	0.603872	0.742715	0.798954	0.828224	0.885096	0.848154	0.865389	0.933291	0.92203	1.00158
Droxinostat	0.562503	0.604132	0.628643	0.669919	0.633615	0.668731	0.733969	0.794777	0.787752	0.855246
Dutasteride	0.533938	0.482749	0.515661	0.564203	0.653696	0.645212	0.71482	0.710608	0.72198	0.796078
Eltrombopag Olamine	0.0320714	0.0862254	0.207291	0.313198	0.671418	0.686562	0.663454	0.719113	0.79158	0.749912
Emtricitabine	0.198142	0.48586	0.65188	0.716477	0.695145	0.771776	0.737694	0.709892	0.6446	0.735263
Enalapril Maleate	0.711254	0.722978	0.634633	0.700401	0.668581	0.758609	0.741218	0.721187	0.762055	0.661892
Enalaprilat Dihydrate	0.809236	0.768969	0.881958	0.767278	0.786944	0.716573	0.747523	0.6588	0.650886	0.640207
ENMD-2076	0.621634	0.634436	0.688547	0.122598	0.761289	0.226537	0.694956	0.768322	0.837786	0.910778
Epinephrine Bitartrate	0.799469	0.824618	0.818041	0.801851	0.815528	0.795315	0.814948	0.826642	0.885958	0.856916
Epothilone A	0.011926	0.0134714	0.0160805	0.0137065	0.0202015	0.376302	1.27389	1.21961	1.15407	1.2062
Epothilone B (EPO906, Patupilone)	0.0156321	0.0110977	0.011757	0.0109455	0.0114831	0.0135525	0.0632384	0.880032	1.14956	1.12851
Erlotinib HCl (OSI-744)	0.513019	0.650622	0.742843	0.650089	0.761363	0.752378	0.918277	0.844811	0.893846	1.10037
Esomeprazole Sodium	0.621459	0.762693	0.692105	0.681318	0.671239	0.686658	0.734224	0.673485	0.655803	0.720261
Etoposide	0.031274	0.0671566	0.335905	0.307712	0.945238	1.00842	1.06195	0.926175	0.861768	0.922282
Everolimus (RAD001)	0.153164	0.236138	0.284447	0.319032	0.51426	0.810345	0.916471	0.999293	1.03457	0.890975
EX 527 (Selisistat)	0.610658	0.78071	0.76267	0.668551	0.747914	0.861429	0.804316	0.709031	0.721167	0.667938
Exemestane	0.00753073	0.00845404	0.00877142	0.00955046	0.0239771	1.40191	1.92057	1.53164	1.49144	0.77428
Fasudil (HA-1077) HCl	0.894346	1.10929	1.04708	0.922932	0.953719	1.04571	0.988503	0.95446	1.05987	1.13016
Febuxostat	0.737208	0.924005	1.03344	0.740127	1.13561	1.38764	1.3742	1.28943	1.21822	1.25353
Felodipine	0.887511	0.803927	0.804081	0.870283	0.87362	0.922675	0.892524	0.947959	0.974107	0.997479
Fenbendazole	0.0282724	0.0481859	0.0335581	0.0870186	0.847299	1.01719	0.951091	0.93443	1.03181	0.969541
Fesoterodine Fumarate	0.681552	0.541916	0.325361	0.77952	0.803125	0.253607	0.896985	1.07789	1.15464	1.01999
Finasteride	0.656373	0.521566	0.557993	0.773825	0.62169	0.733474	0.747117	0.673785	0.737622	0.702765
Flavopiridol (Alvocidib)	0.01425	0.0118393	0.0127058	0.364976	0.603735	0.589005	0.603341	0.718585	0.619032	0.670893
Flavopiridol hydrochloride	0.0114447	0.00781624	0.100554	0.552249	0.65585	0.658934	0.717867	0.69535	0.735146	0.666611
Fleroxacin	0.562026	0.189415	0.166008	0.131842	0.292428	0.84096	0.501779	0.357681	0.95775	0.644552
Flucytosine	0.737967	0.686839	0.818803	0.981906	0.715741	0.674775	0.841979	0.885087	0.754196	0.736587
Fludarabine	0.237692	1.04531	1.12703	0.607141	0.716793	0.831955	1.43536	1.36757	1.35063	1.04781
Fludarabine Phosphate	0.427868	0.706357	0.787464	0.766163	0.652119	0.744955	0.662335	0.813582	0.753869	0.708596
Fluoxetine HCl	0.775814	0.699805	0.781415	0.753158	0.785815	0.796922	0.734221	0.674377	0.67644	0.748288
Fluvastatin Sodium	0.813811	0.697768	0.795737	0.757725	0.776871	0.754761	0.789868	0.790026	0.83459	0.810791
Formestane	0.816252	0.089408	0.126432	0.175737	0.122286	0.315381	0.971674	0.970557	1.04706	0.451468
Fostamatinib	0.703077	0.74432	0.927463	0.741907	0.881948	0.899682	0.926032	0.78733	0.835278	0.447311
Fulvestrant	0.625714	0.729091	0.771022	0.847291	0.806894	0.877893	0.89131	0.967643	1.00791	0.977381
Gallamine Triethiodide	0.784585	0.777565	0.767312	0.657332	0.320642	0.709188	0.705443	0.750816	0.69547	0.673988
GDC-0449	0.52282	0.703189	0.76363	0.782727	0.81345	0.849058	0.848464	0.968559	0.839746	0.802572
GDC-0879	0.842506	0.867489	0.708347	0.875244	0.861867	0.88879	0.887354	0.862605	0.819441	0.852066
GDC-0980	0.420362	0.655502	0.813515	0.882475	0.911989	0.933491	0.880047	0.859681	0.833212	0.774909
Gefitinib (ZD1839)	0.558152	0.747097	0.899446	0.864505	0.823884	1.04572	0.88238	0.940987	0.733505	1.14628
Geldanamycin	0.00804156	0.0105201	0.0269373	0.0444189	0.234969	0.608556	0.725613	0.639362	0.6169	0.684931
Gemcitabine HCl	0.0165864	0.0168889	0.0208658	0.0176194	0.0165864	0.0820394	0.733337	0.709918	0.816734	0.621593
Gentamycin sulfate	0.290651	0.618351	0.633666	0.644629	0.688698	0.747999	0.725806	0.761013	0.724489	0.567271
Granisetron HCl	1.43872	1.50256	1.12727	0.836318	1.22237	1.76716	1.83688	1.43775	1.37138	1.32625
GSK1059615	0.33395	0.774995	0.841574	0.858804	0.804345	0.916532	0.87796	0.854953	0.845972	0.9454
GSK1120212	0.110105	0.271326	0.513487	0.688768	0.811725	0.845076	0.827784	0.820938	0.812337	0.80217
GSK1349572	0.537697	0.587192	0.604382	0.714447	0.750221	0.776243	0.692281	0.785147	0.690295	0.820188
GSK1363089	0.00974484	0.0144651	0.0322618	0.918489	0.976841	0.898734	0.966245	0.975803	0.997306	1.13891
GSK1838705A	0.0409797	0.206611	0.313807	0.170234	0.381271	0.328206	0.167801	0.618705	0.707195	0.616648
GSK2126458 (GSK458)	0.226055	0.374516	0.643255	0.761849	0.864048	0.844097	0.860883	0.823747	0.899808	0.935132
GSK256066	0.827093	0.81965	0.765295	0.705677	0.786595	0.81863	0.78988	0.773103	0.738436	0.7399
GSK429286A	0.508609	0.662653	0.749887	0.732894	0.647313	0.711512	0.81911	0.733831	0.833704	0.562581
GSK461364	0.01715	0.00947671	0.0100546	0.0133342	0.449159	0.819858	0.801949	0.691529	0.80809	0.664456
GW 791343 hydrochloride	0.675844	0.0453188	0.0808198	0.0756309	1.84525	1.71666	0.484359	0.372051	0.234788	0.184112
GW3965	0.0120255	0.386724	0.579867	0.683002	0.80607	0.820347	0.911908	0.892398	0.949391	0.993164
Hesperadin	0.0081064	0.00646015	0.0223063	0.034618	0.342958	0.896565	0.881312	0.748473	0.878355	0.915727
Hexestrol	0.0961788	0.778439	0.866054	0.9168	0.897968	0.903301	1.04966	1.02642	0.934429	0.926614
HMN-214	0.038885	0.0478621	0.0381467	0.586668	0.905107	0.274543	0.897536	0.856467	0.809171	0.865547
Ibuprofen	0.106376	0.819351	0.784079	0.842071	0.842464	0.777455	0.814347	0.744871	0.614209	0.724657
IC-87114	0.602437	0.665081	0.794332	0.836961	0.824768	0.838279	0.790552	0.81041	0.789741	0.804413
Icariin	0.671513	0.567341	0.622433	0.557265	0.636254	0.598373	0.636196	0.798631	0.590836	0.73891
ICG-001	0.461627	0.457009	0.816747	0.738077	0.712974	0.997118	1.08563	1.08352	1.028	1.00744
Imatinib (STI571)	0.325476	0.670051	0.776538	0.821402	0.874906	0.920378	0.951133	0.924533	0.9725	1.00694
Imatinib Mesylate (STI571)	0.061486	0.616947	0.743268	0.269783	0.941073	0.427587	0.955011	0.818724	0.864695	0.937344
Indirubin	0.0113091	0.00682461	0.0167382	0.0360207	0.358879	1.06609	1.04155	1.03966	0.932428	0.251379
Irbesartan	0.733275	0.721193	0.687926	0.712953	0.691046	0.735984	0.823476	0.769541	0.798733	0.79144
Irinotecan	0.0314545	0.05256	0.554182	0.752858	0.738689	0.726238	0.825576	0.729754	0.742021	0.635524
Irinotecan HCl Trihydrate	0.085953	0.705192	0.715032	0.729077	0.785091	0.788678	0.821021	0.84093	0.815205	0.858499
Isoconazole nitrate	0.0114903	0.643722	0.722924	0.826741	0.91958	0.979871	0.993728	0.92287	0.964625	0.917366
Isoprenaline HCl	0.656453	0.714303	0.458386	0.538393	0.641387	0.788147	0.656518	0.515766	0.529172	0.537202
Ispinesib (SB-715992)	0.0101617	0.145276	0.144979	0.157637	0.241131	0.78	0.798951	0.778258	0.806507	0.807843
ITF2357	0.031394	0.0156185	0.190942	0.600502	0.571405	0.664289	0.667306	0.653885	0.72721	0.685833
Itraconazole	0.0141287	0.1499	0.692978	0.865368	0.871807	0.966836	0.883846	0.893728	0.966052	0.934005
JNJ 26854165	0.0417874	0.0503646	0.517056	0.694742	0.893106	0.805732	0.835501	0.825303	0.8143	0.75253
JNJ-26481585	0.0109321	0.0136348	0.0130897	0.0916506	0.449372	0.794724	0.789916	0.85379	0.618933	0.802469
JNJ-38877605	0.514343	0.69767	0.672735	0.65187	0.603378	0.611144	0.635795	0.554671	0.704594	0.6606
JNJ-7706621	0.0864384	0.881862	0.794587	0.999239	0.925141	0.869081	1.02631	0.99717	0.401262	0.656131
Ketanserin (Vulketan Gel)	0.584055	0.717904	0.717206	0.709636	0.750518	0.794772	0.834217	0.833836	0.798676	0.801414
Ketoprofen	0.645422	0.880135	0.839007	0.718662	0.779891	0.842382	0.840759	0.809706	0.838999	0.840453
Ketorolac	0.836654	0.834692	0.661687	0.708302	0.699403	0.68043	0.508907	0.318438	0.393537	0.7746
Ki8751	0.0659569	0.177349	0.421659	0.51525	0.684285	0.645722	0.813454	0.563653	0.71282	0.625895
KRN 633	0.313333	0.725956	0.771528	0.87798	0.913566	0.798055	0.844603	0.866698	0.824653	1.04876
KU-0063794	0.651048	0.854062	0.790465	0.817714	0.845394	0.838975	0.710707	0.806025	0.717954	0.780663
KU-55933	0.237641	0.67607	0.721275	0.770643	0.801297	0.898349	0.818029	0.774754	0.816598	0.830834
KU-60019	0.163658	0.630728	0.838444	0.662065	0.832173	1.02039	1.08314	1.18067	0.947004	1.03307
KW 2449	0.016502	0.0313412	0.791882	0.726245	0.790286	0.778253	0.798088	0.8918	0.821776	1.03949
KX2-391	0.0422501	0.03525	0.0635664	0.225085	0.446087	0.507068	0.569196	0.696337	0.583604	0.574816
L-Ascorbyl 6-palmitate	0.171167	0.727613	0.596518	0.68068	0.148606	0.720377	0.669869	0.0552382	0.109275	0.0367129
Lapatinib (GW-572016) Ditosylate	0.0204947	0.10339	0.749184	0.166092	0.75304	0.880969	0.362222	0.729271	0.830828	0.833912
LAQ824	0.0132967	0.0127182	0.048109	0.367028	0.843675	0.825413	0.770724	0.816921	0.794851	0.966551
LDE225 (NVP-LDE225,Erismodegib)	0.117758	0.617102	0.715995	0.77854	0.8218	0.869627	0.784505	0.826803	0.873393	0.80767
LDN193189	0.00806608	0.0638924	0.169021	0.161052	0.840749	1.02169	1.14594	1.20465	1.22036	1.03085
Lenalidomide (CC-5013)	0.754487	0.714573	0.724604	0.691883	0.717345	0.73907	0.74243	0.795097	0.913387	0.69369
Letrozole	0.61156	0.55498	0.728519	0.747065	1.03483	0.752026	0.774682	0.874844	0.88722	0.657723
Linezolid	0.74583	0.794637	0.749657	0.639933	0.716786	0.715025	0.783864	0.762142	0.808544	0.792621
Loperamide HCl	0.414371	0.622953	0.748716	0.778703	0.792788	0.799033	0.781941	0.776299	0.829543	0.806405
Luteolin(Luteolol)	0.7387	0.755669	0.688754	0.799631	0.652778	0.690876	0.771698	0.761144	0.76831	0.771415
LY2157299	0.811914	0.661096	0.61542	0.608969	0.603739	0.893929	0.597662	0.535476	0.650703	0.637368
LY2228820	0.74264	0.950656	0.935237	0.984436	0.987874	1.08705	1.05872	1.0697	1.08112	1.02181
LY2603618	0.0174595	0.0271154	0.277125	0.621774	0.579963	0.812609	0.960482	0.926254	0.989671	0.996476
LY2784544	0.00557689	0.00691028	0.00701734	0.0143267	0.0413546	0.185702	1.04286	1.13233	1.16798	0.664321
LY2886721	0.764614	0.806575	1.01127	0.777731	0.874045	0.829016	0.987837	0.844348	0.836497	0.755194
LY294002	0.609606	0.86912	0.734734	0.559106	0.60482	0.864119	1.01312	0.892255	0.868968	0.955494
LY310762	0.536914	0.675362	0.812877	0.840759	0.783349	0.814268	0.934516	0.866882	0.811254	0.913528
Manidipine	0.711764	0.686577	0.746885	0.742477	0.751365	0.744312	0.73576	0.706385	0.748076	0.785001
Manidipine 2HCl	0.0382696	0.372358	0.584211	0.764722	0.736827	0.858065	0.936436	0.901341	0.63388	0.77165
Maprotiline HCl	0.642108	0.806201	0.790356	0.816339	0.895277	0.964835	0.947722	0.9122	0.900743	0.940412
Maraviroc	0.836529	0.834591	0.734317	0.732273	0.755462	0.809638	0.692671	0.771081	0.704201	0.65023
Masitinib (AB1010)	0.861903	0.903529	0.818145	0.734807	0.892411	0.864044	0.864883	0.996268	1.0313	1.11542
MC1568	0.579493	0.695331	0.721636	0.768184	0.754898	0.84908	0.823528	0.742327	0.833288	0.878423
MG132	0.012437	0.011078	0.0158955	0.685659	0.782735	0.769954	0.914075	0.867648	0.87071	0.855776
MGCD-265	0.0110359	0.790437	0.868869	0.826908	0.847397	0.77168	0.880737	0.797872	0.793739	0.869141
Milrinone	0.575383	0.576926	0.550327	0.601801	0.565503	0.677705	0.679891	0.741919	0.561433	0.688561
Mitoxantrone HCl	0.00763579	0.00800761	0.0105559	0.0361113	0.0242223	0.336728	0.78684	0.786822	0.792499	0.839112
Mizoribine	0.868363	0.426737	0.817132	0.789482	0.840807	0.902894	0.857845	0.789611	0.722319	0.796822
MK 3207 hydrochloride	0.732505	0.915881	0.794715	0.771429	0.841663	0.752352	0.798779	0.871233	0.861574	0.595684
MK-0752	0.6742	0.746058	0.712297	0.665458	0.864968	0.851447	0.78985	0.887201	0.865014	0.871275
MK-2206 dihydrochloride	0.528834	0.746723	0.775106	0.881035	0.895832	1.01539	0.934304	0.863783	0.877113	0.924976
MLN2238	0.0257947	0.0321673	0.15339	0.552054	0.658287	0.680001	0.778748	0.823467	0.881926	0.566851
MLN8237	0.0366627	0.0368117	0.0373449	0.304114	0.836006	0.854133	0.890357	0.845273	0.926878	1.11723
MLN9708	0.0130717	0.0126873	0.0118817	0.30173	0.801677	0.727851	0.811581	0.84286	0.868793	0.799544
Moroxydine HCl	0.614467	0.554737	0.576962	0.186706	0.40283	1.08975	0.427049	0.353581	1.09369	0.954688
Motesanib Diphosphate	0.647622	0.675486	0.791667	0.701988	0.806793	0.83546	0.922312	0.873668	0.918062	0.840352
MP-470	0.273122	0.763978	0.904961	0.890109	0.845908	0.696928	0.852235	0.743957	0.583133	0.754851
MS-275	0.221468	0.604572	0.727384	0.70886	0.673839	0.79125	0.758609	0.688675	0.633678	0.758145
Mubritinib (TAK 165)	0.663059	0.639832	0.889109	1.0203	0.867356	1.00396	0.952483	0.954648	0.992284	1.04745
Naftopidil	0.31689	0.489818	0.545476	0.558223	0.594359	0.630257	0.543813	0.560738	0.603075	0.743743
Naftopidil Dihydrochloride	0.806597	1.48091	1.00877	0.775838	0.647279	1.2271	1.72182	1.54194	1.39146	1.21836
Naphazoline HCl	0.789646	0.800071	0.835672	0.774808	0.814208	0.791593	0.862803	0.855648	0.768572	0.73498
Nebivolol	0.137966	0.649414	0.671811	0.704127	0.715512	0.725129	0.7345	0.805763	0.746907	0.768147
Neostigmine bromide	0.264617	0.359276	0.532127	0.586575	0.573778	0.640094	0.688236	0.68981	0.779348	0.792911
Neratinib (HKI-272)	0.0119149	0.577691	0.824733	0.807023	0.725602	0.885677	0.89353	0.900352	0.953625	0.931373
Nilotinib (AMN-107)	0.0120322	0.292692	0.767983	0.984269	0.830999	0.74795	0.733397	0.826117	0.895135	0.751682
Nisoldipine	0.13647	1.1225	0.979794	0.940495	0.71647	1.246	1.44756	1.38808	1.24019	1.21628
Nizatidine	0.614498	0.758178	0.79807	0.726199	0.862448	0.870315	0.847287	0.895771	0.858713	0.830163
Novobiocin Sodium	0.162404	0.192911	0.9448	0.882511	1.00096	0.958277	0.946677	1.05268	0.989991	1.06794
NPI-2358	0.0258725	0.0166034	0.0146684	0.0318971	0.278565	0.819598	0.792847	0.78596	0.809442	0.668968
NPS-2143	0.0115961	0.0768587	0.746722	0.690706	0.684159	0.904565	1.08387	1.19077	1.01262	1.11564
NSC-207895	0.597526	0.174724	0.73244	0.712028	0.80941	0.876795	0.878912	0.877328	0.815641	0.821559
NU7441	0.0121036	0.264244	0.580107	0.568157	0.722	1.01306	1.14226	1.00528	1.06517	0.921464
NVP-ADW742	0.0240096	0.0216277	0.035571	0.712463	0.745218	0.845133	0.339611	0.946726	0.922047	1.01701
NVP-AUY922	0.00583101	0.00706678	0.0141244	0.00923625	0.0163671	0.377359	0.758443	0.971921	0.856481	0.776833
NVP-BEP800	0.0284598	0.0849809	0.374829	0.644167	0.722853	0.750485	0.750688	0.87617	0.879276	0.890001
NVP-BHG712	0.0119266	0.343962	0.223543	0.908081	1.07547	1.15763	1.21561	1.14501	1.16926	1.03399
NVP-BSK805 dihydrochloride	0.0910958	0.666826	0.787411	0.831047	0.819677	0.883673	0.773856	0.835602	0.805632	0.871877
NVP-TAE684	0.00531594	0.0140269	0.57554	0.799837	0.799343	0.702206	0.801193	0.930242	0.860719	1.03861
Obatoclax Mesylate	0.0124345	0.0112268	0.043555	0.521263	0.739707	0.800147	0.366382	0.776684	0.864606	0.798074
Olanzapine	0.0430846	0.036644	0.0463601	0.197733	0.919437	0.96354	0.636112	0.856246	1.06533	0.916554
Olopatadine HCl	0.817392	0.787754	0.764711	0.534489	0.356707	0.205603	0.729894	0.745334	0.528294	0.643429
Omecamtiv mecarbil	0.577233	0.74013	0.676818	0.700985	0.641791	0.890267	0.638546	0.676512	0.459839	0.688289
ON-01910	0.480382	0.600091	0.848123	0.938294	1.00205	1.03062	1.01328	1.0776	1.04967	0.982532
OSI-027	0.489491	0.79908	0.741381	0.73902	0.743308	0.710081	0.680822	0.712464	0.729688	0.773523
OSI-420	0.0707406	0.0805771	0.530256	1.55495	0.664682	1.61393	1.6076	1.01603	1.00302	0.288506
OSI-930	0.015851	0.57451	0.917177	0.84462	0.791165	0.871894	0.758405	0.654602	0.843665	0.818723
Oxymetazoline hydrochloride	0.600927	0.595883	0.562794	0.64252	0.634942	0.225248	0.608214	0.685589	0.78053	0.531389
Ozagrel	0.610881	0.681054	0.744458	0.746022	0.819361	0.86238	0.871883	0.875011	0.838502	0.973033
Paclitaxel	0.0375694	0.0410498	0.0342167	0.0335444	0.065889	0.625507	0.87789	0.95879	0.960211	0.957267
Pancuronium dibromide	0.308064	0.693401	0.843328	0.817955	0.851524	0.860401	0.821194	0.735091	0.705015	0.71984
Panobinostat (LBH589)	0.0118486	0.00933697	0.0118138	0.0972172	0.618849	0.616059	0.453894	0.341481	0.358339	0.347068
Pazopanib HCl	0.00857848	0.642947	0.756188	1.01423	1.01933	0.761208	0.865501	0.780308	0.896173	0.893046
PCI-32765	0.27211	0.643259	0.732426	0.754525	0.727919	0.874615	0.758024	0.930922	0.918028	0.940825
PD0325901	0.331045	0.512592	0.796801	0.6937	0.664988	0.784211	0.798043	0.75163	0.672373	0.660349
PD0332991	0.0836979	0.705675	0.705742	0.843036	0.74294	0.812868	0.871987	0.833208	0.896306	1.06412
PD153035 hydrochloride	0.141689	0.781068	0.873761	0.873636	0.860863	0.826427	0.915606	0.831181	0.713554	0.828
PD318088	0.445602	0.618434	0.853823	0.806183	0.815439	0.843998	0.814332	0.844591	0.793792	0.780239
PD98059	0.554969	0.593004	0.736702	0.739509	0.775278	0.84193	0.789078	0.864657	0.836566	0.879731
Pelitinib (EKB-569)	0.00913974	0.0201683	0.715646	0.878231	0.77611	0.758156	0.718137	0.879892	0.832567	0.812454
Pemetrexed	0.0260547	0.0245169	0.0392037	0.787927	0.95283	1.05565	1.00522	0.992481	1.0809	1.05676
Perindopril Erbumine	0.483987	0.654463	0.614494	0.680751	0.635985	0.707413	0.757602	0.724452	0.647018	0.754948
PF-02341066	0.0345653	0.333236	0.76599	0.748727	0.474034	0.859122	0.829528	0.89353	0.829984	0.811778
PF-04217903	0.745833	0.637579	0.811119	0.873619	0.873828	0.813612	0.825491	0.755651	0.854972	0.766918
PF-04691502	0.121734	0.124048	1.61544	0.338248	1.87782	1.95742	2.08487	0.891052	0.211401	0.149862
PF-04929113	0.00869487	0.0341061	0.032512	0.210561	0.706842	0.721836	0.882862	0.727267	0.761509	0.588524
PF-3845	0.409573	0.733902	0.654773	0.607923	0.656251	0.853105	0.922405	0.99279	0.881545	0.95502
PF-562271	0.089685	0.585668	0.637619	0.638952	0.784875	0.744747	0.746113	0.757279	0.570709	0.568323
PH-797804	0.465959	0.722376	0.649838	0.709054	0.719981	0.805174	0.793062	0.685498	0.749717	0.774722
PHA-680632	0.00613863	0.00691619	0.0797886	0.716637	0.716385	0.66937	0.794516	0.745407	0.81639	0.927056
PHA-739358(Danusertib)	0.00611681	0.00959835	0.0333752	0.834826	0.774994	0.945671	0.689738	0.855277	0.869738	0.884622
PHA-793887	0.0120044	0.079277	0.442643	0.715921	0.763748	0.805116	0.817147	0.742256	0.812837	0.969488
Phenformin HCl	0.64344	0.551514	0.767695	0.821918	0.687382	0.806884	0.686858	0.688093	0.494888	0.592419
Phenytoin	0.582662	0.828091	0.664537	0.748368	0.61097	0.734831	0.840535	0.7981	0.527008	0.653841
Phenytoin sodium	0.838531	0.793277	0.909462	0.792102	0.990338	1.06652	1.10713	1.0604	1.07462	1.10608
PI-103	0.477819	0.569478	0.764984	0.644685	0.840974	0.948965	0.843681	0.893122	0.924561	0.939241
PIK-293	0.740844	0.668326	0.746692	0.750208	0.695761	0.783136	0.638796	0.676965	0.695309	0.76075
PIK-294	0.554825	0.203695	0.0999951	0.270542	0.181552	0.283522	0.274125	1.13399	0.919155	0.0964252
PIK-85 Hydrochloride	0.0171233	0.0149524	0.0149727	0.124529	0.621469	0.920487	1.02442	1.07477	1.02826	1.09304
PIK-90	0.561228	0.72351	0.711249	0.620417	0.784473	0.951622	0.907786	0.764245	0.679521	0.698414
PIK-93	0.507061	0.62779	0.88966	0.927187	0.912428	0.990233	1.04162	0.894079	0.867383	0.720225
Pimobendan	0.737692	0.743625	0.763953	0.824556	0.819902	0.887259	0.967027	0.881652	0.925987	0.935199
PKI587	0.0402862	0.0462107	0.0841613	0.265057	0.518163	0.765234	0.717199	0.737121	0.218898	0.0736251
PLX-4720	0.445048	1.01642	0.874172	0.735371	0.534219	0.752459	1.3757	1.47335	1.38735	1.04121
PNU120596	0.68548	0.781507	0.83022	0.873663	0.951746	0.959865	0.868341	0.88536	0.88091	0.930359
Pomalidomide	0.00966246	0.157468	0.197872	0.191006	0.230015	0.656767	0.876121	0.834998	0.785557	0.814458
PP121	0.156496	0.47184	0.752912	0.813702	0.812906	0.82503	0.7442	0.77435	0.736183	0.77153
PP242	0.274428	0.634764	0.669132	0.728036	0.639528	0.685259	0.744122	0.769374	0.701213	0.781313
Pramipexole dihydrochloride monohydrate	0.763219	0.769971	0.810007	0.885529	0.884681	0.875493	0.883115	0.868031	0.881343	0.887079
Pyrimethamine	0.787654	0.689457	0.793619	0.78237	0.838336	0.771158	0.843065	0.740935	0.737339	0.766648
Quercetin(Sophoretin)	0.570607	0.75157	0.823088	0.790164	0.783221	0.332081	0.88266	0.881427	0.78696	0.781006
R406	0.24607	0.472156	0.760085	0.836075	0.704653	0.658648	0.76932	0.703664	0.676136	0.890463
R406(free base)	0.180883	0.512463	0.674083	0.790034	0.885954	0.897963	0.759484	0.818796	1.04115	0.87441
Racecadotril	0.869735	0.829312	0.97051	0.889733	0.915297	0.894302	0.834128	0.777893	0.638306	0.100971
RAF265	0.0370686	0.0928117	0.208474	0.61963	0.810521	0.827654	0.848092	0.820231	0.801616	0.83867
Raf265 derivative	0.0050875	0.0786886	0.546458	0.697269	0.746476	0.856841	0.804524	0.823269	0.839103	0.906084
Raltitrexed	0.726957	0.866607	0.905614	0.957871	0.922097	1.11307	0.866317	0.904704	0.97449	0.85791
Ramipril	0.555535	0.753462	0.774559	0.753843	0.767123	0.831801	0.850612	0.837858	0.875184	0.878193
Ranitidine	0.0164141	0.200103	0.720993	0.847814	0.780661	0.912283	0.861193	0.852282	0.861738	0.937616
Rapamycin (Sirolimus)	0.186228	0.146633	0.172802	0.221885	0.320728	0.298937	0.378481	0.672508	0.856387	0.6671
Regorafenib (BAY 73-4506)	0.00665998	0.170221	0.733603	0.908412	0.793903	0.740679	0.66157	0.661757	0.691003	0.678958
Ritodrine HCl	0.706273	0.72436	0.758857	0.738636	0.836369	0.88545	0.834031	0.364044	0.856846	0.883308
Ritonavir	0.629629	0.561179	0.562037	0.554884	0.618956	0.673943	0.611285	0.779261	0.70059	0.734766
Rivaroxaban	0.649805	0.758018	0.793988	0.763428	0.726871	0.778018	0.770589	0.830368	0.853332	0.829119
Roscovitine (Seliciclib,CYC202)	0.637211	0.8388	0.805876	0.961498	0.87891	0.69147	0.961424	0.922043	0.938559	0.771568
Rosiglitazone	0.613541	0.742422	0.809794	0.74672	0.7961	0.780079	0.802741	0.835205	0.740102	0.754038
RS-127445	0.694517	0.164731	0.795788	0.684186	0.732436	0.955918	1.01862	1.0302	1.12591	0.988679
S-(+)-Rolipram	0.751725	0.748816	0.734633	0.783289	0.839514	0.878554	0.865637	0.916717	0.764815	0.790287
S31-201	0.954017	0.839649	0.82269	0.727151	0.782731	0.835364	0.821935	0.768949	0.850599	0.856386
SB 202190	0.868232	0.883277	0.931253	0.932334	0.995287	0.897632	0.354931	1.09344	0.933491	0.874035
SB 431542	0.630857	0.830588	0.814043	0.81839	0.790913	0.856453	0.836451	0.891926	0.851537	0.917782
SB 525334	0.755219	0.772849	0.790249	0.876582	0.661967	0.90684	0.891748	0.937186	0.982045	1.15512
SB 743921	0.709129	1.14595	0.474407	0.933161	0.829159	1.39685	1.77401	1.76842	1.66822	1.34591
SB939	0.00517818	0.00445676	0.00614809	0.168475	0.677036	0.722565	0.756752	0.751117	0.868773	0.820886
Scopolamine HBr	0.607649	0.892427	0.753233	0.652901	0.505083	0.784625	0.66512	0.364426	0.0959677	0.0242688
Secnidazole	0.841409	0.800024	0.8619	0.831281	0.802616	0.836201	0.824282	0.811951	0.73389	0.74092
Selegiline hydrochloride	0.820037	0.75539	0.813271	0.781241	0.821195	0.757805	0.825188	0.808669	0.830483	0.857706
Semagacestat (LY450139)	0.734424	0.684654	0.812038	0.797783	0.706545	0.736544	0.895568	0.863943	0.721301	0.749928
SGI-1776	0.0289976	0.159778	0.777017	0.782271	0.735744	0.808795	0.907001	0.965589	0.870654	0.87139
SGX-523	0.00785622	0.00610713	0.153744	0.692046	0.745944	0.761943	0.87828	0.868638	0.841277	0.915084
Sitagliptin phosphate monohydrate	0.597824	0.627078	0.598014	0.652919	0.700245	0.666785	0.735498	0.815541	0.762107	0.679181
SNS-032(BMS-387032)	0.00991465	0.00952719	0.0133187	0.40046	0.75307	0.802823	0.762639	0.892304	0.817145	0.771343
SNS-314 Mesylate	0.0624555	0.0448942	0.0167019	0.0164663	0.0374234	0.841355	0.863927	0.83265	0.825124	0.929917
SNX-2112	0.0148516	0.009794	0.016769	0.0841869	0.611177	0.813555	0.906385	0.917713	0.901307	1.10953
Sorafenib Tosylate	0.0101002	0.475574	0.851551	0.714507	0.765016	0.845511	0.84416	0.86861	0.83135	0.900795
Sotalol	0.818216	0.818519	0.831343	0.75783	0.798901	0.779112	0.759755	0.699033	0.569961	0.609141
SP600125	0.565078	0.992419	1.04199	0.939994	1.0343	1.07061	0.989538	0.99882	0.986586	1.05639
Stavudine	1.24802	1.60169	1.19363	0.929806	0.906719	1.51971	1.5868	1.35756	1.40924	1.34618
SU11274	0.0280197	0.393639	0.596563	0.719057	0.759491	0.932319	0.671262	0.87181	0.630013	1.04093
Sulfamethoxazole	0.538245	0.606159	0.630512	0.664632	0.72147	0.73222	0.717377	0.672802	0.669776	0.790436
Sulfanilamide	0.958445	1.82409	1.10843	0.855425	0.750991	1.54354	1.64436	1.51157	1.39583	1.33499
Sunitinib Malate	0.420541	0.627169	0.724372	0.79721	0.824288	0.824157	0.801478	0.958687	1.01445	0.979055
Tadalafil	0.694192	0.307008	0.476052	0.738254	0.787961	0.947553	0.819651	0.977903	0.95658	0.948767
TAK-733	0.294689	0.46623	0.665598	0.846752	0.926215	0.92628	0.998054	0.912258	0.964762	0.958151
TAK-875	0.746426	0.780658	0.740903	0.667352	0.73974	0.175721	0.6688	0.798559	0.71265	0.665126
TAK-901	0.0116699	0.03018	0.0689311	0.150361	0.836293	1.01708	0.998521	0.995899	0.943685	0.893627
TAME	0.322346	0.122294	0.115014	0.259725	1.43994	0.640156	1.57543	0.540485	0.598477	0.116246
Tamoxifen Citrate	0.00656569	0.227786	0.544073	0.634269	0.790531	0.836219	0.822571	0.884455	0.883866	0.779467
Tamsulosin	0.76274	0.813595	0.854247	0.798069	0.827334	0.826158	0.787301	0.770297	0.674746	0.679663
Tandutinib (MLN518)	0.168097	0.670319	0.822608	0.81263	0.84138	0.86861	0.860394	0.806942	0.848738	0.879369
Telatinib	0.0192426	0.799979	0.792243	0.858033	0.821816	0.856363	0.895707	0.942591	1.01148	0.971688
Telmisartan	0.747924	0.730841	0.689546	0.656435	0.730969	0.726166	0.803416	0.771804	0.764723	0.851636
Temsirolimus (CCI-779, NSC 683864)	0.14615	0.201292	0.261935	0.369331	0.690505	0.824743	0.822508	0.908081	0.857568	0.692263
Tenofovir	0.546213	0.504024	0.536432	0.528314	0.50721	0.585814	0.610071	0.565998	0.724246	0.771941
Terbinafine hydrochloride	0.558879	0.61248	0.457369	0.566014	0.510381	0.609432	0.539152	0.629159	0.676502	0.705928
Testosterone propionate	0.458528	0.750255	0.77489	0.769904	0.837813	0.877831	0.834092	0.86768	0.901046	1.13477
Tetracaine HCl	0.612596	0.697829	0.664691	0.663075	0.726747	0.626209	0.160412	0.694317	0.705567	0.724145
TG100-115	0.587343	1.13288	0.930588	0.851317	0.557287	1.08672	1.41853	1.5349	1.22041	0.958158
TG101209	0.0238301	0.444608	0.628303	0.749994	0.833896	0.82274	0.814501	0.834302	0.881571	0.91043
TGX-221	0.613174	0.698991	0.721428	0.841075	0.748204	0.820253	0.891218	0.907185	0.878151	0.859971
Tiotropium Bromide	0.54611	0.902172	0.779255	0.654149	0.813031	0.967306	0.996572	1.154	1.04947	0.8929
Tiotropium Bromide hydrate	0.679071	0.699136	0.802154	0.681196	0.756086	0.840232	0.883315	0.921817	0.960745	0.955231
Tioxolone	0.776783	0.734508	0.71293	0.714755	0.767704	0.905774	0.872878	0.953013	0.877926	1.04169
Tipifarnib	0.00741458	0.00636452	0.00793561	0.314146	0.712561	0.804935	0.803348	0.800759	0.957058	0.652523
Tolterodine tartrate	0.305396	0.0976382	0.672084	0.447452	0.607939	0.636994	0.706732	0.304758	0.296246	0.111462
Topotecan HCl	0.0137544	0.0231058	0.0276932	0.362915	0.785179	0.820275	0.778474	0.84715	0.835721	0.763324
Trazodone HCl	0.636901	0.484651	0.503675	0.643735	0.580827	0.907432	0.990966	1.0483	1.00978	1.00286
Trichostatin A	0.329793	0.490533	0.582178	0.632404	0.653741	0.751929	0.79686	0.805231	0.766625	0.820183
Trilostane	0.735838	0.809702	0.848265	0.811695	0.874133	0.885865	0.848845	0.86438	0.857292	0.874508
Tropisetron	0.565321	0.798188	0.67368	0.662653	0.65524	0.72862	0.742308	0.714056	0.767539	0.764242
Trospium chloride	0.442791	0.823933	0.856496	0.888215	0.720004	0.917105	0.852106	0.72349	0.646583	0.223185
TSU-68	0.153776	0.299608	0.426608	0.633538	0.845426	0.951476	0.906726	0.831755	0.902835	0.916474
Tubastatin A hydrochloride	0.668458	0.677112	0.645544	0.822271	0.72517	0.773373	0.752314	0.834946	0.861685	1.06522
U0126-EtOH	0.827728	0.706473	0.759965	0.686278	0.756298	0.842115	0.788667	0.811149	0.829388	0.68979
URB597	0.740431	0.701112	0.864984	0.872267	0.771084	0.823466	0.861991	0.888155	0.922069	0.828948
Valsartan	0.785808	0.767665	0.82018	0.790136	0.916496	0.876836	0.864659	0.898159	0.960379	0.965175
Vandetanib	0.369156	0.604526	0.724555	0.611412	0.542101	0.485192	0.53119	0.560433	0.557273	0.655635
Vardenafil HCl Trihydrate	0.773949	0.790155	0.690392	0.757744	0.775679	0.844357	0.791329	0.795946	0.906795	0.883107
Vatalanib	0.508935	0.457306	0.66035	0.57466	0.663927	0.747548	0.737751	0.790058	0.637915	0.632253
Venlafaxine	0.735993	0.713605	0.661446	0.781965	0.785945	0.798681	0.807306	0.721355	0.655339	0.649875
Vicriviroc Malate	0.642254	0.738588	0.76966	0.797915	0.755648	0.82157	0.771073	0.802054	0.855523	0.754653
Vinflunine Tartrate	0.0294649	0.0317659	0.0560945	0.0618599	0.438432	0.836979	0.987897	0.973652	0.942369	0.661052
Vinorelbine(Navelbine)	0.0181988	0.0186963	0.0183734	0.021341	0.0350185	0.218665	0.853144	0.862894	0.287052	0.862684
Vorinostat	0.134253	0.366282	0.606336	0.703881	0.715178	0.555382	0.679982	0.737977	0.736713	0.701352
VX-680	0.0216904	0.0269211	0.0658947	0.651516	0.764355	0.807639	0.740326	0.828617	0.652692	0.810137
VX-702	0.686246	0.876411	0.762153	0.321367	0.628616	0.784241	1.0856	0.962713	0.963259	0.98566
VX-745	0.739696	0.678157	0.708412	0.722677	0.797927	0.718117	0.723862	0.778368	0.650041	0.782211
VX-765	0.563393	0.680158	0.602915	0.615083	0.653881	0.805429	0.876639	0.762563	0.707942	0.705788
VX-770	0.543538	0.728887	0.739556	0.735039	0.775615	0.83813	0.854789	0.883003	0.889383	0.926345
WAY-100635	0.142602	0.760456	0.691945	0.618083	0.565929	0.790851	0.759669	0.747951	0.782859	0.743083
WAY-362450	0.728465	0.754841	0.723823	0.744514	0.769396	0.866219	0.875067	0.87304	0.816739	0.929786
WAY-600	0.0196671	0.793	0.777786	0.586951	0.842834	1.07841	1.21058	1.1379	1.14033	1.15015
WP1130	0.0260486	0.0233331	0.204667	0.509495	0.926082	0.960534	0.923769	1.15236	0.63862	0.967496
WYE-125132	0.143187	0.282872	0.46189	0.752809	0.921488	0.933663	0.892797	0.916461	0.89043	0.822839
WYE-354	0.702852	1.21223	1.01382	0.620142	0.498889	0.972245	1.49361	1.48822	1.22491	1.31753
WYE-687	0.302825	0.778224	0.918488	0.857159	0.700651	0.773175	0.787027	0.439475	0.091754	0.0214721
WZ3146	0.00568627	0.0565407	0.647332	0.763665	0.776004	0.354882	0.828327	0.781588	0.78868	0.874013
WZ4002	0.350929	0.689514	0.777112	0.843525	0.84708	0.885842	1.01679	0.895717	0.90434	0.975812
WZ8040	0.65499	0.812786	0.827913	0.846898	0.890159	0.857471	0.939261	0.850296	0.820067	0.981325
XAV-939	0.693371	0.719274	0.78249	0.795646	0.755168	0.730712	0.551403	0.416247	0.420414	0.325917
XL147	0.673681	0.974636	1.01356	0.950067	1.00052	1.03937	0.990694	0.999723	0.923926	1.15534
XL184	0.00711253	0.547167	0.820148	0.80593	0.869977	0.736195	0.814032	0.79751	0.550605	0.82881
XL765	0.283584	0.611258	0.746952	0.829623	0.904731	1.04025	0.97613	0.904916	1.03015	1.02197
YM155	0.0337704	0.323412	0.368709	0.48117	0.552992	0.696698	0.841904	0.788038	0.852501	0.8033
YO-01027	0.379079	0.524124	0.567083	0.586683	0.771552	0.726058	0.887121	0.682248	0.561708	0.639048
Yohimbine hydrochloride	0.732769	0.789637	0.832222	0.865099	0.831343	0.846561	0.827982	0.955194	0.929625	0.997698
Zalcitabine	0.54145	0.498167	0.563808	0.559732	0.554709	0.659556	0.554981	0.602621	0.545397	0.502478
Zibotentan (ZD4054)	0.5593	0.811322	0.766923	0.770399	0.918146	0.981902	0.919541	0.884449	0.902169	0.85735
ZM-447439	0.00809482	0.0252638	0.509216	0.602215	0.590991	0.593095	0.488903	0.650715	0.4966	0.729475
ZM336372	0.688697	0.483798	0.522216	0.57046	0.526763	0.442521	0.565995	0.501739	0.725718	0.821999
ZSTK474	0.445583	0.504179	0.642909	0.909894	1.03554	1.08782	1.04774	0.95953	0.874691	0.692962
