# Supplementary material for: Chemical Biology Screening Identifies a Vulnerability to Checkpoint Kinase Inhibitors in TSC2-Deficient Renal Angiomyolipomas
Source: Front Oncol. 2022 Mar 10;12:852859. doi: 10.3389/fonc.2022.852859 (PMC8960247; doi:10.3389/fonc.2022.852859)
Supplement: Supplementary file 5 [file Table_3.xlsx]

## Sheet: Sheet1
621-102
Compound (nM)	ABT-737	BEZ235(NVP-BEZ235)	Bortezomib	Deforolimus(MK-8669)	Panobinostat (LBH589)	Rapamycin(Sirolimus)	Temsirolimus	VX-680 (MK-0457)	Obatoclax Mesylate	NVP-AUY922	Belinostat(PXD101)	NVP-ADW742	LAQ824	JNJ-26481585	PHA-739358(Danusertib)	BI 2536	XL880(GSK1363089)	SGX-523	Everolimus(RAD001)	Mocetinostat	YM155	MLN8237	AT9283	Pemetrexed disodium	17-DMAG	SNS-032(BMS-387032)	Docetaxel	Gemcitabine Hydrochloride	Paclitaxel(Taxol)	SNS-314 Mesylate	NPI-2358	CUDC-101	Exemestane	Decitabine	PIK-75 Hydrochloride	Doxorubicin (adriamycin)	Clofarabine	Etoposide(Etopophos)	Flavopiridol(Alvocidib)	Topotecan Hydrochloride	Camptothecin	Epothilone B(EPO906)	Ispinesib mesilate	Tipifarnib	PHA-680632	Masitinib(AB1010)	HMN-214	AEE788	AP24534
5000	0.00347776	0.298496	0.000659317	0.284502	0.00203016	0.221701	0.171174	0.00298559	0.0023837	0.00341137	0.0621016	0.0713753	0.000845887	0.0007593	0.00443807	0.0081048	0.00430416	0.775924	0.276124	0.00442141	0.000631072	0.0354031	0.00249139	0.0247473	0.00489213	0.00164469	0.00363295	0.00219315	0.00291104	0.0337276	0.00137003	0.00149862	0.891274	0.0391915	0.00575374	0.00442141	0.0074105	0.00132548	0.00376571	0.000821829	0.00456404	0.00202001	0.00119483	0.0643843	0.00894879	0.0134864	0.0300178	0.00903493	0.00141089
1000	0.00508424	0.64148	0.000876504	0.280537	0.0029658	0.276516	0.27384	0.0108248	0.00422212	0.00432982	0.271088	0.724239	0.00133877	0.000672713	0.075715	0.0948261	0.0189465	0.991309	0.324788	0.0839661	0.00220455	0.0448567	0.00825106	0.025101	0.00584806	0.00292089	0.00278808	0.00800147	0.00247439	0.00622663	0.00398757	0.00499539	0.939913	0.103614	0.00721948	0.00358603	0.0106443	0.00251729	0.00239064	0.00545326	0.00415654	0.00384032	0.0747779	0.273629	0.0611886	0.27745	0.0251197	0.0340091	0.00450058
200	0.00663775	0.713942	0.00177628	0.372886	0.0100802	0.253947	0.263297	0.0421815	0.127809	0.0125583	0.645954	0.817422	0.0544764	0.0025643	0.0617668	0.134751	0.439516	1.00552	0.391326	0.173535	0.0467414	0.0575696	0.0178684	0.0307112	0.0126427	0.00431393	0.00387105	0.0148144	0.0063157	0.0148401	0.00631551	0.127476	1.1234	0.31233	0.00914953	0.0128567	0.0188332	0.0299625	0.00427799	0.0392942	0.00843532	0.00407074	0.115116	0.436157	0.0955868	0.682951	0.0913026	0.155994	0.324675
40	0.174718	0.640921	0.00305613	0.493045	0.22752	0.387758	0.422326	0.0452149	0.846916	0.0107589	0.923183	0.947711	0.17326	0.0237847	0.32464	0.0439685	1.06985	0.984236	0.542715	0.400556	0.797356	0.079178	0.0309593	0.126212	0.0112463	0.112441	0.00632117	0.0230352	0.00539809	0.0185681	0.00913354	0.12252	1.10611	0.544264	0.0115348	0.0761217	0.0836165	0.816115	0.211598	0.26787	0.177733	0.00517676	0.130792	0.592424	0.291885	0.820094	1.02161	0.64032	0.692937
8	0.490876	0.718433	0.010743	0.466331	0.457511	0.384872	0.524273	0.0382299	1.06471	0.01895	1.18296	1.04511	0.627701	0.287608	0.815845	0.0231908	1.10045	1.05605	0.680568	0.734831	1.01282	0.118378	0.718012	1.08894	0.0109276	0.654163	0.0101001	0.0284898	0.00744847	0.0123415	0.0140233	0.342877	1.06023	0.802644	0.0691086	0.127915	0.9288	1.02987	0.971525	0.888305	0.166221	0.00552239	0.105297	0.511835	0.524107	0.909096	1.00786	0.612136	1.0026
1.6	0.563679	0.760195	0.160338	0.466145	0.908878	0.441363	0.665731	0.176278	1.16813	0.01507	1.02514	1.03832	0.889819	0.585027	0.989493	0.0145242	1.14429	1.12876	0.695997	0.953701	1.13707	0.247539	0.944791	1.17151	0.0174317	1.07414	0.00951632	0.0926926	0.00989122	0.0157422	0.0110828	0.385558	0.947822	0.887811	0.144736	0.106847	0.904556	0.986478	1.15364	0.955665	0.484929	0.00927822	0.131743	0.55242	0.767361	0.95131	1.08392	0.786119	1.12836
0.32	0.676733	0.880362	0.903039	0.523463	1.10072	0.584286	0.713764	0.775727	1.05102	0.0137111	1.0073	1.03247	0.921051	0.708427	0.920064	0.0169556	1.22898	0.970817	0.705836	0.857061	1.04536	0.767126	0.951729	1.1681	0.0169256	1.01971	0.00904012	0.952904	0.00940393	0.0148721	0.0153154	0.504561	1.01562	1.00413	0.196601	0.0922588	1.01541	1.06	1.23557	1.05724	0.747402	0.00746559	0.114157	0.634189	1.01311	0.885936	1.34662	1.00954	1.06417
0.064	0.796354	0.95584	1.02825	0.55233	0.934705	0.494639	0.679569	1.00413	0.959822	0.0119679	1.03549	1.01814	0.934412	0.83477	0.97241	0.018595	1.11539	1.07291	0.733921	0.980148	1.18085	0.861966	0.979527	1.1549	0.0168975	1.1429	0.00923982	0.959519	0.0135617	0.0261279	0.0133327	0.528579	1.07998	0.905777	0.216084	0.200125	0.982065	1.00802	1.20018	0.984321	0.81788	0.00842567	0.125903	0.533016	0.94747	0.899545	1.09031	0.968032	1.14299
0.0128	0.8884	1.25653	1.06708	0.608657	1.33961	0.506329	0.696393	1.08089	1.23744	0.0183595	1.07077	1.03448	1.04057	1.01947	0.925047	0.0160714	1.15935	1.1305	0.752644	0.964398	1.26382	0.863703	1.08841	1.24727	0.0225675	1.05532	0.0143167	1.06873	0.0153336	0.0179135	0.0153599	0.714195	1.16482	1.00085	0.290682	0.34324	1.10587	1.15127	1.13996	1.03259	0.843471	0.0101922	0.101754	0.692571	1.01651	0.869145	1.15774	1.06019	1.17042
0	0.704785	0.766093	0.938045	0.934421	1.16627	0.896809	0.928327	1.04034	0.982226	1.10319	1.02379	1.09465	1.03576	0.955306	0.949452	0.908299	1.13063	1.04239	1.08356	1.03351	1.17443	1.01874	0.937004	1.11215	0.970151	0.929887	1.03572	0.86406	0.977768	0.907228	1.05587	1.00894	0.981517	0.980642	1.17486	1.0392	1.04159	1.05275	1.0394	0.956563	0.927295	1.00772	0.769168	1.07117	1.05243	0.774724	1.03072	1.11032	1.11354
UMB1949
Compound (nM)	ABT-737	BEZ235(NVP-BEZ235)	Bortezomib	Deforolimus(MK-8669)	Panobinostat (LBH589)	Rapamycin(Sirolimus)	Temsirolimus	VX-680 (MK-0457)	Obatoclax Mesylate	NVP-AUY922	Belinostat(PXD101)	NVP-ADW742	LAQ824	JNJ-26481585	PHA-739358(Danusertib)	BI 2536	XL880(GSK1363089)	SGX-523	Everolimus(RAD001)	Mocetinostat	YM155	MLN8237	AT9283	Pemetrexed disodium	17-DMAG	SNS-032(BMS-387032)	Docetaxel	Gemcitabine Hydrochloride	Paclitaxel(Taxol)	SNS-314 Mesylate	NPI-2358	CUDC-101	Exemestane	Decitabine	PIK-75 Hydrochloride	Doxorubicin (adriamycin)	Clofarabine	Etoposide(Etopophos)	Flavopiridol(Alvocidib)	Topotecan Hydrochloride	Camptothecin	Epothilone B(EPO906)	Ispinesib mesilate	Tipifarnib	PHA-680632	Masitinib(AB1010)	HMN-214	AEE788	AP24534
5000	0.00642976	0.0256619	0.000905901	0.459323	0.00261182	0.3645	0.379243	0.00160026	0.0101138	0.00211508	0.00100426	0.0443754	0.000363863	0.000354989	0.000647693	0.00343866	0.00255711	0.717584	0.460949	0.00203261	0.000862225	0.0159381	0.00115021	0.00072207	0.00176116	0.00106893	0.00034878	0.00263099	0.00166148	0.00112257	0.00131003	0.000727727	0.772633	0.155207	0.00220774	0.00361352	0.00163424	0.00126743	0.00347995	0.00109763	0.00462492	0.000574461	0.000543746	0.0103174	0.000776246	0.00429664	0.00206659	0.00689451	0.00140706
1000	0.197249	0.449311	0.000806252	0.381207	0.00421709	0.466254	0.415311	0.0244219	0.00837339	0.0012977	0.00312067	0.272689	0.00062123	0.000408237	0.00275828	0.00908129	0.00474022	1.04015	0.401329	0.00164965	0.000862225	0.0132164	0.0032943	0.0024318	0.00498013	0.00187656	0.00227733	0.00361865	0.00256939	0.05583	0.00381293	0.000647854	0.858559	0.276649	0.00355553	0.00231737	0.00285992	0.00240705	0.00290985	0.000564203	0.00181658	0.000246198	0.000706869	0.250417	0.00148084	0.15567	0.00210222	0.305089	0.00398666
200	0.803382	0.363458	0.00259994	0.693057	0.00689833	0.593253	0.629296	0.031635	0.0115079	0.00152522	0.276727	0.994715	0.000488109	0.00129571	0.0271361	0.00893128	0.308384	1.19073	0.78067	0.0241163	0.00176329	0.0215566	0.0512347	0.0047059	0.00456722	0.00698365	0.00222604	0.00699661	0.00620103	0.11295	0.00603892	0.00137558	0.927482	0.634675	0.00474622	0.00207188	0.00754474	0.0286502	0.00681737	0.00115918	0.0018755	0.00128228	0.00149142	0.524593	0.00760721	0.960289	0.0414387	0.766634	0.784222
40	0.868669	0.987342	0.00739215	0.801589	0.00793091	0.840693	0.815507	0.0296884	0.615804	0.00232574	0.854001	1.08679	0.00198794	0.0022098	0.037019	0.0061042	1.08861	1.11086	0.846602	0.577908	0.00186427	0.0465565	0.0359134	0.0166823	0.00483688	0.771278	0.00232862	0.00860674	0.00975096	0.115553	0.00873353	0.00234293	1.0238	0.972726	0.00678858	0.00201297	0.404075	0.780373	0.923113	0.00465724	0.00478203	0.000902725	0.00176329	0.79819	0.0444729	1.18539	0.985348	1.00698	1.29756
8	0.920124	1.02315	0.0154094	0.899304	0.0132413	0.817847	0.90953	0.0315156	1.00427	0.00262068	0.986787	1.07096	0.0146699	0.0055467	0.261266	0.00984288	1.08408	1.02563	0.936139	0.950877	0.00285078	0.146206	0.963376	1.02244	0.00856986	1.07286	0.00465724	0.0140264	0.0149805	0.11129	0.0134092	0.00656729	1.08238	1.08402	0.126106	0.0024352	1.04979	0.98477	1.0794	0.691815	0.011685	0.00222604	0.0020973	0.974122	0.853142	1.08724	1.08652	0.963993	1.37804
1.6	0.965002	1.00054	0.619772	0.931561	0.778713	0.772848	0.894423	0.0803116	1.08256	0.00178644	0.985774	1.14108	0.66973	0.687338	1.01581	0.00880435	1.02778	1.23271	0.899752	1.02191	0.0628415	0.215309	0.995626	0.983699	0.00684241	1.11561	0.00575487	0.0319039	0.0162698	0.0749615	0.0105974	0.0125666	1.01036	0.967079	0.41689	0.00652987	1.05102	0.943275	1.21399	0.882834	0.128918	0.00247223	0.00372077	0.960839	0.97973	1.17626	1.17315	1.0725	1.24406
0.32	0.941478	0.825251	1.01817	0.973124	0.955206	0.846911	0.84615	0.871748	1.05942	0.0023426	1.00871	1.13235	0.88725	0.900233	0.867841	0.00615035	1.05068	1.17437	0.985208	1.04878	0.925812	0.524947	0.973113	1.03191	0.00790416	1.10155	0.0057959	1.02306	0.0184033	0.0974965	0.0146446	0.0170395	0.996125	0.989686	0.370933	0.0212491	1.02036	1.01358	1.03801	1.03424	0.830413	0.00308773	0.00750369	0.836249	1.16743	1.1571	1.09168	0.999858	1.32367
0.064	0.975146	1.04896	0.990304	0.963602	1.02313	0.824883	0.874074	0.817542	1.00815	0.00363187	0.925262	1.04355	0.942149	0.948973	0.879365	0.00685424	1.07845	1.04801	0.899462	1.08821	0.905888	0.824492	1.01602	0.978844	0.00881424	1.05428	0.00760135	1.01237	0.0158612	0.104734	0.0127488	0.0922615	0.979579	1.04442	0.420355	0.0286922	0.989414	0.963873	1.15908	1.08256	0.912523	0.00163106	0.00907278	0.909023	1.12829	1.20697	1.0839	0.971033	1.16518
0.0128	1.0152	1.08924	1.0239	0.987946	1.08408	0.873693	0.901327	0.947092	1.09982	0.00598289	1.10992	1.01676	1.00636	1.07568	0.936284	0.010039	1.06754	1.09143	0.999806	1.23684	0.91291	0.990131	1.11437	1.04519	0.0105754	1.13535	0.0103916	1.05845	0.020201	0.0951081	0.0146872	0.199619	0.936019	1.07841	0.512402	0.0819524	1.05743	1.10085	1.11858	1.08271	0.995251	0.00537532	0.0100205	0.938344	0.985928	1.09362	1.14231	1.02257	1.33154
0	0.980152	0.983697	0.92054	1.03991	1.00868	1.00994	1.00386	1.00526	0.956049	0.979939	0.99961	0.930778	0.980354	1.01626	0.967787	0.958809	0.992436	0.927192	0.987962	1.01371	1.03196	1.00392	0.97117	0.963639	1.00739	1.02196	0.967782	1.03675	0.942665	0.970212	1.00963	1.00338	0.936072	1.01065	0.986205	0.929864	1.04668	1.00665	1.00015	1.04105	1.05643	0.991171	1.10464	1.04302	1.02453	1.07679	0.977889	1.0584	1.06104
[truncated: 39 more columns]
