# Supplementary material for: Chemical Biology Screening Identifies a Vulnerability to Checkpoint Kinase Inhibitors in TSC2-Deficient Renal Angiomyolipomas
Source: Front Oncol. 2022 Mar 10;12:852859. doi: 10.3389/fonc.2022.852859 (PMC8960247; doi:10.3389/fonc.2022.852859)
Supplement: Supplementary file 6 [file Table_4.xlsx]

## Sheet: Figure 3 Suppl Table 4
					cell lines		RA tumors (Martin et al 2017)							normal kidneys (Martin et al 2017)
accession	name	symbol	chr	chrloc	621-102	UMB1949	07-RA1	08-RA1	11-RA1	13-RA1	14-RA1	17-RA1	18-RA1	65-NK1	68-NK1	71-NK1
AK092583	WAS protein family homolog 7 pseudogene	WASH7P	1	-14362	3.13232	2.94489	5.11215	1.96247	1.94393	2.36964	2.44592	1.78529	2.44693	2.33667	3.04735	2.65527
AI051839	long intergenic non-protein coding RNA 1128	LINC01128	1	762971	2.96588	3.0278	3.62811	4.04306	3.73171	3.47014	3.2764	4.06213	2.61199	2.91008	2.22817	2.90231
AAH24295	sterile alpha motif domain containing 11	SAMD11	1	861121	4.31431	1.87103	1.31169	1.7711	-5.36895	-0.423426	-0.818419	0.965272	-0.760959	3.71942	3.37526	4.26986
AAH03555	nucleolar complex associated 2 homolog (S. cerevis	NOC2L	1	-879583	7.24462	7.51298	5.22406	4.6553	5.08535	4.9438	4.82418	4.97083	5.17167	5.34613	4.8687	5.36131
AA774437	kelch-like family member 17	KLHL17	1	895967	4.8042	4.54048	4.55599	1.59733	1.92567	1.22639	0.0842836	1.78529	1.88981	1.22922	2.50249	2.42443
AAI01387	pleckstrin homology domain containing, family N me	PLEKHN1	1	901877	4.06351	2.05028	-0.448364	-3.78349	-3.04703	-2.11148	-2.53463	-3.05265	-5.40482	-1.91126	-0.825696	-1.2629
AAH06300	PPARGC1 and ESRR induced regulator, muscle 1	PERM1	1	-910579	2.36805	0.132192	2.29093	2.88421	2.03193	0.333303	0.272729	1.25478	-3.08289	0.244019	0.378663	0.916428
AAH12351	hes family bHLH transcription factor 4	HES4	1	-934342	3.63646	3.09663	4.2431	3.34922	2.80597	3.35159	3.36192	2.92463	0.970224	1.52413	2.57556	2.82457
AAA36038	ISG15 ubiquitin-like modifier	ISG15	1	948847	8.85295	4.61946	4.90236	4.68004	3.88134	4.10446	4.06529	3.68341	4.7206	1.44949	3.10607	2.7424
AAB23327	agrin	AGRN	1	955503	7.914	8.86086	6.4052	4.23703	5.39675	5.93109	5.74614	6.00534	6.10149	7.39977	8.10671	8.61082
AAH08788	chromosome 1 open reading frame 159	C1orf159	1	-1017198	4.23624	4.36226	3.92611	1.99787	2.13089	1.48678	1.34452	1.39361	2.45937	1.90543	2.16644	2.52616
AAD51612	stromal cell derived factor 4	SDF4	1	-1152288	8.31074	7.82133	7.51388	7.16122	7.26835	7.10419	7.01034	7.2892	7.578	7.12291	6.63765	7.20303
AAH51719	UDP-Gal:betaGal beta 1,3-galactosyltransferase pol	B3GALT6	1	1167629	5.81411	5.53296	4.35066	3.72695	4.00826	3.68726	3.73216	4.12327	4.92498	2.6123	3.51802	4.68169
AAF71107	ubiquitin-conjugating enzyme E2, J2	UBE2J2	1	-1189292	6.40708	6.67658	5.67626	5.62236	5.15559	4.7914	4.69831	5.24839	5.49379	5.05032	4.66894	5.18783
AA617657	sodium channel, non-voltage-gated 1, delta subunit	SCNN1D	1	1215816	1.89292	1.28326	3.2449	-0.844889	-0.414757	-0.526519	-0.587094	-0.330183	0.26761	1.64054	1.47092	1.1888
AAH04874	ArfGAP with coiled-coil, ankyrin repeat and PH dom	ACAP3	1	-1227764	6.11542	5.26468	6.98841	4.95235	5.05416	4.46511	4.37055	5.00155	4.5739	4.07018	4.35292	4.30964
AAH34304	pseudouridylate synthase-like 1	PUSL1	1	1243994	4.47489	4.46996	3.45853	2.29688	2.41895	1.72982	1.55284	2.50194	2.99179	2.33667	2.08537	2.30069
AA687684	cleavage and polyadenylation specific factor 3-lik	CPSF3L	1	-1246965	6.21933	6.77549	6.51816	5.24165	5.01151	4.78603	4.77046	5.01881	5.54574	4.80797	4.92803	5.43836
AAH98429	glycolipid transfer protein domain containing 1	GLTPD1	1	1260143	5.73283	5.31094	5.49302	4.20709	4.38426	3.8034	3.82544	4.444	6.08051	4.35212	4.65496	5.94369
AAB65242	dishevelled segment polarity protein 1	DVL1	1	-1270658	7.49364	7.17616	6.37511	4.91348	5.07088	4.32036	4.51444	4.94848	5.56888	5.17909	5.39977	6.06274
AAH06213	matrix-remodelling associated 8	MXRA8	1	-1288071	6.80519	7.03799	8.14759	6.78161	7.32257	7.49317	7.51503	7.4801	6.09054	4.88079	5.36413	5.03443
AAH22808	aurora kinase A interacting protein 1	AURKAIP1	1	-1309110	7.11109	6.84286	7.03597	6.55599	6.25264	5.47097	5.49958	6.02256	6.9958	6.38294	6.08067	6.67027
AAG44594	cyclin L2	CCNL2	1	-1327668	6.04579	5.77942	7.25766	4.1957	4.56916	3.53558	3.50037	4.46305	4.55953	3.97138	5.11733	4.65947
AK024040	uncharacterized LOC148413	LOC148413	1	1334910	3.85502	3.5254	3.73955	3.33545	3.01042	2.89352	2.65237	3.2872	3.84548	3.19536	4.04521	4.42278
AAH09515	mitochondrial ribosomal protein L20	MRPL20	1	-1337276	8.04806	5.84662	5.77548	6.07294	5.42302	5.12054	5.1082	5.13421	5.32225	5.45506	5.39977	5.68513
ACE86612	ankyrin repeat domain 65	ANKRD65	1	-1353800	-1.06577	-2.04713	0.864226	2.09915	2.44483	-1.37452	-0.484	2.58542	1.5377	1.1371	2.57556	2.56253
A6NKF7	transmembrane protein 88B	TMEM88B	1	1361508	-6.01997	-6.13459	-5.40256	-5.36845	-5.36895	-3.69644	-3.75702	-5.37458	-5.40482	-2.20077	-1.64882	-1.64992
AAH03543	von Willebrand factor A domain containing 1	VWA1	1	1370903	0.945818	2.97131	5.74401	4.39476	5.03512	5.33422	5.33133	4.69554	4.63821	5.23386	5.50171	6.1609
AAI01212	ATPase family, AAA domain containing 3C	ATAD3C	1	1385069	-0.292046	-0.112227	2.83106	1.64278	-0.976636	0.947412	0.886837	1.95634	-0.546834	2.08052	3.15457	3.80193
AAH02542	ATPase family, AAA domain containing 3B	ATAD3B	1	1407164	5.57015	6.35098	5.00152	2.29688	2.7132	3.16568	3.20877	2.33278	2.64503	2.9647	2.88436	2.96705
AAH07803	ATPase family, AAA domain containing 3A	ATAD3A	1	1447910	6.27264	6.48906	4.82506	4.1254	4.24391	3.8034	3.99564	4.17424	4.7462	3.65998	3.42223	4.19846
AAI47019	transmembrane protein 240	TMEM240	1	-1470158	2.19435	1.71715	2.08126	1.86995	1.61973	0.00399543	0.330444	1.36689	0.617552	-2.20077	-1.10133	-0.221075
AAF29145	SSU72 RNA polymerase II CTD phosphatase homolog (S	SSU72	1	-1477053	7.34047	7.00863	6.71151	6.33329	6.1254	5.65155	5.72747	6.08126	6.3047	5.83937	6.01761	6.4469
AB188495	chromosome 1 open reading frame 233	C1orf233	1	-1533388	6.80757	3.49658	3.64456	1.28976	2.95748	0.98538	1.13375	2.80035	0.572465	0.0555736	2.56363	2.98503
AAH16490	mindbomb E3 ubiquitin protein ligase 2	MIB2	1	1550795	5.37289	5.04096	6.49491	4.23703	4.45601	3.78199	3.78472	4.40514	4.68662	4.77524	4.58885	5.09776
AAA19582	cyclin-dependent kinase 11B	CDK11B	1	-1571100	4.96231	5.24316	5.35149	3.96917	4.64367	4.66257	4.49565	4.57816	4.5739	4.04505	3.73555	4.41617
AAI10654	solute carrier family 35, member E2B	SLC35E2B	1	-1592939	4.93496	4.90912	6.21537	4.92961	4.70385	4.11734	4.19135	5.94566	5.54282	4.46694	5.16546	5.52078
AAA19585	cyclin-dependent kinase 11A	CDK11A	1	-1634170	4.6709	4.90775	5.18146	3.41618	4.11688	4.21645	4.17962	4.04116	3.86431	3.74565	4.10812	4.51538
AAG44568	NAD kinase	NADK	1	-1682671	6.23181	6.19436	6.01582	6.1741	6.11032	4.75064	4.69282	6.11075	5.6525	4.86652	4.94881	5.50373
AAA63265	guanine nucleotide binding protein (G protein), be	GNB1	1	-1716725	9.1482	9.29439	8.03896	8.5406	8.30667	8.05803	8.04886	8.6916	8.56736	8.27845	8.09122	8.47927
AAB70007	gamma-aminobutyric acid (GABA) A receptor, delta	GABRD	1	1950768	-6.01997	-3.81267	0.57472	0.697638	-1.46206	0.210446	-0.297587	-0.245295	-0.0472634	-1.4638	-1.64882	-1.64992
AAA36488	protein kinase C, zeta	PRKCZ	1	2005086	-2.31953	3.44849	2.59179	3.79897	2.49523	-0.526519	-0.297587	1.74436	-0.649928	4.55857	4.38714	4.71976
AAH66360	chromosome 1 open reading frame 86	C1orf86	1	-2120988	4.8042	4.17715	5.17958	4.33372	3.74739	2.82188	2.26535	3.39029	3.95054	2.74305	2.87474	3.64116
AAI56045	v-ski avian sarcoma viral oncogene homolog	SKI	1	2160134	6.44738	7.08986	6.43388	5.38058	6.08277	5.97892	5.86442	6.94594	5.78686	5.26865	5.40479	6.0585
AAC72940	retention in endoplasmic reticulum sorting recepto	RER1	1	2323214	7.31137	6.79633	6.54544	6.79488	6.39964	5.90533	5.90179	6.38323	6.7112	6.47205	6.46412	6.81612
AAC18133	peroxisomal biogenesis factor 10	PEX10	1	-2336241	5.11125	3.94888	3.99618	4.05151	3.9642	3.64043	3.50037	4.04538	4.65993	3.50275	3.52419	4.24023
AAH19679	phospholipase C, eta 2	PLCH2	1	2407754	-2.56053	-1.49074	1.00683	-1.90902	-1.12103	-0.889089	-0.484	-0.420381	-1.31735	5.22829	5.07596	2.68856
AAH43496	pantothenate kinase 4	PANK4	1	-2439975	4.6917	4.69434	4.92724	4.61312	4.57503	3.45669	3.1855	4.35844	5.24893	3.92163	4.04949	4.58775
NR_037844	uncharacterized LOC100133445	LOC100133445	1	-2487208	-1.16199	-6.13459	4.36065	1.92617	2.45759	1.48678	0.997869	1.63665	2.92161	0.183898	0.483633	-0.305964
AAB58354	tumor necrosis factor receptor superfamily, member	TNFRSF14	1	2487805	3.43741	0.205256	8.80224	6.60345	6.6144	5.73052	5.83482	6.00534	7.83851	4.77269	5.08015	4.54597
AAH22547	family with sequence similarity 213, member B	FAM213B	1	2518189	5.40157	5.10798	4.75857	3.9467	4.26222	3.71012	3.5253	4.67663	7.01066	3.98025	4.80683	5.11623
AK124865	long intergenic non-protein coding RNA 982	LINC00982	1	-2976181	-6.01997	-6.13459	0.43033	-1.90902	-3.78399	-1.58097	-1.43509	-1.12665	-3.81985	5.03976	6.42923	7.83126
AAG33382	PR domain containing 16	PRDM16	1	2985742	-3.69804	-4.54963	1.10523	-0.0108994	-0.32456	1.3768	1.03306	1.56794	-1.94538	3.93081	4.58591	6.21522
AAH02681	Rho guanine nucleotide exchange factor (GEF) 16	ARHGEF16	1	3371147	1.32876	2.91797	0.0237046	-3.78349	-1.90952	-1.82198	-1.64154	-3.78962	-1.70438	4.79798	4.71549	5.26711
AAI46387	multiple EGF-like-domains 6	MEGF6	1	-3404506	6.93041	5.37864	5.75416	2.54444	3.28568	4.97244	4.85154	4.43439	2.9832	2.94672	3.59032	3.22329
AAH19034	tumor protein p63 regulated 1-like	TPRG1L	1	3541556	6.41649	5.67959	5.77174	6.87085	6.01529	5.31571	5.29011	6.22021	6.15313	6.73161	6.61255	6.24723
AAH86311	WD repeat containing, antisense to TP73	WRAP73	1	-3547331	4.15621	4.15427	4.23225	4.00441	3.37588	2.63148	2.75078	3.49887	3.79731	2.44309	3.23194	3.52923
AAH93699	TP73 antisense RNA 1	TP73-AS1	1	-3652548	5.21185	5.23555	5.13757	4.10119	4.41077	4.38215	4.33926	4.50959	4.40736	3.81666	4.18407	4.83576
AAH31301	leucine rich repeat containing 47	LRRC47	1	-3696784	6.24183	5.99887	5.28482	5.99623	5.64994	5.29697	5.17864	5.54503	5.59025	5.63844	5.38461	5.87183
AAH01640	centrosomal protein 104kDa	CEP104	1	-3728645	5.3963	5.50339	4.89779	5.08173	5.31492	5.20543	5.24392	5.80968	5.42253	5.50044	5.57035	5.58849
AAH35643	chromosome 1 open reading frame 174	C1orf174	1	-3805697	5.13675	4.79688	4.0752	4.47233	3.52283	2.96177	2.95723	3.51112	4.0319	3.26955	3.51183	3.80193
AAD53278	adherens junctions associated protein 1	AJAP1	1	4715105	-2.56053	-6.13459	-0.448364	0.514192	0.057311	0.0761452	0.0842836	-0.516597	-0.649928	3.38085	2.80556	3.17712
AAH40520	nephronophthisis 4	NPHP4	1	-5922870	4.54704	3.67115	3.16349	1.68683	2.31053	1.70728	1.60053	3.20662	3.29909	2.78413	3.23194	3.49199
AAB84170	potassium voltage-gated channel, shaker-related su	KCNAB2	1	6086073	4.84345	2.43146	2.85953	2.08276	2.41895	3.78737	3.75342	3.02203	6.81768	5.43425	4.58885	2.90231
AAI46382	chromodomain helicase DNA binding protein 5	CHD5	1	-6161847	-3.21261	-1.49074	-1.3151	-1.90902	-1.46206	-2.11148	-1.64154	-0.61969	1.97889	0.357229	0.990593	1.88805
AAH35566	ribosomal protein L22	RPL22	1	-6245080	7.02801	7.21593	6.94201	6.96442	6.91789	6.01608	6.10665	6.74922	6.62895	7.43324	7.36305	7.66836
AAI19781	ring finger protein 207	RNF207	1	6266189	2.97721	1.6136	5.81358	2.80647	3.54693	2.49338	2.41957	2.90619	4.06075	2.41721	3.26177	3.20806
AAC16554	isoprenylcysteine carboxyl methyltransferase	ICMT	1	-6281253	7.72917	8.17268	6.5122	7.07734	7.21906	6.69121	6.65131	7.25501	7.25941	6.997	6.7165	7.37692
AAH68275	G protein-coupled receptor 153	GPR153	1	-6307406	3.3659	0.920688	4.51779	3.9647	4.06776	3.56094	3.70514	4.60699	7.54884	2.77397	1.88915	0.878461
AAB61211	acyl-CoA thioesterase 7	ACOT7	1	-6324332	5.96765	6.76646	5.80384	5.86457	5.52662	4.89726	4.83419	5.12228	5.75946	6.31099	5.36069	4.66784
AAD24480	espin	ESPN	1	6484848	-3.69804	-2.96467	-1.49567	-5.36845	-5.36895	-2.47405	-1.88255	-1.12665	-3.08289	6.46575	5.00939	4.35873
AAB39714	tumor necrosis factor receptor superfamily, member	TNFRSF25	1	-6524171	1.25616	2.19184	4.29961	-0.613564	0.934827	0.499953	0.588756	0.353343	1.73474	1.52413	2.30179	1.52001
AAH15231	pleckstrin homology domain containing, family G (w	PLEKHG5	1	-6526152	3.50555	4.35023	5.29354	3.1433	3.57649	2.76844	3.01996	4.20474	4.71801	2.35041	3.20916	3.65246
AAH09257	nucleolar protein 9	NOL9	1	-6581407	4.91741	5.64389	4.2681	4.61312	5.1219	4.92439	4.78343	5.24839	5.04536	3.83143	4.58591	4.79812
AA765826	zinc finger and BTB domain containing 48	ZBTB48	1	6640063	3.22083	3.64184	4.2431	2.65945	2.59105	2.1698	2.50977	2.36013	3.04227	3.5922	3.6924	3.73975
AAH34039	kelch-like family member 21	KLHL21	1	-6650784	8.04654	6.93099	7.63619	7.91014	8.23965	6.76333	6.7902	7.53588	7.40836	6.21849	5.43783	6.49631
AAH32792	PHD finger protein 13	PHF13	1	6673756	6.20855	6.00911	4.89321	4.96582	5.82888	5.53157	5.53223	5.16749	4.75379	4.71545	3.8963	4.51228
AAH06086	DnaJ (Hsp40) homolog, subfamily C, member 11	DNAJC11	1	-6694228	6.26803	6.66651	4.61285	4.98359	5.01367	4.62398	4.34627	5.16749	5.73921	5.36486	5.3744	6.7611
AA757826	calmodulin binding transcription activator 1	CAMTA1	1	6845384	3.71981	3.71246	4.17298	4.44051	3.83317	3.37323	3.12969	3.6226	4.23724	5.01625	4.75272	5.02794
AAB05814	vesicle-associated membrane protein 3	VAMP3	1	7831329	7.01018	7.05693	6.28263	7.36393	7.32953	6.28036	6.30052	7.02283	6.95685	6.67473	6.4366	6.39153
AAH26102	period circadian clock 3	PER3	1	7844763	5.12787	4.86329	4.60447	3.9913	5.60618	4.42423	4.22977	5.91947	5.59307	4.11916	5.30269	5.88026
AAC12806	parkinson protein 7	PARK7	1	8021714	7.83558	8.08888	8.21938	8.65348	8.11448	7.34727	7.36127	7.96123	8.63093	7.82944	7.66946	8.10869
AAH25337	ERBB receptor feedback inhibitor 1	ERRFI1	1	-8071779	5.52741	5.86435	7.87022	8.97702	9.42368	8.4763	8.53271	8.5294	4.08101	8.39013	4.81187	4.38942
AAD27583	solute carrier family 45, member 1	SLC45A1	1	8384390	0.638245	-0.580006	1.33891	0.740073	-0.0114017	0.0761452	-0.387785	0.406782	-0.360421	2.72207	3.20149	2.51383
AAC28264	arginine-glutamic acid dipeptide (RE) repeats	RERE	1	-8412464	7.22781	7.02386	7.42419	6.07294	7.08868	6.94891	6.79212	7.20921	6.66765	7.14131	6.93006	7.07983
AAA35698	enolase 1, (alpha)	ENO1	1	-8921059	11.4315	11.0341	8.00564	9.04167	8.81491	7.95116	7.96565	8.49685	8.50405	9.42905	9.04875	10.1491
AAA52570	solute carrier family 2 (facilitated glucose/fruct	SLC2A5	1	-9097005	-0.890683	-2.96467	2.62535	2.59155	3.7629	2.96177	3.08847	3.58252	0.376544	5.54444	3.49309	1.46982
AAH81559	hexose-6-phosphate dehydrogenase (glucose 1-dehydr	H6PD	1	9294863	6.36401	4.37022	6.05943	4.97473	6.04309	5.9883	5.84723	6.85814	5.93448	5.84666	5.6013	6.04999
AAH05852	splA/ryanodine receptor domain and SOCS box contai	SPSB1	1	9352941	5.5869	4.28852	4.78108	5.18901	5.30082	7.903	7.85631	5.75664	4.02354	6.37624	3.38883	3.60093
AAH04991	solute carrier family 25 (pyrimidine nucleotide ca	SLC25A33	1	9599528	3.3873	3.83263	3.67158	4.06409	3.90017	3.24607	3.20877	4.06213	3.12266	4.48884	3.57258	4.67893
AAI21188	transmembrane protein 201	TMEM201	1	9648932	5.84615	5.83155	4.54142	3.32155	3.95072	4.18824	3.99564	3.89922	4.8228	3.43988	3.42882	4.77764
AAB53966	phosphatidylinositol-4,5-bisphosphate 3-kinase, ca	PIK3CD	1	9711790	4.04478	4.75034	5.16064	4.23332	4.45601	3.76572	3.66645	4.7089	5.47093	3.07639	3.31963	4.01815
AAH33902	calsyntenin 1	CLSTN1	1	-9789079	7.57027	8.31307	7.40459	6.56266	7.39031	7.49359	7.34167	7.68155	7.50938	7.83312	7.78244	8.48835
AAH14300	catenin, beta interacting protein 1	CTNNBIP1	1	-9908334	3.74325	4.1952	4.45697	4.97695	4.56916	3.98304	3.64386	4.31017	4.73346	4.68865	5.1214	5.13446
AAH07240	leucine zipper and CTNNBIP1 domain containing	LZIC	1	-9989776	4.72907	4.78352	2.56898	5.00984	3.9864	3.49008	3.475	4.63245	4.39122	4.29287	4.58591	4.73843
AAG33629	nicotinamide nucleotide adenylyltransferase 1	NMNAT1	1	10003486	3.3659	3.30627	4.28569	5.5073	4.99846	3.49008	3.55586	4.88163	5.54428	3.55115	4.37696	4.8407
AAH33883	retinol binding protein 7, cellular	RBP7	1	10057255	-4.435	0.876633	3.02789	2.79646	3.42871	2.85302	2.90119	2.73916	3.49303	1.37078	3.28374	5.72445
AAC72962	ubiquitination factor E4B	UBE4B	1	10093041	6.52958	6.628	5.79035	5.64208	5.86885	5.25095	5.2345	6.22487	5.55446	5.05872	5.53872	5.62621
AA609163	kinesin family member 1B	KIF1B	1	10270764	5.88955	6.92863	5.52596	6.25954	6.59719	6.41947	6.35976	7.05143	5.84371	6.71312	6.21251	6.36689
AAA75302	phosphogluconate dehydrogenase	PGD	1	10459085	8.00491	7.14109	6.59356	5.9359	6.59647	6.27366	6.29781	6.86889	7.54847	6.4618	6.29144	6.59837
AAH29430	apoptosis-inducing, TAF9-like domain 1	APITD1	1	10490159	5.13548	4.61444	2.76235	3.17458	2.69174	2.64341	2.4718	2.3049	3.35341	5.06498	4.61219	4.79812
AAC51249	DNA fragmentation factor, 45kDa, alpha polypeptide	DFFA	1	-10520603	6.00067	6.17061	4.79588	5.3789	4.77952	4.37859	4.15187	5.01667	5.08604	4.94559	4.94421	5.32118
AAC39843	peroxisomal biogenesis factor 14	PEX14	1	10535003	5.33594	5.17772	5.33469	4.66084	4.64367	4.33514	4.20298	4.2346	4.92722	4.58205	4.24133	4.62549
AA449398	castor zinc finger 1	CASZ1	1	-10707263	-0.593701	2.65657	3.10127	2.13139	2.03193	1.72982	1.7133	2.72871	3.40576	4.89727	4.60057	5.59874
AAA70033	TAR DNA binding protein	TARDBP	1	11072679	7.75801	8.15837	6.68987	6.95826	7.056	6.99268	6.90327	7.13446	6.89067	7.25388	6.85745	7.29147
AAA36633	spermidine synthase	SRM	1	-11114649	7.69846	7.99718	6.20708	5.09609	5.20375	4.86707	4.89044	5.0231	5.04743	3.24033	3.63088	4.27352
AAB59352	exosome component 10	EXOSC10	1	-11126676	6.94456	7.32855	5.76046	5.49031	5.30082	4.7087	4.77826	5.37278	5.29128	4.84727	5.03553	5.43673
AA725390	mechanistic target of rapamycin (serine/threonine	MTOR	1	-11166588	6.63355	6.97703	5.79895	5.28529	6.02819	5.23921	5.1747	6.36815	6.46824	5.60301	5.87776	7.00306
AAH01881	angiopoietin-like 7	ANGPTL7	1	11249398	-6.01997	-4.54963	6.27912	4.64138	3.59394	3.50323	3.50664	6.87424	2.24624	-0.51271	-2.17933	-1.44347
AA505091	UbiA prenyltransferase domain containing 1	UBIAD1	1	11333255	4.48684	5.46764	3.3951	3.82384	3.63947	3.54832	3.1378	3.6942	4.05257	3.79673	3.65356	4.57594
AAI72581	patched domain containing 2	PTCHD2	1	11539295	-6.01997	-2.96467	-3.08063	-5.36845	-3.78399	-3.69644	-5.34198	-3.78962	-5.40482	-5.37069	-5.34926	-1.44347
AAF01822	F-box protein 2	FBXO2	1	-11708418	1.29292	-3.81267	1.94617	1.57406	0.185635	0.947412	1.16581	0.733947	1.30943	2.86293	3.85776	5.6362
AAG09623	F-box protein 44	FBXO44	1	11714914	4.57716	2.48379	6.16967	5.4381	5.005	4.01551	4.02653	4.4376	5.67534	4.67507	4.90695	5.95399
AAF04470	F-box protein 6	FBXO6	1	11724150	4.05551	0.240445	3.83823	3.77366	2.97534	2.90347	2.81284	3.0971	3.36006	2.85331	2.3581	2.53839
AAD30290	MAD2 mitotic arrest deficient-like 2 (yeast)	MAD2L2	1	-11734537	5.96978	5.33962	3.82385	4.14132	3.1269	3.38748	3.20877	3.22161	3.39285	3.87961	3.64792	3.88086
AAF89547	angiotensin II receptor-associated protein	AGTRAP	1	11796142	6.44023	3.56063	5.12394	4.84708	3.9642	3.91089	4.17962	4.04538	4.12071	4.76502	4.54101	4.23272
AAA74440	methylenetetrahydrofolate reductase (NAD(P)H)	MTHFR	1	-11845787	4.57342	3.09182	5.20014	4.5872	4.84172	3.69301	3.7375	4.8769	4.72576	4.86891	4.4757	4.5789
AAB69287	chloride channel, voltage-sensitive 6	CLCN6	1	11866153	5.07081	4.93486	6.06454	4.87829	5.56252	4.98889	4.84413	5.71089	5.31714	4.95686	4.3143	4.52462
AA779538	natriuretic peptide A	NPPA	1	-11905767	0.422977	0.0151527	2.26278	-0.844889	-5.36895	-1.37452	-1.64154	-1.67414	-2.59746	-3.04876	-5.34926	-3.02843
AAA35603	natriuretic peptide B	NPPB	1	-11917521	-6.01997	7.98605	-5.40256	-3.78349	-5.36895	-1.82198	-3.75702	-5.37458	-5.40482	-5.37069	-5.34926	-3.7654
AAH04501	KIAA2013	KIAA2013	1	-11979645	6.35154	6.15686	5.87995	5.28887	5.81406	5.07944	5.03197	5.47326	5.33074	5.33235	4.76318	5.12233
AAD52693	procollagen-lysine, 2-oxoglutarate 5-dioxygenase 1	PLOD1	1	11994724	8.43735	8.1731	7.15323	6.20945	6.83103	6.68834	6.67309	6.92835	7.35528	6.64716	5.79349	5.99005
AAD02058	mitofusin 2	MFN2	1	12040238	7.72854	7.95527	7.45328	7.93918	7.99723	6.83591	6.89254	7.92334	8.1973	7.17885	6.82161	7.45518
AAH08068	migration and invasion inhibitory protein	MIIP	1	12079299	4.63735	5.15715	5.29875	3.38309	3.38259	2.85302	2.71871	3.1607	3.58103	2.90077	3.2168	3.40787
AAA36755	tumor necrosis factor receptor superfamily, member	TNFRSF1B	1	12227060	5.51871	2.28747	4.25028	3.80398	4.4781	6.03318	6.05409	5.23921	5.42728	4.87367	3.1625	4.40286
AAH28115	vacuolar protein sorting 13 homolog D (S. cerevisi	VPS13D	1	12290113	5.6062	5.44331	6.22725	6.30442	6.89637	5.61871	5.61874	7.24908	6.6643	6.26003	6.27599	7.00527
AAC63263	dehydrogenase/reductase (SDR family) member 3	DHRS3	1	-12627939	5.78618	0.579651	8.29755	7.67475	7.73417	6.81366	6.67309	6.95438	7.41476	6.89697	5.80619	5.71236
AAD01899	podoplanin	PDPN	1	13910252	-6.01997	0.898829	2.90578	4.00006	1.64227	5.39719	5.41541	3.13718	0.0214494	2.39086	3.65917	2.42443
AAA87023	PR domain containing 2, with ZNF domain	PRDM2	1	14075876	5.15434	5.58522	5.60236	5.28708	5.70586	5.1811	5.15287	5.94791	5.30685	4.52564	5.13355	5.42525
AAH35501	kazrin, periplakin interacting protein	KAZN	1	14925213	2.54609	4.73191	6.18756	6.46799	6.25538	5.84594	5.70991	6.54912	7.22386	6.18629	5.57035	6.29935
AAH00202	transmembrane protein 51	TMEM51	1	15480229	4.44662	3.31455	3.90805	4.64138	4.36745	3.77116	3.83045	3.82755	4.62723	6.43142	5.50171	5.7757
AAH07233	EF-hand domain family, member D2	EFHD2	1	15736391	7.87873	6.75548	5.92218	5.79583	5.47732	5.91273	5.84475	5.35929	5.75569	5.1101	4.24133	4.47778
AA534393	caspase 9, apoptosis-related cysteine peptidase	CASP9	1	-15818769	2.28837	3.1392	3.92611	3.39642	2.69174	2.79006	2.80268	3.48651	3.8312	3.62649	3.7514	4.20997
AAH31991	DnaJ (Hsp40) homolog, subfamily C, member 16	DNAJC16	1	15853352	4.69514	4.60771	3.9035	4.45651	4.71983	4.13433	4.06103	5.01236	4.67866	6.56999	6.04252	5.35614
AAH05090	agmatine ureohydrolase (agmatinase)	AGMAT	1	-15898194	3.29971	1.79022	0.528177	-1.90902	-0.976636	-1.03348	-0.587094	0.458312	-0.119413	8.78737	7.95324	6.6507
NA	coiled-coil-helix-coiled-coil-helix domain contain	CHCHD2P6	1	NA	5.58505	5.80168	4.72543	5.3789	4.39093	3.89601	3.90832	4.35504	4.47324	4.5407	4.37013	4.83576
AAH06011	DNA-damage inducible 1 homolog 2 (S. cerevisiae)	DDI2	1	15943953	2.84731	3.6484	0.43033	2.54444	2.79595	1.61341	1.39949	3.1607	0.744932	2.19155	1.39221	1.86881
AAH08002	pleckstrin homology domain containing, family M (w	PLEKHM2	1	16010827	7.61745	6.98581	7.38432	6.34965	6.75614	6.32639	6.34057	7.00399	6.5512	5.52488	5.06543	5.72311
AAH27998	solute carrier family 25, member 34	SLC25A34	1	16062809	-0.347541	0.784269	3.89894	1.23146	0.780793	0.273182	0.385939	2.41333	-0.275532	2.43021	2.39894	0.799389
AAH19895	filamin binding LIM protein 1	FBLIM1	1	16085255	7.01432	6.53761	7.94298	7.94825	7.49039	7.10365	7.05916	7.31477	6.28911	3.65998	3.53033	4.22518
EAW51753	ubiquinol-cytochrome c reductase hinge protein-lik	UQCRHL	1	-16133657	6.39022	5.65372	7.1934	7.82861	7.32519	5.49749	5.688	6.82724	7.85684	5.9518	6.11069	6.61001
AK094772	uncharacterized LOC729614	FLJ37453	1	-16160710	2.28837	1.04531	2.43664	2.72431	2.63667	1.16154	1.16581	2.10924	2.40897	1.28752	2.75403	3.2157
AAK52750	spen family transcriptional repressor	SPEN	1	16174359	6.07642	7.06062	5.48694	4.08482	5.55214	6.31058	6.14133	6.44361	5.11777	6.22876	5.58222	6.35311
AAA61327	zinc finger and BTB domain containing 17	ZBTB17	1	-16268364	5.53989	5.04096	5.38942	3.82384	4.36745	3.76025	3.90357	4.24564	4.47324	3.8216	4.06648	4.29169
AAH17946	chromosome 1 open reading frame 64	C1orf64	1	16330731	-6.01997	-6.13459	-5.40256	-5.36845	-5.36895	-5.28141	-5.34198	-5.37458	-5.40482	0.651677	1.76968	1.36389
AAF20022	heat shock 27kDa protein family, member 7 (cardiov	HSPB7	1	-16340523	3.525	2.44661	6.64899	8.74293	6.22956	5.66037	5.49486	6.3478	2.73984	4.55264	3.08953	6.31897
AAB65148	chloride channel, voltage-sensitive Ka	CLCNKA	1	16348486	-2.85004	-3.81267	2.89665	0.303974	-0.414757	-2.11148	-1.25452	-0.730721	2.26052	5.94729	6.48245	8.87929
AAB35898	chloride channel, voltage-sensitive Kb	CLCNKB	1	16370231	-2.85004	-3.32724	1.73699	2.53242	0.934827	-0.757845	-1.25452	0.180011	-1.94538	7.61462	8.43466	8.75874
AAH16848	family with sequence similarity 131, member C	FAM131C	1	-16384264	1.47988	0.274796	0.3788	0.608828	-2.5616	-2.95948	-3.02005	-1.67414	-3.08289	0.511952	1.2206	5.0301
AAA53375	EPH receptor A2	EPHA2	1	-16450832	7.33194	6.13658	5.79035	4.13339	4.87303	6.24949	6.11694	5.87513	4.81314	6.52451	4.31785	4.89876
AAH12982	Rho guanine nucleotide exchange factor (GEF) 19	ARHGEF19	1	-16524599	2.92548	4.16347	2.96813	0.898335	0.820871	0.144858	-0.212698	1.41984	1.51405	0.606589	2.21298	3.56552
AAH06174	F-box protein 42	FBXO42	1	-16576559	5.01552	4.80572	5.23134	5.21557	5.1595	3.64637	3.6552	5.0756	4.7024	3.9031	4.07491	4.44243
AAH23988	SUZ RNA binding domain containing 1	SZRD1	1	16693583	8.15082	8.40487	7.40258	8.52798	7.73384	7.27294	7.18672	7.91155	7.57729	7.14673	6.7165	7.22068
AAH17014	NECAP endocytosis associated 2	NECAP2	1	16767167	6.2966	6.29036	5.61911	6.32895	5.74022	5.37412	5.44837	5.97249	6.13483	4.61941	5.39474	5.49278
AB067509	ciliary rootlet coiled-coil, rootletin pseudogene	CROCCP3	1	-16793931	1.1992	1.33301	4.23949	1.28976	1.99737	1.58896	1.57688	2.71818	1.79486	0.606589	1.63943	1.88805
AAH34418	neuroblastoma breakpoint family, member 1	NBPF1	1	-16890412	4.89367	5.5912	3.86188	3.90534	4.14872	4.5499	4.34277	5.37278	4.80098	4.80049	4.74218	5.31053
AA584096	ciliary rootlet coiled-coil, rootletin pseudogene	CROCCP2	1	-16944751	3.24448	4.16576	4.46935	3.40963	3.05311	1.85814	2.35151	2.68612	3.51106	2.80423	3.80303	3.79685
AK293358	macrophage stimulating 1 (hepatocyte growth factor	MST1P2	1	16972069	1.70113	-1.61103	3.10919	-0.844889	-0.845392	-0.637551	-0.132528	-0.245295	0.26761	5.18294	6.30583	6.72612
AAC35412	macrophage stimulating 1-like	MST1L	1	-17081401	0.579947	-3.32724	1.96376	-1.66801	-1.12103	-0.757845	-0.212698	-0.330183	-0.450619	5.71743	6.54594	8.0098
AAI26912	ciliary rootlet coiled-coil, rootletin	CROCC	1	17248445	3.34854	3.74958	5.9806	3.18997	3.77825	3.65228	3.5976	4.73264	4.29389	3.36063	3.91519	4.24769
AAA79920	microfibrillar-associated protein 2	MFAP2	1	-17300999	3.52886	3.84125	4.79588	4.57553	3.01042	1.8985	2.02434	4.0869	-0.195362	-1.28323	0.323168	1.66087
AAH30267	ATPase type 13A2	ATP13A2	1	-17312453	5.14557	5.82866	5.25297	3.49264	3.84293	3.92072	3.75868	4.39526	5.31543	4.19726	4.2488	5.09982
AAA35708	succinate dehydrogenase complex, subunit B, iron s	SDHB	1	-17345225	6.71156	6.68419	6.59285	7.52731	6.43477	5.25484	5.44837	6.48845	7.32714	6.99426	6.42594	6.9881
AAH09701	peptidyl arginine deiminase, type II	PADI2	1	-17393256	-4.435	-0.0685053	2.58043	4.05571	1.61973	4.06953	4.23356	2.09303	0.376544	4.30703	4.73156	6.00224
AAH04933	regulator of chromosome condensation 2	RCC2	1	-17733251	7.18903	7.77988	6.39389	5.29955	5.87362	6.20191	5.96237	6.27603	5.85552	5.20011	5.87173	6.29305
AAH65561	Rho guanine nucleotide exchange factor (GEF) 10-li	ARHGEF10L	1	17907048	5.13422	3.22076	7.2361	6.07294	6.02068	4.65081	4.44755	5.7758	6.75789	6.00489	6.32007	6.39825
AAH07618	immunoglobin superfamily, member 21	IGSF21	1	18434240	-6.01997	-6.13459	5.54362	5.06722	5.26313	2.94259	2.89164	4.11928	2.55519	-0.726835	-1.10133	-1.2629
AAI01499	kelch domain containing 7A	KLHDC7A	1	18807424	-2.85004	-2.67516	2.08126	-5.36845	-3.04703	-2.95948	-3.75702	-0.730721	-3.81985	5.49427	6.50522	7.01186
AAI21166	paired box 7	PAX7	1	18957500	-6.01997	-6.13459	-5.40256	-5.36845	-5.36895	-2.95948	-5.34198	-3.78962	-5.40482	-5.37069	-5.34926	-3.02843
AAC50500	aldehyde dehydrogenase 4 family, member A1	ALDH4A1	1	-19197924	2.97156	5.48425	8.45688	8.25417	8.89893	7.76282	7.74631	8.91767	9.21752	9.65942	8.59317	7.72127
AK024480	intermediate filament family orphan 2	IFFO2	1	-19230774	4.84345	5.81341	3.81419	3.90534	3.63947	4.18416	4.04819	4.8458	4.65723	6.60909	4.54101	4.30607
AA748129	ubiquitin protein ligase E3 component n-recognin 4	UBR4	1	-19401000	7.32835	7.54522	7.55907	6.51839	7.36343	6.93018	6.77923	7.97953	7.00643	7.21122	6.92133	7.21831
AAH34589	ER membrane protein complex subunit 1	EMC1	1	-19544584	7.49783	7.44272	4.67292	4.83245	5.71519	5.54116	5.4758	6.08741	5.72897	5.32192	5.19667	5.76534
AAD52608	mRNA turnover 4 homolog (S. cerevisiae)	MRTO4	1	19578075	6.30674	7.00448	4.39348	4.83245	4.10069	4.06953	4.00896	3.89922	4.40093	4.23108	3.97492	4.64258
AA844782	aldo-keto reductase family 7, member A3 (aflatoxin	AKR7A3	1	-19609057	-0.734564	-2.67516	2.37223	0.860367	-1.46206	-1.82198	-2.53463	0.353343	-1.0125	6.85361	5.88136	5.44162
AK074453	uncharacterized LOC100506730	LOC100506730	1	-19619741	0.60939	0.876633	3.65001	3.17458	3.75775	2.61946	2.66364	3.74177	3.06686	3.07639	2.56363	2.85421
AA037839	aldo-keto reductase family 7, member A2 (aflatoxin	AKR7A2	1	-19629202	5.73951	5.37765	6.9264	7.7703	7.49078	5.74027	5.74349	7.04933	6.07446	6.46417	5.78196	5.63762
AAH15324	PQ loop repeat containing 2	PQLC2	1	19638740	5.82748	4.17033	4.74846	2.85555	3.44803	3.41556	3.25421	3.38365	4.12071	2.64612	2.59911	3.2157
AAA87395	capping protein (actin filament) muscle Z-line, be	CAPZB	1	-19665267	8.64276	8.52289	8.39358	8.66109	8.28266	7.92881	7.92583	8.00548	8.29226	7.36126	7.16274	7.64453
AAH09927	mitochondrial inner membrane organizing system 1	MINOS1	1	19923471	6.25354	6.00975	6.70694	7.75745	7.03326	5.87024	5.62164	6.5894	7.15623	6.39459	6.40438	7.20734
AAH12037	neuroblastoma 1, DAN family BMP antagonist	NBL1	1	19970807	7.40354	6.53584	7.98532	8.41894	7.19257	7.39521	7.35607	7.21109	4.96041	6.00272	5.61869	5.98112
AAH53600	transmembrane and coiled-coil domains 4	TMCO4	1	-20008706	4.87106	3.10142	5.01213	5.0879	4.5896	3.69873	3.6552	4.60699	4.94943	4.32105	4.64368	5.36131
AAH30960	ring finger protein 186	RNF186	1	-20140522	-6.01997	-6.13459	-3.8176	-5.36845	-5.36895	-5.28141	-5.34198	-5.37458	-3.81985	5.17717	2.95908	1.59216
AA829387	OTU deubiquitinase 3	OTUD3	1	20208888	4.55463	4.72261	4.67024	3.39642	4.05521	3.1152	2.87234	4.84096	3.29909	4.32105	4.09576	4.18686
AAA36549	phospholipase A2, group IIA (platelets, synovial f	PLA2G2A	1	-20301924	-6.01997	-6.13459	3.02789	2.4833	2.40583	1.68438	2.92948	2.09303	-3.08289	-0.161238	-2.5419	-1.89093
AAC28886	phospholipase A2, group V	PLA2G5	1	20396701	-2.85004	-2.96467	-1.70212	-1.90902	-5.36895	-1.37452	-0.698125	-2.56722	-3.08289	-5.37069	-5.34926	-3.02843
AAH36417	UBX domain protein 10	UBXN10	1	20512578	-2.56053	-6.13459	-1.70212	-1.12052	-0.845392	-1.82198	-0.297587	-0.330183	-3.81985	2.09691	2.90341	2.86396
AAH20630	calcium/calmodulin-dependent protein kinase II inh	CAMK2N1	1	-20808884	7.09524	2.69513	3.25208	3.80897	3.82334	3.87088	3.93647	3.73656	1.07092	8.24459	7.62282	7.96748
AAH10101	mitochondrial E3 ubiquitin protein ligase 1	MUL1	1	-20825941	6.31347	5.85302	5.28656	6.58901	5.92049	5.24509	5.11026	5.84156	6.07142	5.24494	4.89273	5.87062
AAI42611	family with sequence similarity 43, member B	FAM43B	1	20878932	1.05685	0.494762	2.38534	0.971399	0.859865	0.695873	1.37226	1.80533	-1.49792	-0.615804	0.205331	3.46663
AAA57254	cytidine deaminase	CDA	1	20915444	3.11189	4.46625	2.61425	1.99787	1.45123	0.273182	0.490909	0.240132	-1.15689	2.28036	2.51493	3.30428
AAH09534	PTEN induced putative kinase 1	PINK1	1	20959948	7.14761	7.10187	7.64984	8.05322	7.97936	6.65927	6.5987	7.97512	7.65098	7.42312	7.16767	7.69932
AAH02594	dolichyl-diphosphooligosaccharide--protein glycosy	DDOST	1	-20978260	8.4742	8.41861	6.861	7.28013	7.10906	6.7558	6.78891	7.01102	7.43577	7.21826	6.92133	7.19581
AAD01428	kinesin family member 17	KIF17	1	-20990507	2.19435	1.72959	1.00683	1.39973	0.412406	0.391019	0.0842836	0.55616	0.525922	-0.726835	1.52111	1.82955
AK123236	SH2 domain containing 5	SH2D5	1	-21046225	5.1901	4.01642	-1.49567	-2.19853	-3.78399	-1.37452	-1.25452	-3.78962	-3.81985	-0.847129	-3.02733	-2.18043
AAF14871	heterochromatin protein 1, binding protein 3	HP1BP3	1	-21069171	7.53498	7.52729	6.91061	7.86322	7.42688	6.38615	6.44877	7.50213	7.49737	7.53451	7.2467	7.70408
AAC02903	eukaryotic translation initiation factor 4 gamma,	EIF4G3	1	-21132785	7.00188	7.37159	6.51369	6.41086	7.20824	6.6341	6.55094	7.58633	7.54556	5.89902	6.04681	6.95371
AAD21221	endothelin converting enzyme 1	ECE1	1	-21543740	7.24198	7.99975	5.96976	5.13637	5.30965	6.25921	6.2236	6.09659	4.83955	6.67336	6.10453	6.80857
AAH24011	neuroblastoma breakpoint family, member 3	NBPF3	1	21766621	3.17233	4.6228	3.68225	3.85314	3.09457	2.6786	2.69694	3.98956	3.19881	2.1762	2.99504	3.75555
AAB59378	alkaline phosphatase, liver/bone/kidney	ALPL	1	21835858	2.69771	4.04407	5.69613	3.1976	5.39177	7.19913	7.15262	5.56132	1.77509	7.50487	5.27736	4.19846
AAA60252	RAP1 GTPase activating protein	RAP1GAP	1	-21922708	0.945818	0.85409	2.17487	1.72958	1.92567	0.391019	0.0155708	1.56794	-0.0472634	6.98494	7.33176	9.23173
AAH07326	ubiquitin specific peptidase 48	USP48	1	-22004792	5.72024	6.32509	5.66151	6.18374	6.09099	5.4609	5.44184	6.32889	6.01672	5.03976	5.35551	5.9029
AA507437	heparan sulfate proteoglycan 2	HSPG2	1	-22148737	6.79442	7.79753	7.13684	4.61597	6.71751	7.25508	7.10794	8.33246	6.34464	5.15581	6.06701	7.06195
AAF29121	long intergenic non-protein coding RNA 339	LINC00339	1	22351707	3.73325	2.31249	3.25922	3.09507	2.53191	2.15322	2.0589	2.48961	2.35674	2.1762	2.89392	2.78407
AAA52494	cell division cycle 42	CDC42	1	22379120	7.78103	8.12198	7.15227	8.6039	7.8687	7.33996	7.34299	7.79801	7.85566	7.83189	7.44007	7.89564
AA984007	wingless-type MMTV integration site family, member	WNT4	1	-22443798	-4.435	-0.406674	-3.08063	-2.19853	-3.04703	-2.95948	-5.34198	-3.78962	-3.08289	-1.12276	0.0770073	0.377562
AAI14608	zinc finger and BTB domain containing 40	ZBTB40	1	22778344	5.47938	5.29115	5.10424	3.99568	4.5896	3.50976	3.62091	5.20191	4.75632	4.17041	5.00058	5.52078
AAD32626	complement component 1, q subcomponent, A chain	C1QA	1	22963118	-6.01997	-6.13459	5.94672	5.66015	6.58561	6.38704	6.50625	6.26069	8.11593	3.13313	2.68966	2.75293
AAH09016	complement component 1, q subcomponent, C chain	C1QC	1	22970118	-6.01997	-6.13459	5.81358	5.68615	6.25995	6.11466	6.14334	6.04064	8.13616	2.35041	2.13456	1.92577
AAC41692	complement component 1, q subcomponent, B chain	C1QB	1	22979682	-6.01997	-6.13459	5.50658	5.28708	6.1294	5.9152	5.93937	5.79221	7.51274	2.08052	2.13456	1.68306
AAA74244	EPH receptor B2	EPHB2	1	23037331	5.94474	6.26868	1.04038	0.514192	-0.0114017	1.58896	1.60053	2.27647	1.87131	2.14501	2.87474	4.4967
AA664447	lysine (K)-specific demethylase 1A	KDM1A	1	23345941	7.13564	7.63988	5.65881	6.04676	5.75581	5.13328	5.05783	5.82938	6.51144	5.35126	5.54934	6.07328
AAH16175	leucine zipper protein 1	LUZP1	1	-23410516	6.42427	7.28629	5.27956	6.33329	6.16292	5.47097	5.44347	6.76273	6.34798	5.7746	5.52342	5.89103
AAC39540	heterogeneous nuclear ribonucleoprotein R	HNRNPR	1	-23636276	8.10827	8.59104	5.57544	6.95263	7.02524	6.58239	6.61693	6.97719	6.73057	7.02189	6.68726	7.40932
AAA61317	zinc finger protein 436	ZNF436	1	-23685941	4.12597	3.98305	4.12296	4.02172	4.35726	3.79808	3.80522	4.84096	4.58245	2.49349	3.9839	4.4746
AAH28411	chromosome 1 open reading frame 213	C1orf213	1	23695464	0.922548	0.710896	3.55454	1.83122	0.057311	0.446514	0.807766	0.508065	1.62861	0.0555736	1.30895	1.92577
AA873235	transcription elongation factor A (SII), 3	TCEA3	1	-23707555	3.51336	0.0151527	2.87821	4.66084	2.76547	2.54514	2.61802	2.64223	0.661274	6.64925	6.29325	6.78951
AAH23519	ArfGAP with SH3 domain, ankyrin repeat and PH doma	ASAP3	1	-23755056	5.68264	5.01325	6.28175	4.97917	5.2393	4.50813	4.56341	5.35929	5.72253	5.12816	4.90222	5.33877
AAA16890	E2F transcription factor 2	E2F2	1	-23832920	4.00101	3.21192	-3.08063	-0.976134	-1.12103	-1.19394	-1.43509	-1.12665	0.744932	-2.20077	-3.76429	-3.02843
A17546	inhibitor of DNA binding 3, dominant negative heli	ID3	1	-23884421	7.65036	7.65708	6.62776	6.99377	6.38385	6.07339	6.05087	6.84671	7.6775	3.02591	5.89213	6.53953
AAC15856	ribosomal protein L11	RPL11	1	24018269	8.9437	9.54332	9.17375	9.24735	8.76587	8.22478	8.28293	8.44051	8.52915	8.96965	8.96398	9.30635
AAA75492	transcription elongation factor B (SIII), polypept	TCEB3	1	24069856	6.72424	6.99935	5.4562	5.37722	5.72842	5.38482	5.38509	6.06992	5.75443	5.06081	5.09057	5.53458
AAF91232	PITH (C-terminal proteasome-interacting domain of	PITHD1	1	24104876	5.75852	5.91899	5.75416	6.00822	5.62752	5.78804	5.74747	5.67323	6.30986	5.52942	5.24786	5.57223
AAC72844	lysophospholipase II	LYPLA2	1	24117646	5.80459	5.05585	5.12394	4.18805	3.85746	4.68582	4.55435	4.32413	5.82701	5.79484	5.67103	5.67547
AAB86498	UDP-galactose-4-epimerase	GALE	1	-24122089	6.67243	4.20191	5.05174	4.50345	4.05101	4.29035	4.24486	4.31717	6.11138	5.46457	4.51648	4.49983
AAA92733	3-hydroxymethyl-3-methylglutaryl-CoA lyase	HMGCL	1	-24128367	5.26601	3.22516	5.66689	6.39766	5.84719	5.16671	5.07693	5.59625	6.72543	7.19703	6.64262	6.36346
AAA35519	fucosidase, alpha-L- 1, tissue	FUCA1	1	-24171572	4.39472	3.65168	5.41682	5.56598	5.56252	5.08601	5.07693	5.51797	7.30405	6.14156	6.11376	6.86548
AAF36128	proline-rich nuclear receptor coactivator 2	PNRC2	1	24286301	6.18552	6.61716	7.09554	8.45621	8.07826	7.20919	7.20853	8.26057	8.70885	7.66497	7.36133	7.73793
AA808243	serine/arginine-rich splicing factor 10	SRSF10	1	-38912	6.86478	7.18522	6.40681	6.87621	6.53981	6.35567	6.42579	6.71785	6.94253	5.79484	6.31475	6.69233
AAH14671	myomesin 3	MYOM3	1	-24382531	-2.31953	-3.32724	-0.358166	0.898335	-1.66851	-1.19394	-1.43509	0.508065	3.24264	7.27249	5.93557	4.68169
AAI01409	interferon, lambda receptor 1	IFNLR1	1	-24480647	0.579947	0.404564	0.972479	1.00659	-0.239671	0.144858	0.766543	0.180011	-1.49792	3.40739	2.52726	3.90939
AAH17650	sperm-tail PG-rich repeat containing 1	STPG1	1	-24683489	4.12342	2.84555	3.7293	3.10322	3.53493	3.18212	3.12969	3.08895	3.92386	2.11312	3.4484	3.7815
AAH01265	NIPA-like domain containing 3	NIPAL3	1	24742245	5.68177	5.98077	4.87937	5.35008	6.03032	4.10014	4.33221	5.55542	5.59448	4.69674	5.60567	6.63014
AAF01684	RCAN family member 3	RCAN3	1	24829387	3.3745	3.15312	0.480083	2.97584	2.99299	1.61341	1.93414	2.42632	2.01304	1.42372	2.08537	2.68856
AL557896	uncharacterized LOC100506985	RP4-594I10.3	1	NA	2.17479	2.11807	1.81661	3.30751	3.60546	2.31105	2.35151	3.01344	3.41217	1.4748	2.66755	3.12132
AAC09321	serine/arginine repetitive matrix 1	SRRM1	1	24969594	6.68545	6.76457	6.47434	5.97196	6.36956	6.26404	6.42744	6.34951	6.29952	6.61693	6.68106	6.93302
AAD26136	chloride intracellular channel 4	CLIC4	1	25071760	9.80094	9.99015	8.06924	10.5084	9.84138	8.98925	9.03	9.71027	9.61404	10.0724	8.93867	8.58729
AAA86465	runt-related transcription factor 3	RUNX3	1	-25226002	1.31095	0.205256	3.48922	1.88894	2.85505	4.36425	4.39442	3.9496	3.3265	1.07225	0.879561	0.264352
AAG42073	SYF2 pre-mRNA-splicing factor	SYF2	1	-25548767	5.18766	5.29847	5.61634	6.27586	6.03032	5.21145	5.36969	5.69218	6.10446	6.15923	6.42594	6.36517
AAG44543	arginine/serine-rich protein 1	RSRP1	1	-25568740	4.23624	3.63524	6.2006	3.8189	5.35129	4.72562	4.99453	4.50959	5.24354	3.29109	6.32007	6.07643
AAD17754	transmembrane protein 50A	TMEM50A	1	25664789	7.04831	7.20595	6.53592	7.40654	6.94535	6.43241	6.40327	6.83761	7.07421	6.3796	6.46332	7.01678
AA827805	transmembrane protein 57	TMEM57	1	25757388	4.45475	5.15023	4.82746	5.37722	5.0874	5.06843	5.05355	5.27378	5.85198	4.95236	4.80683	4.96139
AAH29770	low density lipoprotein receptor adaptor protein 1	LDLRAP1	1	25870076	5.28667	5.27745	5.20385	4.59877	4.55437	3.98304	4.06529	4.86263	5.14111	3.54519	4.48521	5.13245
AAF97058	mannosidase, alpha, class 1C, member 1	MAN1C1	1	25943959	3.64359	0.710896	7.77034	7.70519	8.00622	6.45542	6.5125	7.8191	6.34798	5.42291	5.12343	5.50061
AA613025	selenoprotein N, 1	SEPN1	1	26126667	7.70124	7.17047	7.1699	7.21862	7.03752	7.12506	7.00868	7.23622	7.74731	5.98301	6.34205	6.60347
AAH17175	mitochondrial fission regulator 1-like	MTFR1L	1	26146397	5.79261	4.99404	6.7683	7.39538	6.46275	5.43713	5.54143	6.39567	6.76917	6.48145	6.00444	6.51653
AK054768	uncharacterized LOC646471	LOC646471	1	-26146445	1.52693	-0.203857	3.30134	0.359469	0.608326	0.827118	0.385939	1.52024	1.672	2.45586	2.16644	1.84931
AAH00209	aurora kinase A and ninein interacting protein	AUNIP	1	-26160497	3.31766	3.94888	-1.49567	-0.239168	-1.66851	-1.82198	-1.64154	-1.67414	-1.0125	-0.726835	-1.88983	-0.140905
AA778580	progestin and adipoQ receptor family member VII	PAQR7	1	-26187975	4.91741	4.49567	3.04452	2.99349	2.86467	2.42595	2.41957	3.19907	3.5696	6.22596	5.88735	5.79366
AAA59971	stathmin 1	STMN1	1	-26226607	8.14061	8.30153	5.61216	6.06982	5.97368	5.10769	5.16085	5.84882	7.31308	5.36993	5.53568	6.41078
AAC39707	platelet-activating factor acetylhydrolase 2, 40kD	PAFAH2	1	-26286258	4.28723	3.34316	4.41282	4.70703	4.07192	3.80871	3.6552	4.14309	5.72768	5.66342	5.6013	5.86335
AAC51141	exostosin-like glycosyltransferase 1	EXTL1	1	26348271	-1.37611	-1.1804	3.2734	2.91232	2.3926	2.85302	2.85278	2.74954	0.477828	-3.78573	-0.395061	-1.10243
AAH06251	solute carrier family 30 (zinc transporter), membe	SLC30A2	1	-26364514	-6.01997	-2.43415	-3.08063	-0.844889	-3.04703	0.0761452	-0.818419	-3.05265	-5.40482	5.2541	3.30538	1.82955
AAH80529	tripartite motif containing 63, E3 ubiquitin prote	TRIM63	1	-26377796	-4.435	-4.54963	6.73475	6.48369	7.66876	8.47567	8.59438	6.82846	3.23543	0.737833	0.323168	0.0759066
AAH28713	PDLIM1 interacting kinase 1 like	PDIK1L	1	26438268	3.20162	3.46346	2.04865	3.31454	3.08637	1.75202	1.83793	3.5413	3.65318	3.34699	3.76188	3.89994
AAH25658	family with sequence similarity 110, member D	FAM110D	1	26485511	-3.21261	-4.54963	1.85483	1.23146	3.57649	3.19837	3.38253	2.75985	1.13434	2.70077	1.63943	1.56851
AAH02580	zinc finger protein 593	ZNF593	1	26496388	3.21605	3.5396	2.29093	2.13139	1.2009	1.66111	1.55284	1.39361	1.5377	2.50583	1.98166	2.10085
AAC80558	connector enhancer of kinase suppressor of Ras 1	CNKSR1	1	26503981	-2.31953	-0.301704	-1.70212	-3.78349	-3.78399	-5.28141	-3.02005	-3.05265	-3.08289	1.74825	2.80556	3.03766
AAH19902	centrosomal protein 85kDa	CEP85	1	26560693	5.49721	5.56194	2.11314	2.3931	1.88843	3.23035	3.23167	2.31891	2.75	2.62366	3.20916	3.25327
AAG41412	SH3 domain binding glutamate-rich protein like 3	SH3BGRL3	1	26606213	8.77257	8.25846	6.78386	5.94159	5.60331	6.03657	5.95092	5.60485	6.72608	5.44709	5.1831	5.54975
AAH38106	UBX domain protein 11	UBXN11	1	-26608773	4.8042	3.95684	4.41602	2.78637	2.31053	2.36964	2.67483	2.36013	3.38635	4.04505	4.11631	4.20997
AAH03643	dehydrodolichyl diphosphate synthase	DHDDS	1	26758773	5.81015	5.94522	6.86978	5.83061	6.04097	5.55227	5.45487	6.84973	6.70469	4.75988	4.87112	5.11623
AAA52678	high mobility group nucleosomal binding domain 2	HMGN2	1	26798902	7.57681	8.26555	5.38616	6.52447	5.85806	5.64266	5.5399	5.59049	6.1778	6.03923	6.12293	6.28309
AAC82497	ribosomal protein S6 kinase, 90kDa, polypeptide 1	RPS6KA1	1	26856249	5.12533	5.38455	2.59179	2.9847	2.88371	2.91335	2.96636	2.73916	4.09702	5.67165	5.16348	5.52385
AAF67617	AT rich interactive domain 1A (SWI-like)	ARID1A	1	27022522	6.25296	7.35788	5.41522	4.80772	5.8016	5.89289	5.73015	6.0915	6.225	5.83449	6.18748	6.7978
AAH13568	phosphatidylinositol glycan anchor biosynthesis, c	PIGV	1	27114679	4.46284	2.37716	3.13272	3.50499	3.36914	3.10661	3.02871	2.97857	3.50508	4.07846	4.01925	4.58775
AAH66776	zinc finger, DHHC-type containing 18	ZDHHC18	1	27153201	5.40996	5.7323	4.41602	3.89599	4.09661	4.00168	4.09473	4.01128	4.95164	3.86053	3.59619	3.99616
AAA59546	stratifin	SFN	1	27189633	-2.85004	5.74767	-3.8176	-3.04652	-2.5616	-1.82198	-1.43509	-5.37458	-5.40482	4.69405	-0.0638553	-1.64992
AAH07815	GPN-loop GTPase 2	GPN2	1	-27205873	5.1215	5.0779	3.42716	3.45492	3.68361	2.98069	2.92011	3.41006	3.34002	3.39418	3.20916	3.53534
AAH07767	G patch domain containing 3	GPATCH3	1	-27216979	4.80738	4.57879	3.90805	4.03029	3.59394	3.18212	3.3198	3.44879	3.95493	3.07639	3.49309	3.61254
AA872285	nuclear receptor subfamily 0, group B, member 2	NR0B2	1	-27237975	-3.69804	-4.54963	-3.8176	-1.28099	-3.04703	-3.69644	-2.53463	-5.37458	-5.40482	5.93252	3.59619	2.71034
AAD30517	nudC nuclear distribution protein	NUDC	1	27248213	7.61722	7.69245	6.10077	6.3141	6.09814	5.99181	6.07006	5.87631	6.13095	6.17957	5.88735	6.58075
AAH33143	chromosome 1 open reading frame 172	C1orf172	1	-27276047	-4.435	-3.81267	-1.94313	-1.46156	-1.90952	-3.69644	-5.34198	-3.78962	-3.81985	3.10098	3.30538	3.86153
AAH69216	TMF1-regulated nuclear protein 1	TRNP1	1	27320195	4.88768	3.81231	1.98114	0.514192	1.10678	0.827118	1.28738	1.74436	-1.94538	3.13313	3.2168	4.68993
AAH12790	family with sequence similarity 46, member B	FAM46B	1	-27331511	-0.405256	6.35951	3.06096	3.59444	2.06567	2.95221	2.98445	2.17232	1.81435	3.92163	2.13456	3.46021
AAB59460	solute carrier family 9, subfamily A (NHE1, cation	SLC9A1	1	-27425300	6.53534	6.16547	5.57829	4.29866	5.20564	5.02351	4.91894	5.66228	6.45898	4.58786	4.48205	5.4849
AAH32523	WD and tetratricopeptide repeats 1	WDTC1	1	27561007	5.99091	5.83011	6.60832	6.19045	6.28075	5.7527	5.76981	6.53869	6.70795	6.12366	6.18164	6.83545
AAH11579	transmembrane protein 222	TMEM222	1	27648636	5.66785	5.34468	5.40238	5.10017	4.68768	4.24019	4.20298	4.4662	4.90466	4.74955	4.76318	5.298
AK056682	actin, gamma 1 pseudogene	LOC644961	1	27650365	5.89703	6.40481	2.91485	1.81146	2.2821	3.10661	3.01117	1.6807	2.49605	3.00869	2.25807	4.75162
AAH09224	synaptotagmin-like 1	SYTL1	1	27668483	-4.435	-1.37971	1.65272	-0.976134	0.780793	0.144858	-0.056579	0.297848	-0.881253	-0.085289	1.30895	0.322067
AAD05304	mitogen-activated protein kinase kinase kinase 6	MAP3K6	1	-27681670	5.58041	5.21579	6.1087	5.40716	5.94223	5.00284	4.79885	5.40103	4.46401	3.83632	3.88196	3.46663
AAH20731	ficolin (collagen/fibrinogen domain containing) 3	FCN3	1	-27695601	-1.62765	-3.81267	3.36231	1.99787	2.01475	3.78199	3.96408	1.76497	2.8288	2.91008	2.83562	3.16928
AAA64594	G protein-coupled receptor 3	GPR3	1	27719152	3.0326	0.760223	0.089293	0.935329	0.697135	2.08492	2.00675	1.28363	2.21724	4.17427	-0.491276	-1.2629
AAH32724	WAS protein family, member 2	WASF2	1	-27730734	6.88861	7.15528	4.75099	6.47508	6.344	5.01666	5.0621	6.50002	5.84133	6.04874	5.96759	6.43141
AAB50205	AT hook, DNA binding motif, containing 1	AHDC1	1	-27860756	5.60163	5.36376	6.18475	4.67731	5.80784	4.85174	4.8292	5.53006	5.54865	5.11614	4.82192	5.75359
AAA35679	feline Gardner-Rasheed sarcoma viral oncogene homo	FGR	1	-27938801	-6.01997	-4.54963	3.28043	1.83122	2.41895	1.58896	1.81789	2.85904	3.20621	1.59509	1.63943	1.98056
AAC50159	interferon, alpha-inducible protein 6	IFI6	1	-27992572	10.3641	4.00111	6.91683	6.30353	6.06307	6.70763	6.61476	6.29209	8.45598	4.13908	4.74218	4.87485
AAH25768	family with sequence similarity 76, member A	FAM76A	1	28052490	3.74325	3.31042	3.57185	4.32329	3.67817	2.58278	2.29464	3.5532	4.3417	3.40739	3.79285	4.05691
AAH46999	syntaxin 12	STX12	1	28099694	5.69642	6.12485	5.88111	6.93104	6.63983	6.09635	6.20057	6.48146	6.57067	6.33191	5.91811	6.13295
AAA64749	protein phosphatase 1, regulatory subunit 8	PPP1R8	1	28157325	6.25296	6.52027	4.75352	6.2911	5.2812	4.56565	4.55435	5.22068	5.32905	4.80797	4.92337	5.25048
AA477142	thymocyte selection associated family member 2	THEMIS2	1	28199055	5.0866	2.06998	3.53702	3.42921	3.34185	3.52916	3.66083	4.36857	4.42014	1.76886	1.83065	-0.0649559
AAA36560	replication protein A2, 32kDa	RPA2	1	-28218049	6.33235	6.38086	5.23859	5.62094	4.92911	3.95461	4.08638	4.85304	5.32396	3.68188	4.86628	5.3852
AAH03606	XK, Kell blood group complex subunit-related famil	XKR8	1	28286504	4.39472	3.75871	3.28043	2.81642	2.50756	2.06732	2.10923	2.24747	3.24264	2.77397	2.92221	3.10497
AAB42066	eyes absent homolog 3 (Drosophila)	EYA3	1	-28296855	3.696	3.74039	0.528177	2.08276	2.53191	2.38393	2.12562	2.58542	2.28867	3.79673	3.8963	4.19461
EAX07712	signal peptidase complex subunit 2 homolog (S. cer	SPCS2P4	1	NA	5.76916	6.14647	5.30394	6.20945	5.64157	6.12214	6.13527	5.29873	5.86606	5.57986	5.22344	5.87304
AAA60001	platelet-activating factor receptor	PTAFR	1	-28473677	-2.56053	-0.406674	1.1366	2.08276	1.50141	1.79541	1.75605	2.59697	3.8216	2.70077	0.759267	0.67201
AAC35352	DnaJ (Hsp40) homolog, subfamily C, member 8	DNAJC8	1	-28526790	7.37329	7.32394	6.53002	7.59499	6.91153	6.12957	6.34583	6.66879	6.79271	6.18916	6.14909	6.67651
AAF97495	ATPase inhibitory factor 1	ATPIF1	1	28562602	6.95785	6.25046	7.39692	7.38956	6.33192	5.38304	5.46134	5.85844	6.81768	7.55764	7.21561	7.48668
AAH13304	sestrin 2	SESN2	1	28585963	5.06816	3.96738	4.85129	4.71237	5.04573	5.48926	5.46939	4.92119	5.43989	6.69169	5.08641	4.53076
AAH02694	mediator complex subunit 18	MED18	1	28655513	4.41986	3.70303	2.60306	4.01309	3.10272	2.5578	2.94804	3.32933	3.61478	2.69	3.13858	3.38773
AA973468	phosphatase and actin regulator 4	PHACTR4	1	28764661	5.71601	5.56974	5.17014	4.81766	5.33408	4.85174	5.0012	5.148	5.27202	6.23803	6.18261	6.0585
AF075052	small nucleolar RNA host gene 3 (non-protein codin	SNHG3	1	28832455	4.87409	4.91185	3.45231	2.93989	2.79595	2.34065	2.36538	1.74436	1.69322	3.51501	2.53949	2.60964
AAB32653	regulator of chromosome condensation 1	RCC1	1	28832455	6.57413	7.79254	3.2449	3.24993	2.99299	2.90347	2.77176	3.32933	3.93726	2.81418	3.08953	3.68031
AAF22026	tRNA selenocysteine 1 associated protein 1	TRNAU1AP	1	28879529	4.59014	4.27798	4.45075	4.82014	4.199	3.35884	3.26904	4.03693	4.29041	2.67916	3.25437	3.70221
AAK07540	small nucleolar RNA host gene 12 (non-protein codi	SNHG12	1	-28905050	3.74325	3.75567	3.87589	1.70836	2.2235	1.61341	2.10923	1.86383	2.96587	1.92393	1.41893	1.66087
AAC50600	TAF12 RNA polymerase II, TATA box binding protein	TAF12	1	-28929609	4.85578	4.52807	4.54142	4.50653	4.39758	3.49667	3.56791	4.22347	4.60221	3.73522	4.06648	4.13949
AAD39355	glucocorticoid modulatory element binding protein	GMEB1	1	28995240	3.14745	3.94622	1.98114	2.64836	2.91182	2.4533	2.25048	3.0048	2.73984	2.8914	2.34423	3.17712
AA603037	YTH domain family, member 2	YTHDF2	1	29063133	6.65091	6.89176	5.52151	6.18949	6.17939	5.87151	5.90298	6.03852	6.4613	6.20815	5.59399	5.94024
AAA35793	erythrocyte membrane protein band 4.1 (elliptocyto	EPB41	1	29241088	4.68307	3.66792	5.13757	5.5645	5.84961	5.35612	5.36106	6.20898	5.68066	5.22643	5.05269	5.08323
AAH64375	transmembrane protein 200B	TMEM200B	1	-29445937	4.70369	3.42191	4.70204	6.07708	5.0771	2.84271	2.89164	4.32413	2.64503	3.13313	1.79029	1.76858
AAA36649	serine/arginine-rich splicing factor 4	SRSF4	1	-29474250	6.86096	6.97213	6.87327	6.68446	6.79312	6.06233	5.96806	6.67969	6.23588	6.51233	5.9811	6.51653
AAD34058	mitochondrial trans-2-enoyl-CoA reductase	MECR	1	-29519385	3.98425	4.48104	5.4056	5.43164	4.9586	3.43627	3.56791	4.89572	5.21081	3.63774	3.74085	4.32383
AAB07074	protein tyrosine phosphatase, receptor type, U	PTPRU	1	29563028	-1.06577	1.21413	5.05379	2.92157	4.20659	2.5065	2.12562	3.59984	0.428075	2.5422	3.60203	4.30964
AAA74018	lysosomal protein transmembrane 5	LAPTM5	1	-31205315	-4.435	-3.81267	5.41362	6.28395	5.77761	5.84077	5.92539	6.24976	7.75143	4.23108	4.16447	3.90939
AAK39969	syndecan 3	SDC3	1	-31342313	6.26283	5.24965	6.55853	5.74984	6.49252	5.95161	5.80076	7.0271	8.08441	4.55264	5.0247	4.79303
AAG31807	pumilio RNA-binding family member 1	PUM1	1	-31404353	6.41492	6.899	5.8424	5.70502	6.28613	5.83818	5.84969	6.54093	6.283	7.01382	6.65531	6.66052
AAH96707	Na+/K+ transporting ATPase interacting 1	NKAIN1	1	-31652592	-2.31953	-0.70833	-3.8176	-1.90902	-1.90952	-2.11148	-1.25452	-1.46769	-3.81985	-2.20077	-3.02733	-2.543
AAC69625	small nuclear ribonucleoprotein 40kDa (U5)	SNRNP40	1	-31732415	6.06717	6.6159	3.71378	5.24165	4.5514	3.47014	3.5376	4.52175	4.36832	3.74565	4.45002	4.95228
AAF36163	zinc finger, CCHC domain containing 17	ZCCHC17	1	31769842	5.34033	5.90467	4.91824	5.96973	5.30082	4.32036	4.48933	5.11025	5.50283	5.03125	5.19667	5.51305
AAB02555	fatty acid binding protein 3, muscle and heart (ma	FABP3	1	-31838100	2.0515	0.784269	8.15023	9.16421	8.73785	7.50221	7.49939	7.46443	7.36564	7.19655	6.17773	6.91555
AAF71032	serine incorporator 2	SERINC2	1	31885963	8.56599	3.89469	5.548	4.41127	5.86766	6.18263	6.10148	5.19623	5.03085	6.61764	6.39263	7.09181
AAG33699	tubulointerstitial nephritis antigen-like 1	TINAGL1	1	32042086	-4.435	5.53827	6.79496	6.99377	5.97145	5.79741	5.72074	6.22673	7.51423	7.2013	6.45447	7.06089
AAH02773	penta-EF-hand domain containing 1	PEF1	1	-32095463	6.13896	6.32407	5.91316	6.48758	5.85806	5.27414	5.30458	5.64987	5.81738	5.49736	5.46372	6.02848
AAA58427	collagen, type XVI, alpha 1	COL16A1	1	-32117848	3.95588	7.31391	7.52725	3.062	4.77952	5.51057	5.45325	5.90097	1.97889	2.67916	3.61941	2.93041
AAH09035	brain-specific angiogenesis inhibitor 2	BAI2	1	-32192718	5.49524	4.67839	5.82926	3.73746	5.62328	4.24802	4.2819	5.29873	1.77509	0.511952	2.15059	1.44406
AAH07910	SPOC domain containing 1	SPOCD1	1	-32256025	7.63501	5.3727	1.92836	-0.158998	0.245756	3.52272	3.46859	-0.0170256	-1.94538	-2.20077	-1.88983	-2.543
AAA90979	protein tyrosine phosphatase type IVA, member 2	PTP4A2	1	-32372022	7.80231	7.70471	6.75826	7.73369	7.43457	6.62811	6.72108	7.3213	7.78176	7.4832	6.98418	7.47042
AAA59990	KH domain containing, RNA binding, signal transduc	KHDRBS1	1	32479491	8.11294	8.33829	6.04194	6.81487	7.07321	6.87119	6.85738	7.07741	7.09528	7.25067	6.8544	7.26274
AAH04364	transmembrane protein 39B	TMEM39B	1	32538503	4.88768	4.79983	3.43979	2.90301	3.34872	2.41208	2.76131	3.29431	3.62032	2.14501	2.81565	2.98503
AAC15233	karyopherin alpha 6 (importin alpha 7)	KPNA6	1	32573644	7.0897	7.1639	6.1332	6.55376	6.83531	6.15061	6.10355	7.0303	6.90438	6.86502	6.43333	6.81361
AAH29686	taxilin alpha	TXLNA	1	32645345	7.51324	7.29912	6.26677	6.70066	6.53606	6.53037	6.36667	6.88722	7.28234	6.09742	5.88256	6.07223
AAH22848	coiled-coil domain containing 28B	CCDC28B	1	32666202	2.75152	2.31249	4.63499	5.16	3.57063	2.96177	3.20877	3.54726	5.51628	1.4748	2.75403	3.01159
AAG23751	transmembrane protein 234	TMEM234	1	-32681798	3.54418	1.69195	3.66622	2.67047	2.81592	1.51301	1.55284	2.29076	2.57818	2.44309	2.67865	2.8444
AAC50224	eukaryotic translation initiation factor 3, subuni	EIF3I	1	32687971	8.17856	8.06193	6.97871	7.42291	6.86676	6.34932	6.37098	6.73558	6.97916	6.89287	6.34901	6.89014
AI927242	myotubularin related protein 9-like, pseudogene	MTMR9LP	1	-32697261	1.23742	0.404564	4.65678	1.23146	1.64227	1.16154	1.6238	2.00913	1.30943	1.19916	3.26913	2.53839
AAH04269	family with sequence similarity 167, member B	FAM167B	1	32712818	0.00240162	-0.301704	3.77983	3.04518	3.56474	3.49667	3.42951	3.4927	3.1839	3.08464	3.4484	4.16337
AA747421	lymphocyte-specific protein tyrosine kinase	LCK	1	32739712	-6.01997	-6.13459	1.2268	2.54444	2.3926	1.70728	1.60053	1.74436	0.428075	-2.56334	0.840567	1.44406
AAC50475	histone deacetylase 1	HDAC1	1	32757708	7.31053	7.10992	5.96649	6.34965	6.0452	5.23725	5.15886	5.78844	6.22317	5.70679	6.31208	6.84532
AAH07904	MARCKS-like 1	MARCKSL1	1	-32799430	6.80121	6.45482	5.38453	4.51266	5.04362	5.25872	5.15687	5.48573	4.90693	4.05348	4.92803	5.17418
AAH26322	BSD domain containing 1	BSDC1	1	-32830705	5.71939	6.10291	5.69613	6.05204	5.8066	5.37054	5.21357	6.09862	5.95439	6.24999	5.97323	5.94254
AAH15067	zinc finger and BTB domain containing 8A	ZBTB8A	1	33004772	3.62929	3.59162	2.73187	4.1995	3.85746	2.65523	3.06316	4.05378	3.49303	3.2623	3.46131	3.66923
AAH58843	zinc finger and BTB domain containing 8 opposite s	ZBTB8OS	1	-33087307	4.37985	3.84982	4.16159	4.57553	4.24391	2.98069	3.16977	3.79785	4.33497	3.8701	3.7826	4.0696
AAH03092	retinoblastoma binding protein 4	RBBP4	1	33116749	6.52331	6.3545	4.99511	6.64592	6.15608	5.39895	5.29374	6.18719	6.51963	5.98961	5.93788	6.47181
AA376455	syncoilin, intermediate filament protein	SYNC	1	-33145507	5.39313	4.87873	0.152029	2.49573	1.2604	1.22639	1.7133	3.33623	0.617552	-0.416495	-0.59437	-0.595471
AAI56343	KIAA1522	KIAA1522	1	33207512	6.12819	5.98272	3.52522	2.93989	2.78586	2.5065	2.35151	3.22905	5.55736	6.71312	6.53377	7.57946
AAB39406	tyrosyl-tRNA synthetase	YARS	1	-33240840	7.6961	7.97695	5.73891	6.03935	5.83133	5.78804	5.74747	6.00209	6.41017	5.42454	5.06754	5.37671
AA557330	S100P binding protein	S100PBP	1	33283119	5.45323	4.71168	4.2681	4.79268	4.60115	3.45669	3.68869	4.41496	3.86431	2.91933	3.80809	3.94196
AAH62297	fibronectin type III domain containing 5	FNDC5	1	-33327869	-0.734564	1.33301	-0.0450081	0.514192	-0.510973	-1.03348	-0.949664	0.117276	-0.649928	1.22922	1.81061	2.27169
AAH01777	hippocalcin	HPCA	1	33352098	-6.01997	-2.2277	-0.544579	-1.46156	-3.78399	-3.69644	-2.53463	-1.91515	-1.31735	-2.56334	-2.17933	-1.64992
AAH01418	transmembrane protein 54	TMEM54	1	-33360196	4.84654	4.46996	3.91711	3.01093	2.47025	3.32222	3.2764	2.3049	-1.15689	2.3775	3.42223	3.68031
AA194237	ring finger protein 19B	RNF19B	1	-33402050	4.28723	4.23718	3.49529	6.04147	5.06672	6.11037	6.04334	5.36942	3.7726	6.03711	4.3667	4.17124
AAB41790	adenylate kinase 2	AK2	1	-33476826	6.90837	7.35638	6.78634	6.9605	6.4667	5.44055	5.58357	6.3401	6.77354	7.45407	6.91899	6.85574
AAH10449	arginine decarboxylase	ADC	1	33546714	0.519193	0.898829	2.72156	1.2014	0.463936	0.98538	1.66925	1.28363	2.11088	1.84848	2.27279	2.03335
AAH01222	tripartite motif containing 62	TRIM62	1	-33611003	2.92548	4.18395	3.49529	2.19379	2.54394	2.08492	2.09265	2.78024	2.95713	1.57182	1.83065	2.03335
AAI04780	zinc finger protein 362	ZNF362	1	33722174	4.60666	4.73346	5.8424	5.44613	5.67202	4.88476	4.84165	5.47639	5.11777	4.84484	5.18893	5.30338
AAC51170	polyhomeotic homolog 2 (Drosophila)	PHC2	1	-33789224	7.2066	6.72979	6.64559	6.84617	6.4933	6.6221	6.63351	6.44759	6.52555	7.88212	6.50678	6.90674
AAH31871	CUB and Sushi multiple domains 2	CSMD2	1	-33979609	-4.435	-2.04713	-0.758704	-1.28099	-2.5616	-0.152124	-0.587094	-0.851016	-3.81985	-1.28323	-1.64882	-0.0649559
AAA52558	gap junction protein, alpha 4, 37kDa	GJA4	1	35258599	-6.01997	-6.13459	4.36397	4.3022	3.66722	7.05538	7.02188	4.18576	4.03605	4.77524	3.09783	4.0696
AAH11880	small integral membrane protein 12	SMIM12	1	-35315963	5.75852	5.52228	5.49604	6.98332	5.90659	5.44396	5.471	5.88222	6.48962	5.99945	4.85409	5.86821
AAD20042	discs, large (Drosophila) homolog-associated prote	DLGAP3	1	-35331037	-2.31953	-2.43415	-0.647673	-0.324057	-0.0114017	0.273182	0.635299	0.55616	-0.450619	0.560046	0.58148	1.15744
AA846430	ZMYM6 neighbor	ZMYM6NB	1	-35447127	3.83646	2.15542	3.67692	3.97806	3.83806	3.37323	3.475	3.50501	3.95932	3.95798	4.46292	4.77764
AAH17791	zinc finger, MYM-type 6	ZMYM6	1	-35451767	4.96231	4.05152	4.8654	4.89951	4.67953	3.08054	3.20877	4.41169	4.90466	4.01517	4.28192	4.14749
AK026804	zinc finger, MYM-type 1	ZMYM1	1	35544972	4.36266	4.66873	2.95938	3.72695	2.90251	1.58896	1.6238	3.51112	3.01725	2.12915	3.34771	3.55352
AAH04534	splicing factor proline/glutamine-rich	SFPQ	1	-35649201	8.26565	8.83986	6.56431	6.92588	7.34808	7.86118	7.80443	7.40329	7.62947	7.35872	7.22178	7.77619
AAH12093	zinc finger, MYM-type 4	ZMYM4	1	35734568	6.42324	6.53982	5.1298	5.84161	5.81902	5.00515	5.13881	6.15632	5.87538	4.94785	5.76123	5.99338
AAD05028	KIAA0319-like	KIAA0319L	1	-35899091	5.80539	5.37666	5.41362	4.99459	5.59755	5.87783	5.78923	5.52251	6.12705	6.54182	6.34814	6.77473
AAD05029	neurochondrin	NCDN	1	36023393	6.71156	6.13131	5.55091	5.10424	5.46789	4.72562	4.69557	5.43036	5.56457	4.31055	4.42388	4.93157
AAI01837	proteasome (prosome, macropain) subunit, beta type	PSMB2	1	-36065143	7.30604	7.18013	5.79773	6.2151	5.83011	5.33422	5.39864	5.66366	5.66866	5.13809	5.06331	5.42361
AAH26909	chromosome 1 open reading frame 216	C1orf216	1	-36179477	5.33373	5.01706	4.57901	5.77684	5.20185	4.34613	4.38764	5.15388	4.94059	2.6123	2.68966	3.12132
AAG24515	claspin	CLSPN	1	-36197713	6.07839	6.83209	1.19735	0.359469	2.40583	2.95221	3.1051	1.52024	3.05051	-1.91126	-0.219974	0.580379
AAI52451	argonaute RISC catalytic component 4	AGO4	1	36273828	3.53654	2.4616	4.65678	5.15609	4.94052	3.65228	3.68869	5.26295	3.86431	2.33667	3.31963	3.52309
AAF00068	argonaute RISC catalytic component 1	AGO1	1	36348810	5.70753	6.09513	5.07419	5.55413	6.0662	5.63223	5.43363	6.40062	5.54574	5.30967	4.96929	5.48174
AA251146	argonaute RISC catalytic component 3	AGO3	1	36396683	4.17848	3.93553	3.08528	3.60022	3.47967	3.22242	3.06316	4.15094	3.34673	2.91933	2.27279	2.9211
AAH14169	ADP-ribosylhydrolase like 2	ADPRHL2	1	36554453	5.92511	5.63318	5.34311	5.1224	4.5603	4.31665	4.38424	4.75856	5.13337	4.6586	4.27096	4.63975
AAA62822	collagen, type VIII, alpha 2	COL8A2	1	-36560844	1.80658	3.47089	2.63636	2.94896	2.69174	2.8835	2.58283	3.33623	1.1951	0.244019	-0.395061	0.322067
AA446176	trafficking protein particle complex 3	TRAPPC3	1	-36602173	6.7779	6.25531	6.15251	6.93333	6.17649	5.24313	5.32602	5.90213	6.32608	5.6812	5.62013	5.91701
AAG17244	MAP7 domain containing 1	MAP7D1	1	36621803	8.56869	8.4062	7.68672	7.545	7.66223	7.29956	7.22098	7.86726	7.40475	6.65479	5.82878	6.29214
AAD22034	thyroid hormone receptor associated protein 3	THRAP3	1	36690017	7.57681	8.0165	6.79496	7.25429	7.70502	7.01408	6.9512	7.5885	7.25852	7.1585	6.99087	7.53133
A4FU49	SH3 domain containing 21	SH3D21	1	36772708	3.47789	2.91797	2.41122	-0.324057	0.303472	0.446514	-0.212698	0.602702	0.785009	3.30527	3.03876	3.04625
AAH06241	eva-1 homolog B (C. elegans)	EVA1B	1	-36787632	5.65907	4.18169	4.45075	3.22774	3.63386	2.8835	3.0374	3.53532	3.65858	3.01733	4.04521	4.65667
AAH05169	serine/threonine kinase 40	STK40	1	-36805225	5.62254	5.65535	6.13708	5.87888	6.1012	6.34019	6.31935	6.38073	5.6552	6.90106	5.67242	5.87062
AAH07623	LSM10, U7 small nuclear RNA associated	LSM10	1	-36859031	5.64936	4.77605	5.56395	5.50883	4.73565	3.62248	3.8103	4.57816	4.81314	4.14304	3.99282	4.56103
AA505729	organic solute carrier partner 1	OSCP1	1	-36893901	3.01621	1.4123	3.23044	3.26454	2.90251	1.99472	2.02434	2.70757	3.17639	3.44629	3.38206	4.03981
AAG44697	mitochondrial ribosomal protein S15	MRPS15	1	-36921362	6.21395	6.26014	7.07697	6.8492	6.19853	5.08819	5.13071	5.87868	6.54246	5.72273	5.3311	5.64045
AAA63176	colony stimulating factor 3 receptor (granulocyte)	CSF3R	1	-36931644	-6.01997	-6.13459	2.82144	0.412908	1.31755	1.75202	2.29464	2.1568	3.38635	1.22922	0.759267	0.264352
AAB30157	glutamate receptor, ionotropic, kainate 3	GRIK3	1	-37261128	-6.01997	-6.13459	1.2268	0.123402	0.303472	1.58896	1.39949	1.86383	1.22454	-1.67025	-1.26179	-1.2629
AAH05001	zinc finger CCCH-type containing 12A	ZC3H12A	1	37940119	4.98355	2.79318	3.16349	2.59155	2.61404	6.92286	6.92919	2.52629	2.62309	3.53319	1.63943	1.36389
AAH16328	MYST/Esa1-associated factor 6	MEAF6	1	-37955561	5.57669	5.40019	5.1927	6.33675	5.7363	4.9748	5.14485	5.48728	5.98374	5.76309	5.54632	5.82394
AAH27040	Smad nuclear interacting protein 1	SNIP1	1	-38000050	4.6103	4.76853	2.88746	4.10931	3.93254	3.38037	3.1855	4.0828	3.60921	3.29819	3.46131	3.84193
AAB69193	dynein, axonemal, light intermediate chain 1	DNALI1	1	38022520	-1.9325	1.53074	3.03623	2.69224	2.2235	1.93776	1.81789	2.31891	1.00458	4.80548	4.85898	4.64258
AA766044	guanine nucleotide binding protein-like 2 (nucleol	GNL2	1	-38032413	6.66981	6.99195	5.32451	5.50114	5.79155	5.11841	5.34014	5.37947	5.6965	5.15581	4.52879	5.03227
AAH18109	chromosome 1 open reading frame 109	C1orf109	1	-38147242	4.67787	4.51915	3.9833	4.23703	4.30524	2.94259	2.96636	4.39195	4.41377	2.88197	3.92454	4.16731
AAH00703	cell division cycle associated 8	CDCA8	1	38158073	6.69578	7.08654	-1.70212	-0.324057	-0.0114017	-0.637551	-0.132528	-0.330183	1.62861	-1.67025	-0.95694	-0.221075
AAH41360	EPH receptor A10	EPHA10	1	-38225945	-4.435	-6.13459	-3.08063	-5.36845	-5.36895	-2.95948	-5.34198	-2.56722	-5.40482	-3.04876	-0.95694	-1.10243
AAH09952	mannosidase, endo-alpha-like	MANEAL	1	38261160	4.76712	3.46346	-0.878998	-0.239168	0.245756	0.499953	-0.132528	-0.245295	0.0214494	1.68459	2.63374	2.90231
AAH08984	yrdC N(6)-threonylcarbamoyltransferase domain cont	YRDC	1	-38268614	4.86954	4.83191	3.07722	4.0807	3.39592	3.40859	3.48774	3.26567	2.90352	4.13115	3.40897	3.76599
AAH57819	chromosome 1 open reading frame 122	C1orf122	1	38273473	5.56076	5.09242	5.94672	5.69696	5.17698	4.14276	4.17962	5.28274	5.60011	4.73914	4.62372	5.26343
AAH14454	metal-regulatory transcription factor 1	MTF1	1	-38275239	4.81371	5.13278	3.10127	3.54144	3.92337	3.68149	3.55586	4.53681	4.10496	3.6927	4.39389	4.52769
AAA79207	inositol polyphosphate-5-phosphatase, 75kDa	INPP5B	1	-38326369	3.50555	4.37419	5.34311	5.05466	4.70653	3.47014	3.49407	4.69286	4.16694	3.83143	4.15258	4.078
AAA19625	splicing factor 3a, subunit 3, 60kDa	SF3A3	1	-38422652	6.95857	7.64276	5.54215	6.39849	5.88075	5.21944	5.28829	5.79722	6.07345	5.2039	5.48916	5.85115
AAC04466	four and a half LIM domains 3	FHL3	1	-38462442	5.14808	5.28062	3.19363	2.2826	1.74999	3.18212	2.92011	2.41333	1.81435	2.20674	1.85041	1.80951
AAD34089	UTP11-like, U3 small nucleolar ribonucleoprotein (	UTP11L	1	38478384	6.098	6.2851	4.87007	5.95966	5.43114	5.09037	4.91658	5.14014	5.01409	4.13908	3.9839	4.59362
AAA59965	POU class 3 homeobox 1	POU3F1	1	-38509523	-3.69804	-3.32724	-3.8176	-3.04652	-5.36895	-1.82198	-1.25452	-2.20465	-1.70438	-3.78573	-3.02733	-0.492377
AAG32662	Ras-related GTP binding C	RRAGC	1	-39305015	6.36239	4.99404	4.11904	6.26953	5.98695	5.23921	5.2458	6.27692	5.38879	5.42454	4.1446	4.39616
AAH08686	MYC binding protein	MYCBP	1	-39328162	3.62569	5.09483	3.03623	3.15118	2.92107	3.25387	3.38253	3.07251	2.97456	4.88552	4.95794	5.16238
AAH13103	rhomboid, veinlet-like 2 (Drosophila)	RHBDL2	1	-39351479	1.80658	1.10381	3.3886	1.45173	1.72908	1.3768	1.4262	1.90155	1.51405	-0.978374	0.00829452	-0.0649559
AAI19746	akirin 1	AKIRIN1	1	39456916	6.79602	6.82812	4.99511	6.6056	6.1423	5.78939	5.84103	6.11677	5.88347	6.92249	5.8498	6.62585
AAB87866	NADH dehydrogenase (ubiquinone) Fe-S protein 5, 15	NDUFS5	1	39491967	6.75255	6.88134	7.63447	7.97293	7.06541	5.81991	5.92773	6.914	7.48336	6.19107	6.51299	6.61939
AAC31661	microtubule-actin crosslinking factor 1	MACF1	1	39547089	7.23255	7.7624	7.04323	6.29999	7.44021	7.49729	7.35042	8.58443	7.37388	8.13202	7.95979	8.14137
AB018297	KIAA0754	KIAA0754	1	39875176	4.55841	5.29115	0.43033	2.4581	2.55586	2.65523	2.25048	4.34138	0.970224	4.49813	3.61941	4.21379
AA732526	bone morphogenetic protein 8a	BMP8A	1	39957318	-2.11308	-0.642741	2.21949	0.821373	1.47654	-0.152124	-0.387785	2.31891	-1.0125	1.34355	1.12648	2.34313
AAB97309	poly(A) binding protein, cytoplasmic 4 (inducible	PABPC4	1	-40026485	7.68015	7.98508	6.23904	5.86217	6.37462	6.12214	5.96579	6.53494	6.52777	6.14944	5.7768	6.09103
AAG31158	hes-related family bHLH transcription factor with	HEYL	1	-40089103	-3.69804	1.48746	4.19176	4.34408	2.78586	4.71436	4.46376	4.86502	2.58954	2.26593	2.16644	3.12132
AAH30827	hippocalcin like 4	HPCAL4	1	-40144645	-6.01997	-3.32724	1.2268	0.464439	0.561784	-1.19394	-0.212698	0.297848	-0.450619	5.19631	3.63088	0.758166
AAC00006	peptidylprolyl isomerase E (cyclophilin E)	PPIE	1	40204517	5.68696	5.2901	4.85601	5.46523	4.84172	3.84013	3.75868	4.56059	4.79608	5.17331	4.93035	5.344
AAI08679	bone morphogenetic protein 8b	BMP8B	1	-40223903	-3.21261	-0.301704	-0.273277	-2.19853	-1.46206	-2.11148	-3.75702	-1.46769	-2.59746	-1.12276	-0.95694	0.141495
AAG31324	tRNA isopentenyltransferase 1	TRIT1	1	-40306706	4.89666	4.89676	3.84299	4.50037	3.85746	3.40859	3.33398	3.25113	3.29909	3.70345	3.98836	4.27352
AAA59878	v-myc avian myelocytomatosis viral oncogene lung c	MYCL	1	-40361096	-1.62765	0.942221	-1.01024	1.10728	0.122899	-0.152124	-0.387785	0.117276	-0.119413	-0.726835	1.44516	2.11725
AAH06353	major facilitator superfamily domain containing 2A	MFSD2A	1	40420784	4.35399	3.61527	1.36562	1.85072	2.03193	4.69444	4.85646	1.56794	0.376544	1.66273	-1.26179	-0.958041
AAA35507	CAP, adenylate cyclase-associated protein 1 (yeast	CAP1	1	40506255	8.87906	9.35233	7.52799	8.87435	8.36183	7.68095	7.79837	8.29818	8.01027	7.42312	7.34445	7.65825
AAA85337	palmitoyl-protein thioesterase 1	PPT1	1	-40538382	7.97765	7.47516	6.05841	7.94003	7.09176	6.2249	6.36322	7.06966	7.63187	6.57804	6.76676	7.45599
AAC50396	rearranged L-myc fusion	RLF	1	40627041	5.13422	5.35876	4.4064	5.24534	4.88725	4.59971	4.631	5.08588	4.50057	4.66686	4.22628	4.42936
AA436253	zinc metallopeptidase STE24	ZMPSTE24	1	40723722	6.75544	6.81249	6.1087	7.79126	7.10348	6.58394	6.57502	7.35398	6.77727	6.50391	6.49349	7.10523
AAA80977	collagen, type IX, alpha 2	COL9A2	1	-40766163	1.51142	-1.00531	4.261	2.41945	1.97977	1.66111	1.6467	2.82018	1.22454	4.43183	5.09265	6.72879
AAH14512	small ArfGAP2	SMAP2	1	40839378	6.32405	5.3016	4.80811	4.88776	5.30436	5.19938	5.22882	5.05274	5.47553	4.27136	4.04949	4.4746
AAH21969	exonuclease 5	EXO5	1	40974433	3.99823	4.12161	2.87821	3.75825	2.81592	1.63746	1.4782	3.12128	3.11482	1.49967	2.71144	2.69949
AAH91518	zinc finger protein 684	ZNF684	1	40997233	2.00794	2.14618	2.63636	3.28618	2.0489	0.446514	0.149872	1.92004	3.64775	2.94672	2.86506	3.80699
AAH03103	regulating synaptic membrane exocytosis 3	RIMS3	1	-41086352	0.968718	1.6136	3.33553	3.93761	3.68361	1.48678	0.886837	4.49116	3.64231	0.462199	2.13456	2.30069
AAC50816	nuclear transcription factor Y, gamma	NFYC	1	41157242	5.34362	5.43003	6.14578	6.09864	5.78143	4.97008	4.77826	5.38281	6.22135	5.13809	5.33286	5.88146
AAD14680	potassium voltage-gated channel, KQT-like subfamil	KCNQ4	1	41249684	-2.85004	0.169186	4.8154	3.61169	3.69444	4.12586	3.93647	3.88045	3.46863	-1.91126	-0.395061	-0.492377
AAH35496	Cbp/p300-interacting transactivator, with Glu/Asp-	CITED4	1	-41326728	4.43639	1.72959	3.75479	2.73484	2.57941	2.87341	2.81284	2.90619	3.70109	2.99125	2.2432	3.05478
AAH09408	CTP synthase 1	CTPS1	1	41445007	7.39749	7.48276	6.01582	6.98497	6.90047	5.65155	5.7395	6.05535	6.03346	4.18964	3.4484	4.15545
AA912153	sex comb on midleg homolog 1 (Drosophila)	SCMH1	1	-41492871	5.46536	5.09001	5.58399	5.1678	4.91298	4.49173	4.42786	5.11427	5.5133	5.16166	4.49152	5.1101
A8MYZ6	forkhead box O6	FOXO6	1	NA	-0.890683	-0.519885	-0.544579	-0.976134	-0.0835515	-2.47405	-1.64154	-0.730721	1.75506	-2.56334	-0.95694	-0.0649559
AAA36137	human immunodeficiency virus type I enhancer bindi	HIVEP3	1	-41972036	1.8809	4.25019	1.63086	-0.51047	0.897833	4.37859	4.07376	2.46463	1.87131	2.01301	0.58148	0.953423
AAH14182	forkhead box J3	FOXJ3	1	-42642210	5.72529	6.1814	5.38779	5.67935	5.8016	5.29508	5.08743	5.98462	5.96642	5.96749	5.51879	5.51769
AAH39737	ribosomal modification protein rimK-like family me	RIMKLA	1	42846468	-6.01997	-6.13459	-0.544579	2.20898	0.513689	-1.03348	-0.698125	0.64779	-0.881253	2.04716	2.58738	1.98056
AAH24186	zinc finger, MYND-type containing 12	ZMYND12	1	-42896001	-1.9325	-3.32724	0.152029	0.971399	-0.0835515	1.68438	1.34452	-0.245295	1.13434	3.44629	2.95908	3.38096
AA748446	phosphopantothenoylcysteine synthetase	PPCS	1	42922173	5.35887	4.50475	5.37798	6.54929	5.64716	4.63597	4.60785	5.51645	6.05308	5.9929	6.10658	6.37799
AAC51927	peptidylprolyl isomerase H (cyclophilin H)	PPIH	1	43124048	4.75564	5.47412	3.60587	3.9467	3.24207	2.1698	2.29464	2.65333	2.95713	2.93765	3.01269	3.66366
AAA20871	Y box binding protein 1	YBX1	1	43148066	9.59885	9.87399	8.36387	9.45626	9.01805	8.11024	8.03699	8.78411	8.36285	8.2462	8.00733	8.7672
AAH30524	claudin 19	CLDN19	1	-43198764	-6.01997	-6.13459	-5.40256	-5.36845	-5.36895	-5.28141	-5.34198	-3.05265	-5.40482	4.44469	5.54025	7.64488
AAG31018	leucine proline-enriched proteoglycan (leprecan) 1	LEPRE1	1	-43212006	6.87125	7.12853	5.50808	4.06409	4.58087	4.81794	4.83668	4.7966	5.26496	3.10098	3.79795	4.13949
AA741374	chromosome 1 open reading frame 50	C1orf50	1	43232916	2.73158	2.9234	3.02789	3.16682	2.70251	2.15322	2.22026	3.0048	3.16883	2.86293	2.87474	3.07171
AAH29427	coiled-coil domain containing 23	CCDC23	1	-43272723	2.73826	3.64512	3.66622	4.74659	4.11688	2.65523	2.50977	3.67255	3.84074	2.91933	2.94995	4.13144
AAF69653	erythroblast membrane-associated protein (Scianna	ERMAP	1	43291249	3.51336	3.06753	2.77237	3.75825	3.38259	1.61341	1.83793	3.32933	4.03605	3.52715	3.94766	4.17516
AAD20028	zinc finger protein 691	ZNF691	1	43312244	2.90781	2.18282	2.94174	2.63717	1.97977	1.02237	1.10096	1.93831	2.96587	1.80922	2.66755	3.08843
AAA52571	solute carrier family 2 (facilitated glucose trans	SLC2A1	1	-43391046	7.17341	7.17502	3.85718	2.81642	4.03831	5.56016	5.37312	3.78781	5.40977	7.34463	4.64368	6.40244
AAB46731	EBNA1 binding protein 2	EBNA1BP2	1	-43629845	7.06468	7.84563	4.49377	5.8954	5.21695	4.57813	4.57837	5.05274	5.4694	5.65929	5.46693	5.76534
AAH16858	transmembrane protein 125	TMEM125	1	43735665	-6.01997	-6.13459	0.32536	1.79142	-0.510973	-0.0719534	0.330444	-0.0170256	-2.59746	3.5922	4.01049	4.39616
AAH41633	chromosome 1 open reading frame 210	C1orf210	1	-43747557	-6.01997	-6.13459	-5.40256	-5.36845	-5.36895	-5.28141	-3.75702	-5.37458	-3.08289	4.55857	4.45002	4.80066
AAD14299	tyrosine kinase with immunoglobulin-like and EGF-l	TIE1	1	43766566	-3.21261	1.39679	5.49604	4.54593	4.99409	4.83883	4.63959	5.50271	4.6106	4.59941	5.12951	5.82519
AAA19017	cell division cycle 20	CDC20	1	43824626	7.71443	8.14175	-0.117158	0.608828	0.358967	-0.237013	0.149872	0.180011	1.60641	-0.51271	0.265452	-0.305964
AA635780	ELOVL fatty acid elongase 1	ELOVL1	1	-43829068	7.19147	6.93402	6.22998	6.52143	6.14428	5.45584	5.43692	6.21928	6.36626	5.38002	5.29008	5.78727
AAH10019	mediator complex subunit 8	MED8	1	-43849588	5.61439	5.76212	5.21123	5.721	4.90368	3.87088	3.88924	4.81401	4.81072	4.86173	4.46613	4.60238
AAH17576	seizure threshold 2 homolog (mouse)	SZT2	1	43855556	5.09312	4.64595	6.3035	3.50499	5.02872	4.15946	3.95494	5.4591	4.59941	4.04082	4.35637	4.95912
AAG59852	hydroxypyruvate isomerase (putative)	HYI	1	-43916674	3.40839	3.01261	3.88976	2.20898	2.2531	1.48678	1.69144	2.4392	2.53182	1.94219	1.47092	2.644
AAH48768	protein tyrosine phosphatase, receptor type, F	PTPRF	1	43996547	7.1632	9.15769	7.82189	6.24764	7.65081	5.70657	5.62597	7.90605	8.28595	7.12341	7.1721	7.83374
AAH02558	lysine (K)-specific demethylase 4A	KDM4A	1	44115797	6.2547	5.96705	5.82566	6.17022	6.76964	4.97716	4.90476	6.5778	6.55047	4.25319	5.08641	5.31409
AA478788	ST3 beta-galactoside alpha-2,3-sialyltransferase 3	ST3GAL3	1	44173204	3.70284	3.24695	3.9833	4.69629	3.93254	3.50976	3.40956	3.94509	4.27642	3.52715	3.6924	3.84193
AAF73471	importin 13	IPO13	1	44412478	6.08561	5.37171	6.0918	5.58502	6.1254	5.06621	5.07059	5.76689	5.98051	5.76438	5.5763	6.01651
AA252672	DPH2 homolog (S. cerevisiae)	DPH2	1	44435653	5.22261	5.89504	4.00045	3.65114	3.08637	2.21844	2.43281	3.14506	3.54063	3.52715	3.70873	4.2176
AAC15853	ATPase, H+ transporting, lysosomal 21kDa, V0 subun	ATP6V0B	1	44440602	7.39644	6.24289	6.64831	7.2205	6.48942	5.9444	6.08271	6.11677	7.20736	7.02243	6.77906	7.53056
AAC39733	UDP-Gal:betaGlcNAc beta 1,4- galactosyltransferase	B4GALT2	1	44446177	7.09231	6.52785	6.08779	5.42515	5.29904	4.48181	4.49249	5.32673	4.79608	3.92163	3.88676	5.09982
AAH33868	coiled-coil domain containing 24	CCDC24	1	44457280	2.79702	1.50203	3.23768	2.09915	1.42546	0.908418	1.10096	1.36689	2.61199	3.10098	3.30538	3.58333
AAB30784	solute carrier family 6 (neurotransmitter transpor	SLC6A9	1	-44462155	3.94437	3.74039	2.06505	1.81146	1.31755	1.53877	1.39949	1.63665	1.88981	1.10504	1.47092	2.65527
NA	small nuclear ribonucleoprotein Sm D1 pseudogene	LOC100129492	1	NA	3.8642	4.56844	1.94617	3.2052	2.87422	2.5578	2.92011	2.31891	2.6341	1.99563	2.41229	2.67755
AAF87079	DNA methyltransferase 1 associated protein 1	DMAP1	1	44679125	5.20343	4.76098	5.30739	4.52485	4.4781	3.75477	3.76393	4.28185	4.77136	4.56742	4.69103	5.07905
AAC04618	ERI1 exoribonuclease family member 3	ERI3	1	-44686742	6.05451	5.66023	5.13369	5.50883	4.76419	4.22837	4.21069	4.69822	4.79608	5.58423	5.35551	5.54673
AAF36166	ring finger protein 220	RNF220	1	44870960	5.74366	6.22158	5.91993	5.81332	5.54169	4.34977	4.55738	5.28274	5.64979	5.10808	5.78709	6.07013
AAH64520	transmembrane protein 53	TMEM53	1	-45119501	2.74491	1.42765	3.43349	2.85555	3.24943	2.1023	1.87719	2.79033	3.52296	3.10909	2.82567	3.26067
AAC27660	kinesin family member 2C	KIF2C	1	45205490	6.7892	7.44154	0.152029	0.123402	0.185635	-0.237013	0.272729	0.117276	1.83359	-1.4638	-0.219974	0.878461
AAF71120	ribosomal protein S8	RPS8	1	45241246	8.68204	9.16765	8.52901	8.74423	7.85671	7.09282	7.21859	7.60431	7.64622	7.92866	8.10131	8.40693
AA421212	polo-like kinase 3	PLK3	1	45266036	3.88241	2.89055	3.85718	3.24257	2.86467	5.1375	5.02325	3.67799	3.24264	4.88079	1.70602	1.52001
AK056150	BTB (POZ) domain containing 19	BTBD19	1	45274154	3.19192	1.39679	2.44919	0.821373	1.34529	1.957	1.79757	1.95634	0.824003	1.0387	-0.139804	-0.0649559
AA781365	patched 2	PTCH2	1	-45285516	-0.810513	-0.353235	9.3127	4.68004	6.82673	4.7698	4.77566	5.39443	3.55808	-0.978374	-0.139804	-0.595471
AAF91351	eukaryotic translation initiation factor 2B, subun	EIF2B3	1	-45316194	5.52741	5.48425	5.30048	6.88214	5.95466	5.02351	4.92598	5.54205	6.95521	4.2199	4.04091	4.46822
AA001245	HECT domain containing E3 ubiquitin protein ligase	HECTD3	1	-45468220	6.11863	6.02622	7.16801	6.78098	7.05705	5.60353	5.48218	6.87187	8.42975	5.14007	5.19087	5.35959
AAA61258	uroporphyrinogen decarboxylase	UROD	1	45477805	7.3391	6.49772	7.56665	7.79598	7.3356	6.23577	6.33353	6.74534	8.56178	5.9808	5.58812	5.81643
AB040944	zinc finger, SWIM-type containing 5	ZSWIM5	1	-45482076	4.19071	-2.2277	3.06096	3.15903	3.16632	3.35159	3.42289	4.01989	3.57532	2.9647	3.45487	2.91174
AAH07293	4-hydroxyphenylpyruvate dioxygenase-like	HPDL	1	45792545	2.66303	2.36126	1.87356	1.31805	1.79092	-0.757845	-1.09405	1.36689	-2.59746	-0.615804	-1.44237	0.758166
AAC50618	mutY homolog	MUTYH	1	-45794914	4.20524	3.07242	4.0752	2.91232	2.43195	1.53877	1.89642	2.24747	2.12657	3.0681	3.17038	3.10497
AAH09364	target of EGR1, member 1 (nuclear)	TOE1	1	45805342	4.54704	5.0422	3.37552	3.30751	3.01906	2.13645	2.41957	2.8686	2.9126	2.57768	2.78517	2.66645
AAH33085	testis-specific kinase 2	TESK2	1	-45809555	1.36374	1.94755	2.81176	3.86756	3.1428	1.68438	1.4262	3.41659	3.42491	2.03019	2.18212	1.88805
AK054714	coiled-coil domain containing 163, pseudogene	CCDC163P	1	-45959598	1.8809	1.77829	-0.193107	1.10728	-1.28149	0.333303	0.385939	-0.61969	1.73474	-2.20077	0.432102	0.67201
AAH06122	methylmalonic aciduria (cobalamin deficiency) cblC	MMACHC	1	45965856	3.94148	3.64184	3.70335	4.47233	4.26222	2.59511	2.74017	3.81277	5.24354	2.35041	3.20916	3.9828
AAA50464	peroxiredoxin 1	PRDX1	1	-45976707	8.82851	9.22834	8.06288	8.81774	8.23734	7.74252	7.84429	8.20368	8.44703	8.58232	8.31552	8.51798
AAA51711	aldo-keto reductase family 1, member A1 (aldehyde	AKR1A1	1	46016455	5.66872	5.85728	6.47127	6.58756	5.99901	5.29697	5.31355	5.88693	6.51963	8.18665	7.2467	6.51034
AAA36027	nuclear autoantigenic sperm protein (histone-bindi	NASP	1	46049660	7.43703	7.80306	6.208	5.80335	6.16486	5.72211	5.72881	5.69889	6.17403	5.76181	5.40145	5.66017
AAG17978	GC-rich promoter binding protein 1-like 1	GPBP1L1	1	-46092976	5.87371	6.21386	5.82445	6.99541	6.36787	5.67497	5.65731	6.39319	6.58138	6.9385	6.90901	7.31253
AAF36149	transmembrane protein 69	TMEM69	1	46153847	5.00863	4.93888	5.24759	5.32067	5.26858	4.10446	3.89881	4.8769	5.76323	3.5922	4.18017	4.46503
AAD39007	intracisternal A particle-promoted polypeptide	IPP	1	-46159998	3.9616	3.17602	2.64729	4.75954	4.36067	3.38037	3.42951	4.70624	4.14015	3.46536	3.9839	4.33789
AAH06166	microtubule associated serine/threonine kinase 2	MAST2	1	46269285	6.76651	6.6977	6.43704	4.50345	4.55437	4.85687	4.64812	5.22441	4.65453	4.68865	4.12038	3.97832
AAC39696	phosphoinositide-3-kinase, regulatory subunit 3 (g	PIK3R3	1	-46505812	6.29263	4.28009	6.22452	7.06331	7.26291	6.78636	6.6911	7.31039	7.99913	5.50659	4.96929	6.17663
AAC17119	tetraspanin 1	TSPAN1	1	46640749	0.850399	-3.81267	1.00683	2.09915	1.00609	0.827118	0.680387	1.80533	3.05871	8.38388	6.83221	7.00362
AA918249	protein O-linked mannose N-acetylglucosaminyltrans	POMGNT1	1	-46654353	6.95713	6.13716	5.85424	5.945	5.62469	5.31944	5.34014	5.74631	6.41177	6.35935	5.79093	6.34878
AA582917	RAD54-like (S. cerevisiae)	RAD54L	1	46713367	5.51482	5.55584	0.43033	-0.724595	-0.239671	0.210446	0.212608	-1.91515	0.898965	-1.12276	-0.95694	-0.0649559
AAH04953	leucine rich repeat containing 41	LRRC41	1	-46744072	7.04393	6.36948	6.17156	6.3246	6.31097	5.9883	5.84846	6.31149	5.88116	5.7463	5.55538	5.84378
AAA36317	ubiquinol-cytochrome c reductase hinge protein	UQCRH	1	46769380	6.97598	6.30134	7.97479	8.15254	7.75598	5.8186	6.07851	7.13148	8.13107	6.31974	6.48007	7.17443
AAH14441	NOP2/Sun domain family, member 4	NSUN4	1	46805849	4.52403	5.12574	4.30307	4.97251	4.43356	3.79273	3.73216	4.1352	4.46401	4.43827	4.68829	4.91291
AAB58505	fatty acid amide hydrolase	FAAH	1	46859939	-1.37611	-1.27661	4.59885	1.70836	2.89314	2.1023	2.40621	2.29076	1.46555	4.99454	4.58885	4.25512
AAH02755	MAP kinase interacting serine/threonine kinase 1	MKNK1	1	-47023079	3.77607	4.37022	5.42796	4.92732	4.24391	3.87088	4.04388	4.45989	4.676	3.42047	3.48679	3.85177
AAI21170	MOB kinase activator 3C	MOB3C	1	-47073387	3.68221	1.72959	4.57329	5.50114	4.70117	5.25872	5.34014	5.02096	5.14111	4.00652	3.94766	3.96025
AAH08498	ATP synthase mitochondrial F1 complex assembly fac	ATPAF1	1	-47100711	5.79981	5.83946	7.10746	8.27484	7.48455	5.70941	5.74482	7.22603	7.84622	7.01166	6.75239	7.20207
AA974135	EF-hand calcium binding domain 14	EFCAB14	1	-47140831	6.64025	6.67818	6.18756	7.65824	7.62026	6.73853	6.7231	7.64553	7.06152	7.70929	7.75845	8.14762
AAA35712	cytochrome P450, family 4, subfamily B, polypeptid	CYP4B1	1	47264670	-6.01997	-6.13459	-0.544579	-2.5611	-0.510973	-1.82198	-2.17206	-0.851016	0.209894	-0.326297	-0.395061	-0.221075
AAA58436	cytochrome P450, family 4, subfamily A, polypeptid	CYP4A11	1	-47394846	-6.01997	-6.13459	-0.544579	-5.36845	-3.78399	-2.95948	-5.34198	-3.05265	-3.81985	8.65038	5.83871	3.49826
AAH28102	cytochrome P450, family 4, subfamily X, polypeptid	CYP4X1	1	47489240	-6.01997	-6.13459	1.60867	3.27901	1.52586	0.947412	1.45243	2.45197	6.24129	2.46851	2.57556	2.14949
AAH12303	PDZK1 interacting protein 1	PDZK1IP1	1	-47649261	-6.01997	-6.13459	0.269865	-0.239168	-1.90952	-0.889089	-1.88255	1.16458	-0.450619	9.88902	8.27565	6.76241
AAA36599	T-cell acute lymphocytic leukemia 1	TAL1	1	-47681963	-6.01997	-6.13459	3.31512	2.01525	1.28926	1.66111	1.6238	2.97857	0.824003	1.76886	2.39894	2.13346
AA897748	SCL/TAL1 interrupting locus	STIL	1	-47715811	5.61076	6.01356	1.10523	1.47704	0.934827	0.551483	0.724108	1.16458	1.5377	-0.847129	0.265452	1.12538
AAD48583	cytidine monophosphate (UMP-CMP) kinase 1, cytosol	CMPK1	1	47799469	7.2102	7.25383	6.31383	7.67918	7.08097	6.52151	6.56754	7.46009	7.40997	7.34334	7.12572	7.17296
A6NFA1	TraB domain containing 2B	TRABD2B	1	-48226200	-6.01997	1.30003	0.787264	-0.324057	-1.90952	-0.0719534	0.886837	1.13322	-3.81985	5.60301	4.93961	4.4967
AAH20660	spermatogenesis associated 6	SPATA6	1	-48761044	3.4042	-2.67516	2.39834	3.27901	2.88371	2.65523	2.72948	2.92463	3.50508	3.95349	4.10812	4.37586
AAI26384	ATP/GTP binding protein-like 4	AGBL4	1	-48998527	-6.01997	-6.13459	-1.01024	0.514192	0.513689	-3.69644	-1.64154	-0.0170256	-3.08289	1.57182	1.96363	2.01596
AAH07932	BEN domain containing 5	BEND5	1	-49193540	-3.69804	-6.13459	2.63636	2.4581	2.06567	-1.03348	0.272729	1.82509	0.744932	3.54519	3.68692	4.13547
AAA58396	ELAV like neuron-specific RNA binding protein 4	ELAVL4	1	50574594	-6.01997	-6.13459	-1.70212	-0.0830492	-0.725098	-2.47405	-2.17206	-1.91515	-3.08289	-3.78573	-3.02733	-1.89093
AAI36283	DMRT-like family A2	DMRTA2	1	-50883223	-4.435	-6.13459	-2.59521	-3.04652	-5.36895	-5.28141	-5.34198	-3.05265	-3.81985	-5.37069	-5.34926	-5.35036
AAD27713	Fas (TNFRSF6) associated factor 1	FAF1	1	-50906935	6.14777	6.46973	4.99083	6.16244	5.56989	4.45837	4.59318	5.49193	5.39689	5.59003	5.01816	5.54218
AAC39782	cyclin-dependent kinase inhibitor 2C (p18, inhibit	CDKN2C	1	51434367	6.10642	5.97295	6.3104	4.86637	4.77188	3.97834	4.15587	6.11577	4.88174	2.6123	2.99504	2.2421
AA224090	ring finger protein 11	RNF11	1	51701945	7.38876	7.15528	7.03181	8.46276	8.22339	7.55089	7.64617	8.36172	7.64758	7.75198	7.30381	7.50782
AAC39582	tetratricopeptide repeat domain 39A	TTC39A	1	-51752930	0.355073	-1.61103	5.58825	6.27225	6.09201	4.72842	4.87355	5.83792	5.674	3.35382	3.31252	4.23272
AA789139	epidermal growth factor receptor pathway substrate	EPS15	1	-51819935	6.18124	5.88534	6.1913	7.67201	7.37861	6.76742	6.69179	7.57835	7.13991	6.55449	6.66302	6.73345
AAH06160	oxysterol binding protein-like 9	OSBPL9	1	52082546	6.67025	6.11422	6.96622	7.19308	7.30015	6.42725	6.43486	7.09684	7.81571	7.10631	7.21465	7.70882
AAC39597	nardilysin (N-arginine dibasic convertase)	NRD1	1	-52254866	7.89769	7.94747	6.50019	6.59046	6.89108	6.23084	6.34145	6.95942	7.04974	6.4119	6.11478	6.54484
AAA60243	RAB3B, member RAS oncogene family	RAB3B	1	-52373628	6.18918	7.44602	-2.59521	-5.36845	-1.28149	-1.03348	-1.09405	-3.78962	-3.08289	3.13313	3.36155	3.60093
AAD20035	thioredoxin domain containing 12 (endoplasmic reti	TXNDC12	1	-52485804	6.12437	6.74096	5.25476	5.91174	5.45839	5.00052	5.01227	5.33881	5.72768	5.64123	5.43946	5.82394
AAH12173	KTI12 homolog, chromatin associated (S. cerevisiae	KTI12	1	-52497777	5.04005	4.9824	3.28744	3.77875	3.34872	2.69014	2.81284	3.11326	3.64231	2.7326	2.21298	2.41119
AAH21004	basic transcription factor 3-like 4	BTF3L4	1	52521857	5.54561	5.3737	5.01845	6.19427	5.42465	4.46174	4.52992	5.19243	5.69782	4.50429	4.72355	5.07065
AAC99462	zinc finger, FYVE domain containing 9	ZFYVE9	1	52608046	4.97933	5.48608	4.2681	5.10627	5.34787	4.68582	4.65943	5.55542	6.31329	5.30438	5.486	5.69062
AAH07912	coiled-coil and C2 domain containing 1B	CC2D1B	1	-52816265	6.23772	5.43194	6.00418	4.34408	4.62964	4.72842	4.75737	4.84338	5.66866	5.23756	4.94881	5.45297
AAA86260	origin recognition complex, subunit 1	ORC1	1	-52838501	5.06816	5.43194	-1.94313	-0.724595	-0.845392	-1.19394	-0.698125	-0.420381	-0.881253	0.357229	-1.26179	-0.305964
AAH00777	pre-mRNA processing factor 38A	PRPF38A	1	52870219	5.77242	6.15514	4.55599	5.20803	5.11385	4.52756	4.46376	5.12825	4.84667	5.30085	5.15755	5.52999
AAI31735	zinc finger, CCHC domain containing 11	ZCCHC11	1	-52888948	5.54466	5.68279	4.94727	5.10017	5.00934	4.31665	4.17569	5.25751	5.03085	4.57036	4.94421	5.3716
AAC72961	glutathione peroxidase 7	GPX7	1	53068043	2.64181	1.6136	3.98761	4.03029	3.42871	2.99936	2.97543	3.68341	4.16314	1.10504	2.53949	3.62978
AAH15313	cytochrome c oxidase assembly factor 7 (putative)	COA7	1	-53152014	5.68437	5.9372	2.90578	4.29866	3.69444	2.51949	2.69694	4.21975	4.3484	4.19346	3.56662	3.96931
AAH29832	zyg-11 family member B, cell cycle regulator	ZYG11B	1	53192131	5.10738	5.41182	5.54654	6.99047	6.5827	5.72492	5.67134	6.74209	6.7073	6.24448	5.96872	5.97663
AAQ01753	zyg-11 family member A, cell cycle regulator	ZYG11A	1	53308183	3.25383	4.16117	-3.8176	-3.78349	-3.78399	-5.28141	-3.75702	-3.05265	-3.81985	2.41721	1.06013	0.0759066
AA946561	enoyl CoA hydratase domain containing 2	ECHDC2	1	-53361582	3.87334	3.34316	6.55853	4.89011	4.54842	3.66404	3.5976	4.38863	5.6293	6.70846	6.08381	6.03712
AA664009	sterol carrier protein 2	SCP2	1	53392901	7.19784	7.05847	7.11879	7.83566	7.76306	6.72176	6.75901	7.86606	8.38299	8.52157	8.03755	8.18017
AAH28292	podocan	PODN	1	53527724	-6.01997	3.07729	4.33722	2.89364	3.01906	4.31665	4.33221	4.5278	2.09503	1.07225	0.759267	1.54446
AAB59462	carnitine palmitoyltransferase 2	CPT2	1	53662101	4.56594	4.12867	4.33046	4.69359	4.78713	4.07834	4.03956	4.77897	5.51777	5.45824	5.08224	5.23366
AAH10908	chromosome 1 open reading frame 123	C1orf123	1	-53679772	4.89815	4.91048	5.60797	5.82938	5.24299	4.47181	4.33926	4.98407	5.4336	4.43827	4.64933	5.15843
AAC39606	mago-nashi homolog, proliferation-associated (Dros	MAGOH	1	-53692564	5.46938	5.82794	4.72543	5.50883	5.02014	4.30918	4.54524	4.69822	5.2773	5.2902	4.88076	5.13043
AA775280	low density lipoprotein receptor-related protein 8	LRP8	1	-53708041	5.53126	4.50294	0.901221	0.562286	0.561784	1.46006	1.55284	1.80533	2.32989	1.16847	1.02578	1.09259
AAH03082	NDC1 transmembrane nucleoporin	NDC1	1	-54231134	6.46913	7.50554	2.97682	4.53091	3.9864	3.40859	3.3757	4.15875	4.15933	3.8216	4.28192	4.77764
AAH09674	Yip1 domain family, member 1	YIPF1	1	-54317392	4.57902	4.42287	3.80933	4.61881	4.42058	3.69873	3.88443	4.14702	4.71023	4.40574	4.39052	4.63121
AAB35380	deiodinase, iodothyronine, type I	DIO1	1	54359861	-6.01997	-2.67516	-1.49567	-2.19853	-2.19903	-5.28141	-3.02005	-3.05265	-2.23489	7.7827	4.96702	3.50451
AAD43011	heat shock protein family B (small), member 11	HSPB11	1	-54387234	5.25674	5.09122	4.37058	5.15413	4.5514	3.48346	3.36883	3.76753	4.33159	3.53319	3.70331	3.85666
AAH13101	leucine rich repeat containing 42	LRRC42	1	54411999	5.81095	5.95254	3.43349	4.97695	4.4781	3.71577	3.7268	4.21975	4.34505	4.49195	3.58443	4.22139
AAC39890	transmembrane protein 59	TMEM59	1	-54497349	7.13785	6.57729	7.45094	8.74179	7.94832	7.24289	7.36646	7.94467	8.14893	8.57375	8.21525	8.85062
AAH35374	transcription elongation factor A (SII) N-terminal	TCEANC2	1	54519274	3.68567	3.72494	2.6902	3.70033	3.37588	2.15322	2.35151	3.58832	3.66933	1.90543	3.13052	3.16928
AAF36155	mitochondrial ribosomal protein L37	MRPL37	1	54665840	7.50274	7.20734	5.67759	6.37428	5.98033	4.90223	4.95837	5.6471	6.18904	5.91413	5.40312	5.69335
AAH03605	single stranded DNA binding protein 3	SSBP3	1	-54692195	4.43639	3.58479	4.49074	3.72166	4.12089	3.78737	3.72141	4.4247	5.21815	4.82037	4.82442	5.38181
AAH01517	acyl-CoA thioesterase 11	ACOT11	1	55013807	2.64892	0.240445	4.18803	3.71103	3.68361	1.957	1.89642	4.1352	5.13337	4.96358	4.41395	4.89163
AAH15993	family with sequence similarity 151, member A	FAM151A	1	-55074850	-2.85004	-4.54963	2.6689	1.04094	3.57063	3.43627	3.20105	3.91774	2.45937	7.9511	5.15755	3.99172
AAH29191	maestro heat-like repeat family member 7	MROH7	1	55107427	-6.01997	-6.13459	7.63138	2.43245	2.97534	2.49338	2.1894	3.22161	3.83598	2.33667	2.16644	3.70221
AAD19853	tetratricopeptide repeat domain 4	TTC4	1	55181495	5.58505	5.63483	5.70531	4.21086	4.10475	3.68149	3.71601	4.07044	4.55663	3.86532	4.36327	4.62549
AAG17288	24-dehydrocholesterol reductase	DHCR24	1	-55315300	8.62789	9.20529	7.69991	6.90564	7.5876	7.4907	7.4728	7.58053	9.64013	6.97499	6.39263	7.0135
AAH29775	transmembrane protein 61	TMEM61	1	55446465	-6.01997	-4.54963	-5.40256	-3.04652	-5.36895	-5.28141	-3.75702	-3.78962	-3.81985	2.45586	2.51493	4.00939
AAI03899	Bartter syndrome, infantile, with sensorineural de	BSND	1	55464617	-6.01997	-4.54963	-5.40256	-1.12052	-3.78399	-5.28141	-5.34198	-5.37458	-5.40482	4.2199	4.04091	5.39195
AAI66619	proprotein convertase subtilisin/kexin type 9	PCSK9	1	55505149	-1.62765	5.24749	1.89206	-0.0108994	2.81592	2.38393	2.25048	2.96972	-2.23489	-0.615804	-3.02733	-0.492377
AAH29660	ubiquitin specific peptidase 24	USP24	1	-55532032	6.15714	6.77661	5.79773	5.91522	6.49794	5.51707	5.57912	6.12377	5.49379	5.95742	6.11069	7.54541
AAB50222	phosphatidic acid phosphatase type 2B	PPAP2B	1	-56960419	5.4297	6.06538	6.65577	7.91825	8.44252	7.8583	7.83372	7.86785	7.51535	9.02357	8.0131	7.59783
AAA64745	protein kinase, AMP-activated, alpha 2 catalytic s	PRKAA2	1	57110990	3.48585	1.17829	3.61146	5.88481	5.10779	2.1698	2.53454	5.11627	3.55229	6.45943	6.43987	6.99088
ACE86516	chromosome 1 open reading frame 168	C1orf168	1	-57184477	-6.01997	-6.13459	-5.40256	-5.36845	-5.36895	-3.69644	-5.34198	-0.61969	-1.31735	2.35041	3.24693	3.63548
AAC70068	Dab, reelin signal transducer, homolog 1 (Drosophi	DAB1	1	-57463579	-6.01997	1.04531	-3.08063	-5.36845	-3.04703	-5.28141	-3.02005	-3.78962	-5.40482	-2.56334	-3.02733	-0.706502
AAH12915	OMA1 zinc metallopeptidase	OMA1	1	-58946391	3.93859	2.48379	3.42081	4.2481	3.71053	2.94259	2.83294	3.60556	3.82641	4.66411	4.73688	5.25974
AAA52505	tumor-associated calcium signal transducer 2	TACSTD2	1	-59041095	-6.01997	-4.54963	0.152029	1.04094	0.358967	1.28845	0.9618	0.508065	-1.94538	7.91167	7.31808	9.03368
AAI67849	Myb-like, SWIRM and MPN domains 1	MYSM1	1	-59120411	3.38305	3.64512	3.18615	3.40304	3.75258	1.77388	2.20491	3.91313	2.54355	2.78413	2.82567	3.4473
AAA59197	jun proto-oncogene	JUN	1	-59246463	8.16033	8.17282	8.36924	7.76966	10.1146	9.20574	9.26679	7.9339	6.87044	9.15011	8.03566	7.61127
AA830864	FGGY carbohydrate kinase domain containing	FGGY	1	59762625	3.57062	0.920688	2.46163	3.63436	3.13487	2.94259	2.53454	2.93376	3.74747	5.09997	4.15258	4.18297
AA576610	hook microtubule-tethering protein 1	HOOK1	1	60280533	-6.01997	-4.54963	0.32536	3.42271	2.23838	2.57034	2.59466	2.18766	4.61894	6.53131	5.86081	6.23225
AAC50370	cytochrome P450, family 2, subfamily J, polypeptid	CYP2J2	1	-60358980	2.1846	-4.54963	2.12882	0.697638	1.39923	4.16361	3.99117	3.2872	-1.94538	2.65721	0.483633	0.264352
AAH27878	chromosome 1 open reading frame 87	C1orf87	1	-60456066	-6.01997	-6.13459	-3.8176	-5.36845	-3.78399	-5.28141	-1.25452	-5.37458	-3.81985	-5.37069	-5.34926	-0.706502
AA974652	nuclear factor I/A	NFIA	1	61542946	3.7299	4.90089	7.82641	7.49554	7.81329	7.00081	7.02352	7.93248	7.29411	7.09768	6.54594	6.31897
AAH29486	TM2 domain containing 1	TM2D1	1	-62146719	4.20283	3.35926	3.48922	5.85132	5.10577	4.00168	4.04388	4.58398	4.93837	4.43183	4.33899	5.07695
AAH21135	InaD-like (Drosophila)	INADL	1	62208149	2.94293	1.10381	4.36728	4.87115	4.57209	4.42077	4.51444	5.01452	5.94114	7.93209	7.40834	7.18321
AAH41418	KN motif and ankyrin repeat domains 4	KANK4	1	-62701837	-6.01997	-6.13459	4.28918	1.34579	3.0615	2.46679	2.15786	4.2493	-0.649928	1.68459	1.94536	2.10085
AAD11441	ubiquitin specific peptidase 1	USP1	1	62902383	7.03311	7.63782	3.58328	5.63928	4.88016	4.14695	4.10303	4.99284	4.77882	5.16166	5.33637	5.66854
AAH16392	dedicator of cytokinesis 7	DOCK7	1	-62920397	6.27609	6.61171	4.261	5.24165	5.75452	4.87468	4.83668	6.15241	5.4694	4.5377	4.83438	5.23366
AAD34156	angiopoietin-like 3	ANGPTL3	1	63063187	-4.435	-3.81267	-3.8176	-3.04652	-5.36895	-3.69644	-5.34198	-3.78962	-5.40482	6.48379	4.98502	4.59069
AAH18678	autophagy related 4C, cysteine peptidase	ATG4C	1	63249777	3.42505	3.68718	2.85011	4.45013	4.10069	2.8835	2.94804	3.4035	4.44849	3.44629	3.61364	3.97832
AAD41466	ALG6, alpha-1,3-glucosyltransferase	ALG6	1	63833261	3.89442	3.47827	3.50733	3.84829	4.09661	3.76572	4.00453	3.60556	5.25785	2.43021	3.51802	3.83204
AA873717	integrin beta 3 binding protein (beta3-endonexin)	ITGB3BP	1	-63906441	4.49672	4.17033	3.23768	4.16098	3.2785	2.59511	2.93879	1.54429	2.38309	3.55709	4.33198	3.40787
A8K855	EF-hand calcium binding domain 7	EFCAB7	1	63989013	3.67526	2.2008	2.49831	3.57113	2.76547	1.58896	1.57688	2.84942	3.09104	2.30879	3.20149	3.4408
AAA60080	phosphoglucomutase 1	PGM1	1	64059480	7.44139	4.92407	6.43388	7.11863	6.96727	6.3411	6.1996	7.19741	7.25362	6.66239	6.09317	6.97129
AAA60275	receptor tyrosine kinase-like orphan receptor 1	ROR1	1	64239690	2.87182	5.63318	2.67959	4.41127	4.66309	3.82973	3.70514	4.9349	3.22089	2.06394	1.02578	1.92577
AAH39301	cache domain containing 1	CACHD1	1	64936476	3.88843	4.16576	4.8418	3.52939	5.05836	4.58433	4.39103	5.07766	4.6106	4.42535	3.64226	4.09879
AAH65303	ribonucleoprotein, PTB-binding 2	RAVER2	1	65210778	4.72066	3.67115	4.02161	5.11234	4.31579	4.00168	4.15986	4.63805	5.28256	4.22363	4.35983	5.32118
AAA36527	Janus kinase 1	JAK1	1	-65298906	7.91511	7.56465	6.79004	7.76292	8.04798	7.54296	7.55227	8.30567	8.45443	7.47068	7.10221	7.65719
AAH16180	adenylate kinase 4	AK4	1	65613850	5.26254	5.31197	5.07823	5.29422	5.62328	5.925	5.82355	5.62613	5.89725	9.39692	8.64907	6.93476
AAH51722	DnaJ (Hsp40) homolog, subfamily C, member 6	DNAJC6	1	65730377	3.48187	4.54048	1.94617	2.43245	2.7132	3.25387	3.21644	2.60842	3.26407	4.43505	4.59765	3.9557
AA813024	leptin receptor	LEPR	1	65886335	3.40839	6.40578	5.90635	7.8713	7.74137	6.04334	6.12919	6.1641	4.43281	3.56889	4.14059	5.49905
AAH11027	leptin receptor overlapping transcript	LEPROT	1	65886399	7.1143	5.80902	7.01924	8.46829	8.08932	7.00544	6.97797	7.73607	7.73234	7.73112	7.76952	8.12246
AA206316	phosphodiesterase 4B, cAMP-specific	PDE4B	1	66797793	2.80976	-1.1804	4.96267	6.20662	5.98915	5.87278	5.83606	6.33666	5.11187	4.22736	3.2168	2.7424
AAH40516	SH3-domain GRB2-like (endophilin) interacting prot	SGIP1	1	66999825	3.15745	-0.353235	6.13028	5.5119	5.04362	3.78199	3.62669	5.05064	6.67833	3.42697	4.04949	4.78021
AAI06886	Tctex1 domain containing 1	TCTEX1D1	1	67218140	2.32433	-0.642741	-0.758704	-0.324057	-0.614066	-0.32721	-0.132528	-0.61969	-0.546834	-2.56334	-0.825696	-0.595471
AAH32406	WD repeat domain 78	WDR78	1	-67303282	0.422977	-0.70833	0.269865	1.26091	-0.239671	0.210446	-0.056579	0.602702	0.785009	3.70879	3.29099	4.2989
AAH17423	mesoderm induction early response 1, transcription	MIER1	1	67390578	5.73784	6.37246	5.19456	7.03109	6.23976	5.19331	5.21931	6.12776	5.71477	5.71611	5.85103	6.02631
AAH93786	solute carrier family 35 (UDP-GlcA/UDP-GalNAc tran	SLC35D1	1	-67465015	5.30702	4.55802	3.48922	5.00767	4.42058	4.03827	4.13578	4.7274	4.22272	5.43425	4.73422	4.89401
AAD34050	SERPINE1 mRNA binding protein 1	SERBP1	1	-67873493	8.43966	9.20529	6.41642	7.38372	7.58651	7.07036	7.13856	7.59822	7.40716	7.73505	7.51667	7.94182
AAA35863	growth arrest and DNA-damage-inducible, alpha	GADD45A	1	68150860	6.70135	6.41013	7.09753	7.73172	7.71469	8.27976	8.36764	7.55819	6.94419	9.46373	6.63765	6.24443
AAF04571	guanine nucleotide binding protein (G protein), ga	GNG12	1	-68167149	8.09304	9.2048	6.74623	9.08025	8.36099	7.09824	7.09395	8.37937	7.30146	8.28897	7.79301	7.80746
AAD03164	DIRAS family, GTP-binding RAS-like 3	DIRAS3	1	-68511645	-0.292046	-0.462169	1.28394	-0.724595	-0.845392	-1.03348	0.0155708	-0.516597	1.56097	3.38085	3.57852	1.92577
AAH07211	wntless Wnt ligand secretion mediator	WLS	1	-68591041	7.1573	6.04811	5.70531	5.98194	6.40295	6.00573	6.05302	6.36056	6.57568	7.48008	6.72722	7.40807
AAH03511	DEP domain containing 1	DEPDC1	1	-68939835	6.39075	6.7904	-2.23264	-1.12052	0.057311	-0.32721	-0.132528	-1.12665	0.572465	-5.37069	-2.5419	-0.396162
AAI28990	leucine rich repeat containing 7	LRRC7	1	70225858	-0.593701	-0.642741	-1.49567	3.55933	0.412406	-1.19394	-3.02005	0.55616	-3.08289	-0.085289	-3.02733	0.322067
AAH03407	leucine rich repeat containing 40	LRRC40	1	-70610485	4.95373	5.54708	3.51928	5.32416	4.60689	3.32222	3.51911	4.35504	3.97673	4.38253	4.13254	4.58775
AAA35554	serine/arginine-rich splicing factor 11	SRSF11	1	70671365	6.95427	7.22776	7.97831	6.98	7.27693	7.30285	7.45386	6.76976	7.0259	6.64577	7.59051	7.62674
AAH16937	ankyrin repeat domain 13C	ANKRD13C	1	-70724685	5.54656	5.49431	4.69679	5.68886	5.67202	4.93655	4.90238	5.43358	5.12168	4.76758	4.72086	4.95684
AAD33288	HERV-H LTR-associating 3	HHLA3	1	70820493	3.31319	2.05028	2.7421	2.33891	2.88371	2.6786	2.44592	2.10924	2.0464	2.49349	2.43865	3.1455
AAB24699	cystathionase (cystathionine gamma-lyase)	CTH	1	70876901	0.991261	3.03783	2.27692	0.514192	2.19329	0.908418	1.03306	1.4456	1.56097	5.14796	3.31963	3.19267
AAA21130	prostaglandin E receptor 3 (subtype EP3)	PTGER3	1	-71418115	-3.69804	-6.13459	7.71557	8.56034	9.01738	7.37032	7.43466	8.51083	3.71153	8.15324	7.78115	8.98859
AAD09746	zinc finger, RAN-binding domain containing 2	ZRANB2	1	-71528974	6.62366	6.94639	6.79312	6.89921	6.54206	5.31758	5.36106	6.49	5.86606	4.90892	5.99781	6.07853
AAH36771	neuronal growth regulator 1	NEGR1	1	-71868625	5.07741	5.60898	1.19735	2.65945	2.7757	2.11947	2.00675	2.53831	-1.15689	3.81666	4.40061	3.65246
AAC73005	fucose-1-phosphate guanylyltransferase	FPGT	1	74663896	3.30871	2.97654	3.30134	4.72563	4.00826	2.46679	2.3375	4.03693	4.38797	3.51501	4.46613	4.53076
AAH73916	glutamate-rich 3	ERICH3	1	-75033795	-2.85004	-6.13459	-2.23264	-5.36845	-5.36895	-5.28141	-3.75702	-3.78962	-3.81985	-3.04876	-0.139804	-1.44347
AAA36536	crystallin, zeta (quinone reductase)	CRYZ	1	-75171172	5.94257	6.23745	4.43191	6.80679	5.43437	5.52192	5.63028	5.83305	5.10595	8.6623	7.79556	8.55587
AAH09514	tRNA-yW synthesizing protein 3 homolog (S. cerevis	TYW3	1	75198862	5.43587	5.65616	3.85718	5.50883	5.353	4.06953	4.21069	5.09608	4.90466	4.89023	5.15158	5.50995
AAH28743	solute carrier family 44, member 5	SLC44A5	1	-75672075	-2.85004	-6.13459	-1.3151	-0.0108994	1.42546	2.06732	1.91541	2.56206	-3.81985	1.59509	1.94536	3.61831
AAA51566	acyl-CoA dehydrogenase, C-4 to C-12 straight chain	ACADM	1	76190043	5.54084	5.48517	5.58257	8.22178	7.14551	5.07724	5.30638	7.20686	7.13604	8.89573	8.17099	8.25454
AAA91473	Rab geranylgeranyltransferase, beta subunit	RABGGTB	1	76251886	5.84847	6.30082	5.20385	5.33632	5.18851	4.47181	4.51133	4.9597	5.12754	6.53733	6.1035	5.69745
AAH59363	ST6 (alpha-N-acetyl-neuraminyl-2,3-beta-galactosyl	ST6GALNAC3	1	76540389	2.91961	-2.67516	1.98114	2.84587	3.75258	4.62999	4.62812	3.63944	1.58387	4.56447	5.38968	4.39279
AAH01201	ST6 (alpha-N-acetyl-neuraminyl-2,3-beta-galactosyl	ST6GALNAC5	1	77333186	-4.435	1.14153	-1.94313	0.123402	-1.12103	-1.03348	-0.818419	-1.28711	-5.40482	-2.20077	-0.304863	-0.305964
AAB81597	phosphatidylinositol glycan anchor biosynthesis, c	PIGK	1	-77554667	6.64515	6.22817	4.38044	6.45053	6.19948	5.11841	5.29374	5.87986	5.49982	5.75924	5.69855	6.30114
AAD27956	adenylate kinase 5	AK5	1	77748287	5.11767	2.90158	0.57472	2.61454	1.92567	0.144858	-0.387785	0.297848	-0.881253	0.121162	1.92687	1.68306
AAH35079	zinc finger, ZZ-type containing 3	ZZZ3	1	-78030190	6.1677	6.19884	6.14963	7.50902	7.14354	5.91027	5.92656	6.67493	8.06851	4.59076	5.41975	5.45458
AAH16663	ubiquitin specific peptidase 33	USP33	1	-78161674	6.3318	6.11541	6.38982	7.41639	7.36427	6.03318	6.1673	7.05195	7.16195	5.82098	5.99337	6.44203
AAI30388	family with sequence similarity 73, member A	FAM73A	1	78245309	4.74075	4.85622	2.37223	4.76726	4.3017	3.79808	3.5376	4.73002	4.15933	5.41313	5.01159	5.25974
NA	axin interactor, dorsalization associated pseudoge	LOC653631	1	NA	6.32405	5.02717	1.83584	5.14231	4.38092	3.66404	3.48774	4.62119	3.50508	3.7917	3.74085	3.92809
AA249326	nexilin (F actin binding protein)	NEXN	1	78354200	5.41414	6.91099	6.81933	6.73844	7.33517	6.87183	7.03983	6.86711	4.99713	3.09283	4.11631	3.68031
AAA17976	far upstream element (FUSE) binding protein 1	FUBP1	1	-78413591	6.64203	7.32497	4.3134	5.43164	5.61902	6.06233	6.05195	5.6471	6.01988	6.03711	6.00334	6.58591
AAB07346	DnaJ (Hsp40) homolog, subfamily B, member 4	DNAJB4	1	78470636	5.07609	6.66084	3.75479	6.64173	6.04415	5.69516	5.81978	6.08229	4.78377	5.60013	5.25344	4.9246
AAH36075	GIPC PDZ domain containing family, member 2	GIPC2	1	78511589	-2.56053	-0.849192	0.21215	1.17071	1.13884	-0.0719534	0.149872	1.65885	1.36337	7.29086	5.97886	5.09776
AAA17684	prostaglandin F receptor (FP)	PTGFR	1	78956728	6.09019	-2.67516	1.91032	4.72826	2.11486	-2.47405	-1.43509	3.0048	-2.59746	3.18773	4.18796	4.09879
AAH15932	interferon-induced protein 44-like	IFI44L	1	79086088	7.77617	-3.81267	3.73443	3.60596	3.49213	3.95461	4.02215	4.37194	3.90125	2.48106	3.92919	2.73179
AAH22870	interferon-induced protein 44	IFI44	1	79115477	7.53618	0.523617	4.18803	4.25543	4.10475	3.30731	3.69419	4.33451	4.76636	2.22177	3.87233	3.65246
AAG33021	EGF, latrophilin and seven transmembrane domain co	ELTD1	1	-79355449	-1.06577	-6.13459	4.5847	5.29422	5.66928	4.96296	5.01227	5.82571	4.64367	4.89492	5.05695	5.99449
AAD54675	latrophilin 2	LPHN2	1	82266082	5.53893	6.71579	2.82144	3.91	4.199	4.25581	4.28555	4.58976	7.33686	5.78855	6.25391	6.23131
AAH28350	tubulin tyrosine ligase-like family, member 7	TTLL7	1	-84335057	3.56312	0.876633	1.73699	4.79771	2.88371	2.72422	2.64101	4.39195	3.52296	1.4748	2.30179	1.2195
AA761973	protein kinase, cAMP-dependent, catalytic, beta	PRKACB	1	84609952	5.23447	5.1163	5.61911	9.01532	7.18011	6.15374	6.27778	7.76225	8.35829	5.37834	6.33418	6.46543
AA761809	ribosome production factor 1 homolog (S. cerevisia	RPF1	1	84944920	5.83918	5.74231	4.42558	5.89775	5.13189	3.89601	4.07798	4.86024	4.89095	5.03976	4.68003	5.1781
AAC39869	guanine nucleotide binding protein (G protein), ga	GNG5	1	-84964006	6.8032	6.14647	6.52114	7.22611	6.73072	5.17495	5.34539	6.0247	6.84222	5.94616	5.72956	6.00003
AAA35684	chitobiase, di-N-acetyl-	CTBS	1	-85018804	5.14557	3.09182	3.9035	5.42027	5.04362	3.74373	3.74283	4.86741	5.51925	5.73587	5.38291	5.85238
AAH33637	synovial sarcoma, X breakpoint 2 interacting prote	SSX2IP	1	-85109390	5.73617	4.94422	3.55454	5.53618	4.81964	4.58742	4.65661	4.73002	3.93726	5.9268	4.95338	5.43509
AAI04892	mucolipin 2	MCOLN2	1	-85391266	3.45779	-3.32724	4.57901	3.52939	3.9908	3.78737	3.99564	3.32239	3.91937	0.183898	0.990593	-1.10243
AAH60765	mucolipin 3	MCOLN3	1	-85483765	5.08921	-0.406674	6.5107	6.16828	5.39675	4.53077	4.38083	5.07354	6.39244	2.70077	3.09783	2.56253
AAH40265	WD repeat domain 63	WDR63	1	85527993	1.44764	-1.74228	3.17109	3.53543	3.83317	3.37323	3.44918	3.41006	4.39447	0.410669	0.759267	1.61543
AF085890	synapse defective 1, Rho GTPase, homolog 2 (C. ele	SYDE2	1	-85623356	1.64537	3.20748	1.39186	2.55636	2.01475	1.40509	1.45243	3.41006	2.079	3.21051	2.86506	3.18492
AAH29538	chromosome 1 open reading frame 52	C1orf52	1	-85715637	4.51822	4.88291	4.33722	4.66635	3.92796	3.1152	3.31265	3.97636	3.85493	3.563	3.79285	3.87123
AAC99767	B-cell CLL/lymphoma 10	BCL10	1	-85731460	4.65863	4.50294	3.12492	4.33372	4.15265	4.57502	4.50194	4.21975	3.84548	4.78286	3.77228	3.62406
AAH33680	dimethylarginine dimethylaminohydrolase 1	DDAH1	1	-85784168	6.4097	8.01301	4.11904	4.9319	4.72512	6.08655	6.21692	5.36605	5.71088	8.71702	8.11005	8.27592
AAB58319	cysteine-rich, angiogenic inducer, 61	CYR61	1	86046444	8.9279	10.2962	9.89224	9.83379	9.93707	9.15433	9.2258	8.95262	4.93615	7.98314	7.29798	6.74866
AAG48263	zinc finger, HIT-type containing 6	ZNHIT6	1	-86115106	5.5998	5.45365	3.65001	4.61312	4.62398	4.2751	4.30007	4.84822	4.33159	4.18581	4.53796	4.97044
AAI13655	collagen, type XXIV, alpha 1	COL24A1	1	-86194916	1.09897	-4.54963	1.5163	-0.158998	0.739571	2.92316	3.0374	3.02203	4.48545	-0.51271	0.879561	1.76858
AAH09779	outer dense fiber of sperm tails 2-like	ODF2L	1	-86815777	4.86954	4.56324	4.48161	3.63998	3.95072	3.15739	3.50664	3.97636	3.49303	3.49659	4.19184	4.37245
AAD40367	chloride channel accessory 2	CLCA2	1	86889769	-1.4964	-0.849192	2.70073	0.608828	3.39592	3.51625	3.67761	3.99829	-1.94538	-3.78573	-5.34926	-0.706502
AAD48398	chloride channel accessory 4	CLCA4	1	87012759	-6.01997	-6.13459	-5.40256	-5.36845	-5.36895	-2.95948	-2.17206	-5.37458	-3.81985	-5.37069	-3.76429	-1.64992
AAD34056	SH3-domain GRB2-like endophilin B1	SH3GLB1	1	87170253	7.34321	7.0358	6.94644	7.69646	7.87467	7.32846	7.36041	7.83259	7.08428	6.78634	6.70161	6.93707
AAC15478	15 kDa selenoprotein	42262	1	-87328128	7.30013	7.31313	6.37182	7.97875	7.26381	6.40203	6.51794	6.94876	7.33264	7.2598	7.22841	7.5672
AAH25384	heparan sulfate 2-O-sulfotransferase 1	HS2ST1	1	87380335	6.34663	6.33276	4.48466	6.04887	6.01313	6.05007	6.10975	5.78466	6.38757	5.75408	5.49545	5.91701
AAI26241	long intergenic non-protein coding RNA 1140	LINC01140	1	87597609	-2.11308	-1.27661	0.972479	-0.0830492	-0.725098	2.26549	2.48457	0.180011	3.06686	-0.51271	-0.304863	1.1888
AAB51073	LIM domain only 4	LMO4	1	87794151	6.37904	5.21579	5.68158	5.90825	6.49407	6.55583	6.63494	5.78466	7.8391	5.19251	5.16546	6.07433
AAB33346	protein kinase N2	PKN2	1	89149922	6.33731	6.27453	5.60937	6.38602	6.45402	5.47765	5.50272	6.6102	5.97943	5.43908	5.6876	5.93447
AA031701	general transcription factor IIB	GTF2B	1	-89318321	4.66566	4.70067	4.28918	5.31367	5.0915	3.8245	3.87961	4.45989	4.66799	4.5347	4.00168	4.2953
AAC72959	cysteine conjugate-beta lyase 2	CCBL2	1	-89401456	4.65334	4.18846	4.73058	5.40386	5.29015	4.10014	4.19135	5.06525	5.85552	5.06498	5.21584	5.63904
AAH12942	RNA binding motif protein, X-linked-like 1	RBMXL1	1	-89445139	5.46234	6.07211	4.1424	5.77046	5.70853	5.27988	5.24954	5.66503	5.40656	5.6812	5.01597	5.27261
AAH17992	guanylate binding protein 3	GBP3	1	-89472360	5.20705	4.92813	3.67692	5.84647	4.25858	4.7914	4.96522	5.00588	4.69978	5.37498	5.72019	5.59142
AAA35871	guanylate binding protein 1, interferon-inducible	GBP1	1	-89517987	6.7616	6.50271	5.31939	6.42067	6.20989	6.92041	6.91923	5.85003	3.84548	4.56742	3.77745	3.42113
AAA67323	guanylate binding protein 2, interferon-inducible	GBP2	1	-89573310	5.36104	3.43716	6.78448	7.65097	7.27693	7.37301	7.43095	6.87127	5.41935	4.03232	4.01488	3.81203
AAH17889	guanylate binding protein 4	GBP4	1	-89646831	3.45779	2.70146	4.05892	5.43649	5.50372	5.04839	5.05355	5.53906	4.40736	3.4008	5.259	4.87726
AAH30607	leucine rich repeat containing 8 family, member B	LRRC8B	1	90024272	1.32876	0.169186	5.78417	6.75793	6.6489	6.89632	6.96607	6.82049	4.50658	4.29642	3.88196	4.48411
AAH36122	leucine rich repeat containing 8 family, member C	LRRC8C	1	90098644	3.29518	5.09001	5.18334	6.67492	6.62505	5.46595	5.52761	6.30886	5.14497	2.93765	3.49937	4.13547
AAH09486	leucine rich repeat containing 8 family, member D	LRRC8D	1	90287480	5.38038	6.08003	3.68225	4.22214	3.56474	3.18212	3.51289	3.70491	4.85845	5.35468	4.95566	4.98615
AA857943	zinc finger protein 326	ZNF326	1	90460678	5.3963	6.13366	4.7636	4.77493	5.28658	4.79674	4.74681	5.22068	4.97997	4.90427	4.80683	5.23366
AAF64261	zinc finger protein 644	ZNF644	1	-91380857	5.29121	6.10471	4.39672	5.50268	5.52207	4.81267	4.86137	5.58325	5.17733	4.39584	5.21394	5.18394
AAB97512	cell division cycle 7	CDC7	1	91966404	5.45323	5.09362	2.48618	2.88421	2.79595	3.64043	3.69419	2.52629	2.36997	1.31581	0.759267	2.11725
AAX38256	heat shock protein 90kDa beta (Grp94), member 3, p	HSP90B3P	1	92100568	3.34417	3.63193	0.787264	2.4833	2.6254	2.99006	3.35499	2.77008	2.40897	3.69809	2.93151	2.94885
AAA67061	transforming growth factor, beta receptor III	TGFBR3	1	-92145900	5.09833	4.92947	7.33996	7.31432	8.35375	6.79507	6.81631	8.3402	7.34191	7.87293	7.4025	6.69642
AAH41475	epoxide hydrolase 4	EPHX4	1	92495533	0.549889	-6.13459	-1.70212	1.47704	-0.845392	-2.47405	-2.17206	0.854241	-1.94538	-1.12276	-1.44237	-0.396162
AAC28132	KIAA1107	KIAA1107	1	92632609	0.922548	-1.37971	2.29093	2.4581	2.19329	0.551483	0.886837	2.52629	2.56673	1.00435	1.98166	2.30069
AAC50908	glomulin, FKBP associated protein	GLMN	1	-92711955	4.41362	4.2588	2.6902	3.70033	3.10272	1.28845	1.85769	2.82018	2.86665	1.66273	1.99947	2.45054
AAH31070	RNA polymerase II associated protein 2	RPAP2	1	92764522	4.02852	4.18846	2.8689	3.9869	3.59971	2.5578	2.4718	3.58252	3.22089	3.2255	3.51802	3.39448
AAC16031	ecotropic viral integration site 5	EVI5	1	-92974253	4.10286	4.99533	4.32366	5.86816	5.67339	5.29508	5.43363	5.8072	5.33074	4.56742	4.67172	4.74372
AAA85654	ribosomal protein L5	RPL5	1	93297594	8.83485	9.49074	8.76117	9.51796	8.58497	7.80523	7.84398	8.24186	8.25083	8.857	8.74688	9.05923
AAH70342	family with sequence similarity 69, member A	FAM69A	1	-93307717	5.19496	5.20581	4.59885	5.21557	5.52511	4.7087	4.84165	5.14211	5.37079	3.10098	2.16644	2.53839
AAC27080	metal response element binding transcription facto	MTF2	1	93544792	4.7054	5.17886	4.30307	4.39144	4.21036	2.97126	3.30548	3.96304	4.33834	3.71412	4.48205	4.64258
AAD34095	transmembrane emp24 protein transport domain conta	TMED5	1	-93615299	6.83042	6.80296	5.1453	6.5597	6.42262	5.79874	5.82732	6.60234	6.47897	7.35019	6.94047	7.48786
AA278251	coiled-coil domain containing 18	CCDC18	1	93646281	4.29632	4.37815	2.06505	1.07449	1.72908	1.05844	2.00675	1.72345	1.81435	0.695398	2.08537	2.80446
AK124955	uncharacterized LOC100131564	LOC100131564	1	-93775666	1.71474	0.920688	3.20107	0.514192	0.463936	1.3768	1.28738	1.06837	1.65047	2.26593	3.0812	3.08843
AAA58442	down-regulator of transcription 1, TBP-binding (ne	DR1	1	93811478	6.67287	6.9913	5.31768	7.13463	6.72281	5.93837	6.10871	6.46502	6.22226	5.62578	5.59984	5.99116
AAH62477	formin binding protein 1-like	FNBP1L	1	93913688	4.29858	5.28905	4.85129	5.6181	6.14527	5.41817	5.42538	6.17569	7.25273	6.99098	7.29212	7.71354
AAC39777	breast cancer anti-estrogen resistance 3	BCAR3	1	-94027343	6.56617	6.78483	5.1298	4.64696	5.30436	4.78603	4.7335	4.81648	6.30384	4.82775	5.32228	5.65456
AA832262	deoxynucleotidyltransferase, terminal, interacting	DNTTIP2	1	-94335014	6.51798	6.90381	4.79834	6.4125	5.86766	5.53157	5.70036	5.47639	5.78316	6.49078	5.59106	6.09103
AAA65028	glutamate-cysteine ligase, modifier subunit	GCLM	1	-94352590	5.94906	5.51241	1.69547	3.05361	2.50756	3.46343	3.46859	3.33623	3.64231	4.13115	4.0366	3.42113
AAC05632	ATP-binding cassette, sub-family A (ABC1), member	ABCA4	1	-94458394	-6.01997	-1.74228	-0.544579	-2.19853	-1.66851	-0.757845	-0.387785	-0.730721	0.661274	0.301734	2.45164	3.66366
AA326126	Rho GTPase activating protein 29	ARHGAP29	1	-94634463	8.89941	6.58415	5.44841	5.79331	5.92394	4.89477	5.0428	6.15436	5.67933	6.69708	6.89362	7.56309
AAA60128	ATP-binding cassette, sub-family D (ALD), member 3	ABCD3	1	94883933	6.1339	6.53894	5.17203	6.63752	6.01637	5.30824	5.4104	5.92863	6.00617	7.17162	6.82723	7.1042
AAA36734	coagulation factor III (thromboplastin, tissue fac	F3	1	-94994732	6.66237	5.57061	4.69679	3.9869	3.65064	5.64563	5.65166	5.31978	2.67733	6.1641	5.50639	4.72779
AAH33858	solute carrier family 44, member 3	SLC44A3	1	95286100	0.77445	-2.2277	3.21583	5.22867	4.2028	3.32962	3.30548	3.92692	4.94059	5.36825	4.79922	5.86942
AAB35752	calponin 3, acidic	CNN3	1	-95362507	8.20833	8.75048	8.23644	10.0993	9.31014	8.69846	8.65423	9.12794	8.83053	8.94651	7.61093	8.06894
AA861137	hCG2028352-like	RP4-639F20.1	1	95393584	1.54228	1.00496	4.8154	5.68886	5.05836	4.88476	4.99006	4.49116	3.94612	3.78159	3.31252	2.7943
AAH11706	ALG14, UDP-N-acetylglucosaminyltransferase subunit	ALG14	1	-95448279	3.61484	3.31868	3.6391	4.45332	3.68361	2.81135	2.77176	3.36351	4.19324	3.24769	2.94995	3.48569
AAI37458	transmembrane protein 56	TMEM56	1	95558073	3.48981	0.606873	4.15777	5.64487	4.29816	3.08054	3.20877	5.35249	7.89511	4.25319	4.44353	5.01487
AA336253	RWD domain containing 3	RWDD3	1	95699711	3.66127	2.59672	3.81903	4.14528	3.93254	2.5065	2.30907	3.66708	5.1099	2.8914	3.46773	3.71842
AAD09652	polypyrimidine tract binding protein 2	PTBP2	1	97187175	4.13612	4.58565	5.1298	5.64487	5.36491	4.76162	4.65379	4.9972	3.43123	4.17041	4.34597	4.63975
AAA57474	dihydropyrimidine dehydrogenase	DPYD	1	-98185314	6.49055	5.68997	4.32366	5.30132	5.70318	4.16361	4.15587	5.76049	6.27774	4.73128	4.79922	4.86275
AK092728	MIR137 host gene (non-protein coding)	MIR137HG	1	-98453556	1.49573	3.70933	-1.94313	-5.36845	-3.04703	-3.69644	-5.34198	-5.37458	-5.40482	-5.37069	-3.76429	-5.35036
AAD27830	sorting nexin 7	SNX7	1	99127236	5.64048	4.71325	2.62535	5.63507	4.60689	3.66404	3.59171	4.2493	3.84074	4.72074	4.82192	4.99726
AAH40174	lipid phosphate phosphatase-related protein type 5	LPPR5	1	-99355801	-4.435	-4.54963	-5.40256	-5.36845	-5.36895	-5.28141	-5.34198	-5.37458	-5.40482	-2.20077	-3.76429	-1.44347
AAH41386	lipid phosphate phosphatase-related protein type 4	LPPR4	1	99729848	2.52307	2.89055	-1.49567	-0.414255	-1.28149	1.63746	1.4262	0.815247	3.8829	-0.416495	-0.95694	-1.2629
AAH12570	palmdelphin	PALMD	1	100111431	-3.69804	-0.580006	6.40439	4.73877	5.61333	4.53398	4.49565	6.35886	6.09254	2.60085	2.90341	4.48411
AAI56176	ferric-chelate reductase 1	FRRS1	1	-100174259	4.20524	2.22735	3.14047	4.42108	4.91066	4.33146	4.23356	4.45356	2.49605	1.1371	1.85041	2.32912
AAB41040	amylo-alpha-1, 6-glucosidase, 4-alpha-glucanotrans	AGL	1	100315640	5.11638	5.12926	5.63704	7.0236	6.85294	4.98655	5.03197	6.53269	6.35964	5.67165	5.92396	6.63228
AAH05136	solute carrier family 35 (UDP-N-acetylglucosamine	SLC35A3	1	100435540	4.28039	4.24803	2.11314	4.03029	3.67271	2.71295	2.78214	3.86144	3.27818	4.9066	4.38714	4.93851
AAH64409	hippocampus abundant transcript 1	HIAT1	1	100503789	5.8933	6.14705	4.96048	6.98883	6.28344	5.66623	5.6173	6.18814	5.66329	6.22876	5.58222	6.07433
AAI01027	spindle assembly 6 homolog (C. elegans)	SASS6	1	-100549102	4.00379	4.79983	0.528177	1.92617	1.81096	-0.152124	0.439379	1.78529	1.83359	1.0387	1.72756	2.50139
AAH75811	tRNA methyltransferase 13 homolog (S. cerevisiae)	TRMT13	1	100598706	4.1462	4.00111	4.68358	4.72298	4.43356	3.32962	3.6552	3.82264	3.60921	2.85331	3.99282	4.06115
AAH09613	leucine rich repeat containing 39	LRRC39	1	-100614004	-3.21261	-3.32724	5.48998	7.5435	7.40439	5.74165	5.78408	5.8367	3.29215	-0.978374	-0.825696	-1.44347
AAA35589	dihydrolipoamide branched chain transacylase E2	DBT	1	-100652478	4.37128	4.76098	5.50057	6.56487	6.71086	4.83883	5.08113	6.15339	6.51665	6.24907	6.61833	6.90909
AAH12604	RNA 3'-terminal phosphate cyclase	RTCA	1	100731714	5.92731	5.36973	4.79343	5.27089	5.75452	4.47848	4.66785	5.08792	5.52666	5.58132	5.36928	5.08114
AA929031	cell division cycle 14A	CDC14A	1	100818023	2.66303	1.9261	3.96595	5.02708	4.92911	3.22242	3.2764	4.35844	2.92161	4.23479	5.10504	4.20231
AAH36775	G protein-coupled receptor 88	GPR88	1	101003728	-2.85004	-6.13459	-1.3151	-1.66801	-1.90952	-0.237013	-0.587094	-0.98226	-0.546834	-1.4638	-0.0638553	-3.02843
AAA51917	vascular cell adhesion molecule 1	VCAM1	1	101185196	-4.435	-2.96467	3.6981	5.17168	5.19995	8.66705	8.66706	5.09201	8.34327	8.42159	7.18723	6.07748
AAB93669	exostosin-like glycosyltransferase 2	EXTL2	1	-101337928	5.34581	4.67839	4.67559	5.50422	5.11989	4.08273	4.13982	5.10217	5.03085	3.21051	4.25251	4.91056
AAH64692	solute carrier family 30 (zinc transporter), membe	SLC30A7	1	101361634	5.14305	4.76249	4.54435	5.15805	5.20185	5.22936	5.27181	5.28453	5.54428	5.24126	5.01159	5.15446
AAD27739	diphthamide biosynthesis 5	DPH5	1	-101455180	4.78012	4.95618	3.99618	4.9319	4.53944	3.8245	3.89881	4.11125	4.7813	3.82653	4.20725	4.4746
AAA52336	sphingosine-1-phosphate receptor 1	S1PR1	1	101702305	4.22202	4.80131	4.99511	4.96806	5.76483	6.01837	6.00841	6.167	4.45782	5.15385	4.86628	5.41036
AAH22531	olfactomedin 3	OLFM3	1	-102268127	-6.01997	-6.13459	-2.59521	1.42596	-2.19903	1.83753	1.4782	-3.78962	-2.23489	1.25867	0.323168	2.45054
AAA51891	collagen, type XI, alpha 1	COL11A1	1	-103342023	5.53606	-0.251951	-1.70212	-3.04652	0.934827	1.16154	0.847843	0.240132	-3.81985	-0.847129	-0.705401	1.61543
AAH10697	RNA-binding region (RNP1, RRM) containing 3	RNPC3	1	104068578	2.95445	2.8283	4.13077	2.92157	3.1971	1.957	2.00675	3.03905	3.06686	2.8914	3.51183	3.80193
AAA35525	amylase, alpha 2B (pancreatic)	AMY2B	1	104097322	-0.405256	-1.49074	5.41842	0.123402	1.90717	1.68438	1.69144	2.96972	2.55519	3.28394	3.36155	4.00058
AAH02729	protein arginine methyltransferase 6	PRMT6	1	107599267	5.52161	4.70382	3.55454	4.91348	4.68768	3.22242	3.29101	4.63525	6.01251	3.88905	5.1456	5.82768
AAH30220	netrin G1	NTNG1	1	107682745	5.17786	-4.54963	-0.544579	-5.36845	0.739571	-2.95948	-1.64154	0.77517	6.18811	4.31756	5.37611	3.99172
AAC79695	vav 3 guanine nucleotide exchange factor	VAV3	1	-108113782	1.57249	-4.54963	2.24849	2.52029	2.44483	2.75751	2.78214	3.17617	3.04227	7.0019	7.6332	7.81156
AAF28888	solute carrier family 25 (mitochondrial carrier; p	SLC25A24	1	-108677344	7.00292	5.93183	3.76987	6.04147	5.8016	4.46846	4.53607	5.81092	4.04846	5.20957	5.32582	5.56477
AAI27899	family with sequence similarity 102, member B	FAM102B	1	109102971	5.20343	3.99598	6.09379	6.85947	6.79186	5.03714	5.0621	7.39381	5.71737	2.94672	2.94995	3.38773
AAH12198	HEN1 methyltransferase homolog 1 (Arabidopsis)	HENMT1	1	-109190910	4.32322	2.54136	3.17864	4.10119	3.97312	2.72422	2.60639	3.74177	4.49756	0.183898	1.99947	2.63264
AAH07757	pre-mRNA processing factor 38B	PRPF38B	1	109234935	6.04309	6.07881	6.75447	5.89892	6.55103	6.15894	6.3502	5.98682	6.18343	5.53244	6.31029	6.43877
AAC69606	syntaxin binding protein 3	STXBP3	1	109289285	5.54466	5.41663	5.3313	6.39435	6.05888	4.82581	4.94458	5.70023	5.93559	6.19298	6.03499	6.53114
AAH30647	AKNA domain containing 1	AKNAD1	1	-109358520	-1.26508	-3.81267	0.901221	1.10728	-0.0835515	-2.11148	-1.43509	0.353343	-5.40482	-3.78573	-5.34926	-1.64992
AAB40385	G-protein signaling modulator 2	GPSM2	1	109419603	5.09182	4.92678	1.60867	3.24993	2.7757	0.499953	0.439379	3.48651	0.661274	1.10504	1.2206	2.2421
AAH02939	chloride channel CLIC-like 1	CLCC1	1	-109472130	5.11767	5.22899	4.39023	5.31367	5.16924	4.6973	4.70651	5.46226	5.48469	4.28215	4.48837	4.65667
AAH34964	WD repeat domain 47	WDR47	1	-109512838	4.68307	4.61946	3.11708	4.5096	4.7846	3.63447	3.53146	4.89338	4.33159	3.87486	4.04091	4.30249
AAI21181	TAF13 RNA polymerase II, TATA box binding protein	TAF13	1	-109606998	4.60848	4.68638	1.92836	5.0776	4.52738	4.48512	4.33221	4.9417	4.3977	4.58205	3.91049	4.50295
AAF80757	transmembrane protein 167B	TMEM167B	1	109633403	5.441	5.53739	4.94063	6.31761	5.93311	4.97008	5.04711	5.96694	6.33454	6.31274	5.97886	6.28127
BC127905	chromosome 1 open reading frame 194	C1orf194	1	-109648573	-6.01997	-6.13459	-3.8176	-5.36845	-3.78399	-5.28141	-3.02005	-3.78962	-3.81985	-3.78573	-2.5419	-1.2629
AAI25209	KIAA1324	KIAA1324	1	109656585	-0.734564	-0.112227	-1.15463	-1.12052	-1.90952	-2.11148	-1.09405	-1.91515	-5.40482	-1.4638	0.205331	-0.706502
AAH00716	seryl-tRNA synthetase	SARS	1	109756515	7.50028	7.81185	6.53812	7.45312	7.07217	6.73087	6.77274	6.88075	7.12876	6.89111	6.56026	7.0725
AAG00080	cadherin, EGF LAG seven-pass G-type receptor 2	CELSR2	1	109792641	2.63467	4.6443	3.65001	2.90301	3.93254	2.39807	2.45892	3.78781	2.94833	4.76245	5.93672	7.22683
AAH56909	proline/serine-rich coiled-coil 1	PSRC1	1	-109822176	5.64493	5.43574	2.3048	1.31805	1.61973	0.00399543	-0.132528	0.815247	1.36337	-0.726835	0.879561	0.431002
AA782785	sortilin 1	SORT1	1	-109852188	4.61575	7.32982	7.32345	7.71053	8.63483	7.93701	7.87825	8.5135	8.40163	7.38524	7.81706	8.10638
AAI02019	proteasome (prosome, macropain) subunit, alpha typ	PSMA5	1	-109941653	7.11879	7.16361	5.43743	6.7618	5.94676	5.40597	5.46296	5.77707	6.06838	6.06028	5.84611	6.00003
AAI13103	synaptophysin-like 2	SYPL2	1	110009100	1.64537	0.83119	4.05482	4.74138	3.9908	3.19837	3.41624	3.79284	4.20436	4.83998	3.92919	4.83576
AAH36849	ataxin 7-like 2	ATXN7L2	1	110026561	3.20645	3.71559	3.65001	0.740073	0.970896	0.210446	0.540662	0.691512	1.85257	0.969159	1.49623	1.74767
AAH93683	cytochrome b561 family, member D1	CYB561D1	1	110036701	3.50163	3.49294	3.77983	4.23703	3.33495	1.957	1.69144	4.02843	3.74747	2.91008	3.64226	4.39279
AAH40879	adhesion molecule with Ig-like domain 1	AMIGO1	1	-110049446	2.74491	2.23609	1.36562	3.53543	2.63667	1.61341	1.25793	2.95185	2.96587	2.16069	3.12242	4.19461
AAH67464	G protein-coupled receptor 61	GPR61	1	110082494	-3.69804	-3.81267	-1.15463	0.464439	-0.845392	-0.237013	0.0842836	-2.56722	-5.40482	-5.37069	-3.76429	-3.7654
AAA35895	guanine nucleotide binding protein (G protein), al	GNAI3	1	110091186	7.39115	7.73798	5.20385	6.89335	6.30744	6.02522	6.08899	6.4444	6.29779	6.40862	6.08067	6.49474
AAA11725	adenosine monophosphate deaminase 2	AMPD2	1	110162435	7.2099	6.47574	5.39104	4.32678	4.44963	4.49173	4.46698	4.7089	4.74366	4.74955	4.79157	5.53915
AAA57346	glutathione S-transferase mu 4	GSTM4	1	110198698	3.61847	3.61192	6.54471	6.89863	6.24622	4.80207	4.84661	5.91487	5.88693	4.71279	4.89034	4.9176
AAA60963	glutathione S-transferase mu 2 (muscle)	GSTM2	1	110210644	4.17602	2.14618	5.90635	4.97251	4.85142	4.04277	4.17175	5.18862	4.3282	3.21051	3.63658	4.47778
AAA59203	glutathione S-transferase mu 1	GSTM1	1	110230418	-1.37611	2.90706	0.3788	4.66359	0.303472	4.92683	4.96294	6.89718	4.41696	-0.416495	3.82816	-1.10243
AAA20040	glutathione S-transferase mu 5	GSTM5	1	110254864	-4.435	-3.81267	2.03207	2.55636	-0.0114017	1.3768	2.0589	3.79785	-3.08289	0.511952	1.79029	1.33614
AAA60964	glutathione S-transferase mu 3 (brain)	GSTM3	1	-110276554	6.04713	3.7738	5.36148	6.33329	6.1551	5.24705	5.29374	5.93319	5.5237	7.41292	7.60367	9.23502
AAA52117	colony stimulating factor 1 (macrophage)	CSF1	1	110453233	7.79572	4.55976	4.20292	3.062	4.14082	7.27294	7.12486	4.65471	6.5461	3.02591	3.64226	3.76078
AA427939	adenosylhomocysteinase-like 1	AHCYL1	1	110527387	7.72686	7.46031	7.24377	8.06448	8.05954	7.11172	7.21237	7.88649	8.67225	8.17077	7.80255	8.38615
AAH19919	striatin interacting protein 1	STRIP1	1	110577223	5.31598	5.57664	4.91598	4.85916	4.71453	4.10446	4.10717	4.92119	4.72833	3.39418	3.96589	4.34835
AAI40909	solute carrier family 6 (neutral amino acid transp	SLC6A17	1	110693132	4.47088	0.898829	0.43033	2.35265	-0.32456	0.391019	0.588756	1.39361	-1.0125	3.38753	2.81565	2.2421
AAA57263	potassium voltage-gated channel, Shaw-related subf	KCNC4	1	110753336	5.15558	3.11096	3.07722	2.22401	2.17794	2.93291	2.92948	3.18384	1.33665	4.14304	4.44678	4.17516
AAH06397	RNA binding motif protein 15	RBM15	1	110881945	3.69942	3.97	2.54581	3.09507	3.54094	3.10661	3.01996	3.72082	2.72961	3.61515	2.63374	2.51383
AAB72035	solute carrier family 16, member 4	SLC16A4	1	-110905473	-2.31953	-0.301704	3.51928	4.7097	3.8184	5.26452	5.12664	4.29961	2.61199	8.34022	6.31918	5.67824
AA443738	late endosomal/lysosomal adaptor, MAPK and MTOR ac	LAMTOR5	1	-110943877	6.32127	5.60814	6.41642	7.2684	6.65861	5.43713	5.56866	6.27333	6.65351	8.05256	7.3344	7.21165
AAH25399	prokineticin 1	PROK1	1	110993788	-4.435	-6.13459	-1.49567	-1.46156	-0.239671	1.40509	1.4782	3.35674	-3.81985	-1.91126	-2.5419	-3.7654
AAA36141	potassium voltage-gated channel, shaker-related su	KCNA2	1	-111145776	-6.01997	-6.13459	-5.40256	-1.66801	-0.976636	-2.95948	-1.88255	-0.730721	-5.40482	-5.37069	-3.76429	-3.02843
AA811374	potassium voltage-gated channel, shaker-related su	KCNA3	1	-111214310	-6.01997	-6.13459	-3.08063	-0.724595	-0.239671	-0.0719534	-1.64154	-0.245295	-2.59746	-1.67025	-0.95694	-0.958041
AAA35663	CD53 molecule	CD53	1	111413821	-6.01997	-6.13459	3.06912	4.3022	4.13288	3.94981	4.24861	4.10318	5.48469	1.61799	2.13456	2.82457
AAH08115	ligand dependent nuclear receptor interacting fact	LRIF1	1	-111489812	4.79941	3.99855	2.7421	3.04518	3.01042	3.23823	3.5253	2.77008	3.27818	2.33667	3.4484	3.35355
AAH47025	DNA-damage regulated autophagy modulator 2	DRAM2	1	-111659954	4.91003	4.19744	5.47165	5.90476	5.38343	4.64785	4.76524	5.33192	6.47132	4.91817	5.10915	5.80509
AAD25170	choline/ethanolamine phosphotransferase 1	CEPT1	1	111682833	4.98776	4.7054	5.26898	5.09609	5.39343	4.6973	4.71736	5.25387	5.78316	5.03339	5.0312	5.7056
AAH04557	DENN/MADD domain containing 2D	DENND2D	1	-111729801	2.53078	-0.580006	2.81176	2.78637	3.18947	6.02522	6.11899	3.5532	5.48924	3.99344	4.33899	5.22424
AAB04533	chitinase 3-like 2	CHI3L2	1	111772333	2.01895	-6.13459	4.69942	2.17844	3.93254	5.03487	5.21931	4.89338	2.99179	-1.4638	2.10195	-0.706502
AAG60019	chitinase, acidic	CHIA	1	111833474	-6.01997	-6.13459	4.38697	-0.324057	2.43195	1.02237	1.52838	2.75985	0.0214494	-3.04876	0.205331	-1.64992
AA021608	primary cilia formation	PIFO	1	111889195	2.8034	-3.32724	3.89436	3.71103	3.55289	2.34065	2.37912	3.47405	4.01935	2.14501	3.34771	3.57742
AA909093	oviductal glycoprotein 1, 120kDa	OVGP1	1	-111956937	-1.9325	-1.61103	1.41762	-0.613564	-2.5616	-1.19394	-0.949664	-1.28711	-1.70438	0.969159	0.917529	0.141495
AAH01679	WD repeat domain 77	WDR77	1	-111982512	6.56194	6.57298	5.74019	5.99732	5.87482	4.7698	4.7335	5.46226	5.87538	4.56152	4.66894	4.99948
AAH05366	ATP synthase, H+ transporting, mitochondrial Fo co	ATP5F1	1	111991743	7.17001	7.38197	6.9409	8.89298	8.18239	6.50036	6.52491	7.7004	8.79509	7.84196	7.42985	8.12803
AAH17973	chromosome 1 open reading frame 162	C1orf162	1	112016604	-2.85004	-3.32724	2.65814	2.19379	2.66997	1.75202	2.07587	2.56206	2.56673	-0.847129	1.09369	0.0759066
AAA16365	adenosine A3 receptor	ADORA3	1	-112025970	-4.435	-3.32724	0.57472	1.70836	1.2009	0.210446	0.807766	2.34652	2.92161	-1.4638	-0.219974	-0.595471
AAA36150	RAP1A, member of RAS oncogene family	RAP1A	1	112162405	6.0915	6.17971	5.43112	6.76437	6.23514	5.55227	5.60273	6.13866	6.51591	6.33105	6.16002	6.67513
AAH31558	family with sequence similarity 212, member B	FAM212B	1	-112264686	3.0107	6.24289	3.35566	3.84829	3.59394	2.35522	2.44592	4.35504	3.48697	3.96246	3.38883	2.45054
AAD42744	DEAD (Asp-Glu-Ala-Asp) box polypeptide 20	DDX20	1	112298190	5.03464	6.4255	3.78973	4.35777	3.93711	3.14905	2.99341	3.94057	4.01935	3.27677	3.28374	3.76599
AAC05121	potassium voltage-gated channel, Shal-related subf	KCND3	1	-112318454	-6.01997	2.9608	-0.878998	2.2826	0.859865	0.210446	0.0842836	1.93831	0.0214494	-1.28323	0.483633	-0.221075
AAH16029	CTTNBP2 N-terminal like	CTTNBP2NL	1	112938800	5.20705	6.365	4.05482	5.19284	5.00717	4.6887	4.76262	5.49502	4.67334	4.91587	4.89511	4.97719
AAC39552	wingless-type MMTV integration site family, member	WNT2B	1	113051370	-1.9325	3.55715	0.93729	-0.613564	0.513689	-0.757845	-0.132528	2.74954	-2.23489	-0.978374	-0.0638553	-0.396162
AAH37830	suppression of tumorigenicity 7 like	ST7L	1	-113084413	3.55557	4.235	3.71897	3.97362	3.77825	3.39455	3.50664	3.43599	3.81677	3.05976	3.26177	3.79685
AAC00533	capping protein (actin filament) muscle Z-line, al	CAPZA1	1	113162075	7.95561	8.15362	6.30523	7.01606	6.53154	6.39146	6.43979	6.68308	7.10273	5.68933	5.94019	6.143
AAH02548	Mov10, Moloney leukemia virus 10, homolog (mouse)	MOV10	1	113217048	6.7661	6.26442	5.42954	3.1823	3.95523	3.98772	3.77436	4.04959	4.71542	5.05032	4.98054	4.90585
AAC33179	ras homolog family member C	RHOC	1	-113243749	8.58151	8.57444	7.70515	7.59787	6.62292	6.78435	6.77858	7.06603	7.96192	7.751	7.03418	7.08869
AAC41707	solute carrier family 16 (monocarboxylate transpor	SLC16A1	1	-113454470	6.8036	7.71628	4.74337	5.47939	5.60904	4.4173	4.45406	6.01505	4.95603	4.60229	3.42223	2.93966
AAI17369	leucine-rich repeats and immunoglobulin-like domai	LRIG2	1	113615831	3.43741	3.81815	3.17109	3.70569	3.68904	2.26549	1.85769	3.68882	2.50807	1.90543	3.08953	3.20039
AA992863	membrane associated guanylate kinase, WW and PDZ d	MAGI3	1	113933475	3.9673	3.39484	2.81176	4.1254	3.52889	3.49667	3.3269	3.97194	3.9982	4.2893	5.27919	5.85849
AAH00842	putative homeodomain transcription factor 1	PHTF1	1	-114239824	5.38251	4.95618	4.59038	4.86876	5.26858	4.61189	4.52375	5.4174	5.84014	2.86293	3.92919	4.70899
AA682921	round spermatid basic protein 1	RSBN1	1	-114304454	4.14117	4.46253	4.25386	5.07966	4.80722	3.95938	3.87476	4.94622	4.40093	4.35553	4.89748	5.19171
AAD20448	adaptor-related protein complex 4, beta 1 subunit	AP4B1	1	-114437371	4.04747	4.13102	3.57758	3.062	2.96644	1.99472	1.9709	2.8686	3.24982	1.70612	2.87474	2.97607
AAH29687	DNA cross-link repair 1B	DCLRE1B	1	114447915	5.44713	5.45178	1.85483	2.83612	2.65895	1.51301	1.19718	2.88752	3.10694	1.52413	2.25807	2.19654
AA995033	homeodomain interacting protein kinase 1	HIPK1	1	114471996	5.87674	6.45996	5.29875	5.79079	6.46907	5.95401	5.92422	6.81494	6.46747	6.6148	6.36112	6.77731
AAF86881	olfactomedin-like 3	OLFML3	1	114522030	6.02818	5.04718	3.20846	2.20898	3.38927	1.85814	2.07587	3.76241	3.87827	3.39418	3.93845	4.66506
AAH44948	synaptotagmin VI	SYT6	1	-114631914	-6.01997	-4.54963	-5.40256	-1.28099	-3.04703	-3.69644	-1.64154	-1.91515	-2.59746	3.10909	1.90813	0.431002
AAD17259	tripartite motif containing 33	TRIM33	1	-114935399	6.20795	6.10411	5.548	5.3671	5.93083	5.30637	5.25886	5.92635	6.06024	5.87901	6.13405	6.01978
AAC64059	breast carcinoma amplified sequence 2	BCAS2	1	-115110181	6.02272	6.25638	4.23225	5.92445	5.06672	3.95938	4.12359	5.03375	5.17544	5.29908	4.93035	5.20519
AAA36548	neuroblastoma RAS viral (v-ras) oncogene homolog	NRAS	1	-115247085	7.16537	7.50214	4.34059	5.90126	5.43921	5.35793	5.33486	5.62472	5.678	6.40615	5.63587	5.92052
AAC28634	cold shock domain containing E1, RNA-binding	CSDE1	1	-115259534	9.65282	9.79649	8.26953	9.77465	9.57526	8.58732	8.55841	9.55621	9.23526	9.57498	9.24337	9.54052
AAH05934	suppressor of IKBKE 1	SIKE1	1	-115312105	5.24506	5.85515	5.34647	7.17917	6.35343	4.90471	4.85154	6.47678	6.63239	5.15972	5.37781	5.63904
AAC69715	tetraspanin 2	TSPAN2	1	-115590633	1.25616	3.67115	3.03623	5.87294	3.01906	3.68726	3.75868	3.9541	4.83478	4.87842	5.16151	4.75424
AAA59931	nerve growth factor (beta polypeptide)	NGF	1	-115828537	0.487828	5.37765	3.58328	3.22026	3.72644	1.02237	1.4262	1.61411	0.428075	-0.847129	0.205331	0.322067
AAH00907	VANGL planar cell polarity protein 1	VANGL1	1	116184574	6.07642	5.66104	4.37716	4.89247	5.18275	5.32129	5.20008	5.41251	4.53035	3.34012	4.43046	4.83328
AAH22288	calsequestrin 2 (cardiac muscle)	CASQ2	1	-116242626	-6.01997	-6.13459	3.78479	3.11133	2.13089	2.32592	2.3375	4.98187	-0.275532	1.16847	1.39221	1.80951
AA166895	nescient helix loop helix 2	NHLH2	1	-116378999	-3.21261	-3.81267	-1.94313	-1.28099	-0.0835515	1.91827	1.6467	-1.12665	5.4555	-5.37069	-5.34926	-1.89093
AAH26358	solute carrier family 22, member 15	SLC22A15	1	116519119	4.02852	-1.37971	4.19549	3.32155	3.78333	2.60734	2.84289	3.01344	4.51554	3.24033	3.84796	4.32383
AAA35573	ATPase, Na+/K+ transporting, alpha 1 polypeptide	ATP1A1	1	116916489	9.51795	8.84505	7.44665	7.56542	8.1407	7.20417	7.15162	7.89557	8.56772	11.3441	10.7842	11.945
AAB40000	CD58 molecule	CD58	1	-117057156	4.22202	3.63854	2.78232	4.23703	2.43195	2.32592	2.59466	2.66434	2.54355	3.71942	3.4484	3.82207
AAC72013	immunoglobulin superfamily, member 3	IGSF3	1	-117117031	-0.292046	2.89055	2.52225	4.09303	4.31228	3.08928	3.08847	4.51872	1.69322	6.34398	6.14109	6.90615
AAA35571	CD2 molecule	CD2	1	117297086	-6.01997	-6.13459	1.60867	2.94896	2.7132	2.4533	2.57091	1.92004	0.376544	-2.20077	-1.64882	-1.64992
AAH98142	prostaglandin F2 receptor inhibitor	PTGFRN	1	117452689	7.00396	7.34304	6.91174	7.25794	7.57631	7.17777	7.13502	7.51474	6.19835	3.6489	4.5501	5.20519
AAC64044	transcription termination factor, RNA polymerase I	TTF2	1	117602949	5.13927	6.21441	2.78232	3.74789	4.02122	3.32222	3.39611	4.06629	4.16694	2.3228	2.99504	2.9211
AAH34943	tripartite motif containing 45	TRIM45	1	-117653677	2.96017	2.62363	5.52448	4.74138	3.95972	2.4533	2.62956	3.92234	3.98105	0.896095	2.46452	3.25327
AAH65717	V-set domain containing T cell activation inhibito	VTCN1	1	-117686209	-6.01997	-2.67516	-1.01024	0.740073	-0.239671	-2.47405	-1.88255	0.240132	-1.94538	3.61515	4.43046	4.98615
AAC26169	mannosidase, alpha, class 1A, member 2	MAN1A2	1	117910085	5.71093	5.96311	5.02056	6.5275	6.56584	5.51382	6.01722	6.92377	5.49982	5.51577	6.17381	6.28127
AAH36516	family with sequence similarity 46, member C	FAM46C	1	118148604	0.694279	-0.849192	1.36562	4.00006	3.90017	3.94501	3.95034	3.79284	4.04846	4.5377	4.62085	4.51538
AA281062	ganglioside induced differentiation associated pro	GDAP2	1	-118419844	4.23624	4.18621	3.56611	4.16098	4.7092	3.98772	3.83544	4.76881	4.56816	4.13512	4.1285	4.55202
AA258068	WD repeat domain 3	WDR3	1	118472372	5.74532	6.49636	3.60587	4.88776	4.73039	4.30168	4.2892	4.7739	4.70502	3.90776	4.24133	4.73843
AAI48428	sperm associated antigen 17	SPAG17	1	-118496288	-6.01997	-4.54963	-1.70212	-1.28099	-2.5616	-2.11148	-1.88255	-0.851016	-2.59746	1.22922	2.3581	3.76599
AAI22554	T-box 15	TBX15	1	-119425666	3.17725	1.16003	2.37223	-0.0830492	1.94393	1.66111	2.07587	3.20662	0.323105	-3.04876	-1.26179	-0.492377
AAH44575	tryptophanyl tRNA synthetase 2, mitochondrial	WARS2	1	-119573839	4.15621	4.29481	3.48922	4.36456	4.04256	3.52272	3.5858	4.00263	4.84903	4.44469	4.05801	4.79303
AAF14000	hydroxyacid oxidase 2 (long chain)	HAO2	1	119911402	-6.01997	-6.13459	-1.94313	-3.04652	-2.5616	-5.28141	-3.75702	-2.20465	-3.08289	8.87226	7.49329	5.7056
AAH07260	zinc finger protein 697	ZNF697	1	-120162000	5.44713	3.50746	3.86657	3.4739	5.25584	5.07944	5.02106	4.50654	4.30771	5.95518	4.51028	4.96592
AAD51413	phosphoglycerate dehydrogenase	PHGDH	1	120254419	7.29928	7.81112	6.29571	5.39227	6.09406	5.03034	5.06422	5.148	4.50957	5.50198	6.35162	6.02631
AAA92673	3-hydroxy-3-methylglutaryl-CoA synthase 2 (mitocho	HMGCS2	1	-120290619	-4.435	-6.13459	4.18803	4.39808	5.41323	1.22639	1.34452	5.97581	0.572465	5.86712	7.44982	7.12715
AAA36377	notch 2	NOTCH2	1	-120477736	8.0063	8.44454	7.11289	7.21909	8.1584	7.13301	7.13249	8.8789	6.70077	6.17379	6.43905	6.55315
AAA35825	Fc fragment of IgG, high affinity Ib, receptor (CD	FCGR1B	1	-120926128	-3.69804	-6.13459	-0.448364	0.0578133	-1.12103	-0.526519	-0.056579	-2.56722	1.10298	-3.78573	-1.88983	-1.10243
AK128714	embigin pseudogene 1	EMBP1	1	121260910	2.34198	1.48746	0.480083	3.52333	2.3926	3.78737	3.71601	3.59984	1.56097	-0.161238	0.265452	0.00719387
AB096683	family with sequence similarity 72, member D	FAM72D	1	-143896452	3.8145	3.96475	-2.59521	-2.5611	-3.78399	-2.11148	-2.53463	-3.05265	-1.0125	-3.04876	-3.02733	-0.396162
CAI13084	SLIT-ROBO Rho GTPase activating protein 2B	SRGAP2B	1	143915748	4.12597	4.30108	-0.0450081	2.40634	2.45759	2.87341	2.83294	2.82018	1.44067	3.07639	3.73023	3.19267
AJ708549	phosphodiesterase 4D interacting protein pseudogen	LOC653513	1	-144676437	3.4456	0.85409	2.78232	2.94896	3.49213	3.20643	3.40285	3.16845	2.02981	-0.615804	-1.26179	0.377562
AA025132	phosphodiesterase 4D interacting protein	PDE4DIP	1	-144851424	8.88293	6.79337	8.27483	8.02775	8.32224	8.01937	8.04886	8.48078	7.40435	6.39459	6.55199	7.32802
AA135767	SEC22 vesicle trafficking protein homolog B (S. ce	SEC22B	1	145096407	9.3925	6.92052	6.58364	7.19308	6.95269	6.44183	6.37355	7.07946	6.86752	5.90369	6.08901	6.45095
AF311215	nudix (nucleoside diphosphate linked moiety X)-typ	NUDT4P1	1	93771746	6.09735	5.53827	6.56934	6.82969	6.30391	5.82385	5.69625	6.39402	5.89267	6.42413	6.51764	7.8169
AAH10154	notch 2 N-terminal like	NOTCH2NL	1	145209111	4.99196	4.48104	5.46703	5.89775	5.57722	5.99994	6.07218	5.91602	5.04536	5.24494	5.1071	4.52769
AAH63799	neuroblastoma breakpoint family, member 10	NBPF10	1	145293371	4.01483	3.52896	3.96157	2.56819	4.25127	4.29413	4.14385	4.94848	4.00245	3.5392	3.29099	3.89994
AA479148	hemochromatosis type 2 (juvenile)	HFE2	1	145413191	-4.435	-6.13459	0.705964	0.740073	2.0489	0.947412	0.997869	2.14112	-3.81985	-3.78573	-1.88983	-2.543
AA805348	thioredoxin interacting protein	TXNIP	1	145438462	6.11157	5.19576	9.43551	9.76135	10.4996	9.71635	9.73471	9.96364	8.11813	8.14365	10.0449	9.69613
AAH04355	polymerase (RNA) III (DNA directed) polypeptide G	POLR3GL	1	-145456236	4.40944	3.71246	5.23316	5.67115	5.16729	5.29129	5.28464	4.97747	5.34924	4.2893	4.85164	5.40536
AK094282	ankyrin repeat domain 34A	ANKRD34A	1	145470508	4.05551	1.26628	1.92836	1.62023	0.739571	0.391019	0.680387	1.56794	0.785009	-1.12276	-0.219974	0.204231
AAH35727	Lix1 homolog (mouse)-like	LIX1L	1	145477085	4.38198	4.30108	2.73187	4.9433	4.43033	4.11734	3.83045	5.07354	4.18577	2.8914	3.19377	3.7503
AAD21089	RNA binding motif protein 8A	RBM8A	1	145507557	5.77079	6.22708	4.15395	4.90184	4.67953	4.64489	4.5724	4.75084	4.55953	4.88787	4.43701	4.93851
AAL27000	gonadotropin-releasing hormone (type 2) receptor 2	GNRHR2	1	-145509820	3.30421	3.68079	3.34898	4.33372	3.88607	3.84013	3.64386	4.13123	4.12462	4.57622	4.53796	4.9477
AAC78660	peroxisomal biogenesis factor 11 beta	PEX11B	1	145516165	4.79782	4.17715	4.56755	5.46206	5.00064	4.6655	4.79885	4.67391	5.25072	4.38587	5.06119	5.06855
AAC31952	integrin, alpha 10	ITGA10	1	145524990	1.97439	-0.0685053	1.96376	1.52637	-0.976636	1.51301	1.4782	2.10924	0.209894	0.511952	0.00829452	1.24955
AAI01619	ankyrin repeat domain 35	ANKRD35	1	145549209	-3.69804	0.465318	0.619808	0.653916	-1.46206	-0.637551	-0.698125	0.815247	-1.31735	-3.04876	-0.395061	0.0759066
AAH01154	protein inhibitor of activated STAT, 3	PIAS3	1	145575988	6.29829	5.92846	5.17581	4.68004	4.61546	4.02009	3.90357	4.7966	5.01409	3.23294	4.25622	4.78535
AAB63675	polymerase (RNA) III (DNA directed) polypeptide C	POLR3C	1	-145592605	5.6757	5.62405	3.91711	4.64417	4.28389	4.32036	4.2672	4.13123	4.00245	3.83632	3.55462	3.96479
AAH54049	ring finger protein 115	RNF115	1	145611036	5.48634	5.09362	3.87589	6.00169	5.24115	5.16877	5.23072	5.23737	5.42728	4.71545	4.41063	4.75424
AAC12264	PDZ domain containing 1	PDZK1	1	145727666	-1.62765	-0.353235	-0.193107	-0.613564	-1.66851	-1.58097	-0.818419	-1.46769	-1.70438	10.0029	8.73098	7.6791
AAD27722	G protein-coupled receptor 89A	GPR89A	1	-145764595	4.66916	4.0712	3.57758	3.75825	3.24943	3.51625	3.30548	3.03905	3.29909	4.74175	3.71952	3.75555
AAH53610	protein kinase, AMP-activated, beta 2 non-catalyti	PRKAB2	1	-146626685	4.85885	4.80865	4.65408	5.92559	5.24115	4.47181	4.58728	5.27018	5.19603	4.14304	4.99615	5.0301
AK295985	protein disulfide isomerase family A, member 3 pse	PDIA3P1	1	146649430	7.78668	8.4906	6.62015	6.94301	7.41629	8.00904	8.09434	7.31695	7.55971	7.49408	7.14585	7.3598
AAA67849	flavin containing monooxygenase 5	FMO5	1	-146657838	-0.405256	-3.32724	0.705964	1.85072	1.68633	2.99006	2.90119	1.92004	1.69322	5.41966	5.22155	4.17516
AAC39911	chromodomain helicase DNA binding protein 1-like	CHD1L	1	146714291	6.43408	5.97426	5.20939	6.14971	5.72578	5.74995	5.8583	5.31629	6.03657	4.55857	4.6965	5.57371
AAI16452	B-cell CLL/lymphoma 9	BCL9	1	147013182	4.81687	4.51376	4.13466	3.76341	4.08019	3.63447	3.5619	4.45989	3.84548	5.68527	4.94191	5.56776
AAH09965	acid phosphatase 6, lysophosphatidic	ACP6	1	-147119168	4.18338	1.90432	3.76486	3.96917	2.65895	3.07174	3.01117	2.94284	3.91937	3.45268	3.76709	4.51846
AAA60457	gap junction protein, alpha 5, 40kDa	GJA5	1	-147228332	-6.01997	-0.580006	4.17298	3.95573	3.50449	4.24411	4.25607	4.85544	4.33834	3.55115	5.85837	5.2944
AAF28986	neuroblastoma breakpoint family, member 14	NBPF14	1	-148003642	3.19678	3.0024	3.76486	0.860367	3.62257	3.66988	3.55586	4.16652	3.37326	2.69	2.30179	2.99394
NA	vesicular, overexpressed in cancer, prosurvival pr	LOC729086	1	NA	5.15683	5.45552	2.62535	4.21839	3.74218	4.82319	4.65661	4.48496	3.24264	2.86293	3.50561	4.15545
AK299612	neuroblastoma breakpoint family, member 20	NBPF20	1	NA	3.89143	3.66792	4.14626	1.57406	2.13089	2.57034	2.5222	3.19148	2.93948	2.28036	2.11835	2.88326
AAH23087	neuroblastoma breakpoint family, member 15	NBPF15	1	148560847	3.55179	3.45599	3.77983	2.52029	2.68089	2.4533	2.61802	2.74954	2.69847	2.06394	2.68966	2.9211
AI087158	lymphocyte-specific protein 1 pseudogene	RP11-14N7.2	1	148928286	3.78255	5.09242	2.85953	3.2052	2.14675	1.34795	1.52838	2.8103	1.75506	1.54817	2.86506	2.21188
AK023642	uncharacterized LOC388692	LOC388692	1	149279476	2.35072	-0.301704	2.72156	0.514192	0.463936	1.02237	0.540662	1.92004	0.970224	1.54817	2.53949	2.86396
XM_006711713	uncharacterized LOC642441	LOC642441	1	NA	1.72823	-0.406674	1.53995	1.59733	1.70786	0.827118	0.588756	1.54429	1.71413	1.78918	1.90813	2.37074
AAA35678	Fc fragment of IgG, high affinity Ia, receptor (CD	FCGR1A	1	149754250	-2.85004	-6.13459	-0.758704	1.31805	0.561784	1.56408	1.55284	0.240132	3.16124	-1.67025	-2.5419	-1.44347
AAA35945	histone cluster 2, H2aa3	HIST2H2AA3	1	-149813785	2.65599	1.70461	4.59885	-0.51047	0.358967	-0.423426	-0.484	-0.730721	0.617552	-0.416495	0.483633	1.30785
AAC24465	histone cluster 2, H2aa4	HIST2H2AA4	1	149822628	2.8034	1.19632	4.61564	2.4833	3.70519	3.44311	3.6552	3.37697	3.8022	3.17234	4.11631	5.13446
AAA63192	histone cluster 2, H2be	HIST2H2BE	1	-149856010	3.35724	1.97915	4.39996	4.14922	4.55437	4.48181	4.52066	4.15875	5.7782	4.14698	5.0312	5.70153
AAD34138	bolA family member 1	BOLA1	1	149871155	3.85194	2.2008	4.33046	4.11335	3.52283	2.26549	2.50977	2.93376	3.42491	3.03445	3.08953	3.65246
AAH00776	synaptic vesicle glycoprotein 2A	SV2A	1	-149874872	6.37262	5.9325	5.18334	5.26908	3.95072	3.87088	4.09473	4.444	1.10298	2.87248	1.86991	2.06749
AAA60300	splicing factor 3b, subunit 4, 49kDa	SF3B4	1	-149895209	6.37744	6.57643	4.32366	4.39476	4.25493	5.04615	4.95149	4.15094	4.47936	4.13115	3.74614	4.21379
A4FU01	myotubularin related protein 11	MTMR11	1	-149900543	4.20283	2.64348	4.57615	4.63296	2.43195	2.34065	2.28007	3.44241	0.428075	4.48573	3.85776	3.13748
AAH20622	OTU deubiquitinase 7B	OTUD7B	1	-149912232	5.85309	5.64307	4.69152	4.97473	5.94223	5.83168	5.87052	6.0311	4.92274	5.54295	4.90222	5.02142
AAC50931	vacuolar protein sorting 45 homolog (S. cerevisiae	VPS45	1	150039342	5.65643	5.68039	5.96212	6.76373	6.527	5.66477	5.65166	6.18145	5.84252	4.57914	5.07176	5.30875
AAF13461	pleckstrin homology domain containing, family O me	PLEKHO1	1	150122170	6.58389	5.95121	6.52707	5.83551	5.56842	5.90409	5.944	4.90967	5.13531	4.29997	3.87715	3.47301
AAH03380	acidic (leucine-rich) nuclear phosphoprotein 32 fa	ANP32E	1	-150190717	7.05535	8.07036	4.80811	6.07294	5.97701	6.04334	5.85339	5.76177	5.5133	6.84817	6.50054	6.74009
AAH34412	carbonic anhydrase XIV	CA14	1	150230218	-2.11308	-1.1804	-1.49567	-0.414255	-0.614066	-2.95948	-2.17206	-3.78962	-0.275532	-0.085289	-0.705401	-0.305964
AAD34072	APH1A gamma secretase subunit	APH1A	1	-150237799	7.41349	7.37456	6.28787	7.00469	6.63281	6.89819	6.79917	6.58216	7.36935	7.14378	6.84026	7.31698
AAH17761	chromosome 1 open reading frame 54	C1orf54	1	150245183	-1.9325	0.132192	3.62811	4.00876	3.55289	3.13222	3.4361	3.45515	4.96478	2.79422	2.94076	3.28264
AAH17397	circadian associated repressor of transcription	CIART	1	150255229	3.83957	2.28747	3.78479	2.56819	3.35556	1.87846	1.4782	3.0048	3.59236	1.82898	2.13456	2.97607
AA977333	mitochondrial ribosomal protein S21	MRPS21	1	150266269	6.32959	5.74767	6.72447	6.86786	6.25264	5.60962	5.74879	5.82571	6.56565	5.72931	5.77163	6.13698
AAC09069	pre-mRNA processing factor 3	PRPF3	1	150293928	5.91998	5.78016	5.10226	4.40139	4.34013	4.74788	4.79373	4.34138	4.36171	3.95349	4.46292	4.69813
AAF28922	regulation of nuclear pre-mRNA domain containing 2	RPRD2	1	150336990	5.81253	6.11126	5.71573	5.60525	6.15706	5.5789	5.50429	6.40391	5.93448	6.09436	5.82129	6.00994
AAH00541	threonyl-tRNA synthetase 2, mitochondrial (putativ	TARS2	1	150459920	5.16056	5.17431	5.05174	4.45651	4.56916	4.68004	4.69006	4.74307	5.25072	4.69405	4.23383	4.61687
AAB05933	extracellular matrix protein 1	ECM1	1	150480487	6.32904	6.37592	6.02213	4.64138	2.92107	5.95161	5.92539	3.94509	3.11482	2.45586	4.35983	2.71034
AAG17217	ADAMTS-like 4	ADAMTSL4	1	150521898	3.31319	3.26842	5.93339	3.80897	4.94506	5.17495	5.08323	4.8458	2.14208	2.25136	1.12648	1.52001
AA453505	myeloid cell leukemia 1	MCL1	1	-150547027	8.07386	8.42699	7.94575	8.76862	9.77343	9.75249	9.82673	9.34658	8.25395	9.03319	7.4759	7.25304
AAD32454	endosulfine alpha	ENSA	1	-150599522	6.94708	7.19618	7.62931	8.2528	7.77172	7.50384	7.4915	7.56077	7.80996	7.61604	7.22131	7.62352
AAH13870	golgi phosphoprotein 3-like	GOLPH3L	1	-150618701	3.91814	4.97719	4.01318	5.33804	4.83194	4.01091	4.06529	4.82387	5.01198	4.29287	5.04199	5.1203
AAA35655	cathepsin S	CTSS	1	-150702672	1.96303	-2.96467	4.57329	6.06357	5.98033	7.05872	7.16705	6.34951	7.43262	3.18006	3.65917	3.20039
AAA65233	cathepsin K	CTSK	1	-150768684	-0.662414	0.523617	9.63263	12.7367	12.6943	12.3165	12.33	11.7587	8.24725	3.47166	1.88915	2.11725
AAA51777	aryl hydrocarbon receptor nuclear translocator	ARNT	1	-150782181	5.75359	5.68039	5.60096	6.32547	6.27084	6.15583	6.02816	6.27153	6.00934	5.36317	5.44435	5.87906
AAH09362	SET domain, bifurcated 1	SETDB1	1	150898815	5.01414	4.9785	5.01424	4.56376	4.90134	4.45837	4.46054	4.66571	4.71023	4.45745	4.51957	4.8158
AAF01058	ceramide synthase 2	CERS2	1	-150937649	8.17533	7.62831	7.23293	7.07475	7.44262	7.59492	7.59925	7.08971	7.32076	8.58777	7.37077	8.03321
AAG16780	annexin A9	ANXA9	1	150954499	0.519193	-0.301704	2.42399	3.07034	2.7238	1.79541	1.4782	3.01344	2.92161	5.30438	4.76579	5.67132
AAH32321	family with sequence similarity 63, member A	FAM63A	1	-150969301	3.04881	2.52718	5.05585	5.86816	5.73105	4.88476	4.88081	5.32846	5.29822	4.85452	5.52956	5.96536
AAC95290	prune exopolyphosphatase	PRUNE	1	150980973	3.50163	4.32791	4.60727	5.56892	4.87541	3.94981	4.10303	4.80409	4.6106	4.20485	4.97154	5.21855
AAH02469	chromosome 1 open reading frame 56	C1orf56	1	151020259	3.76303	2.02022	3.41442	3.17458	3.15068	3.54196	3.51911	2.82018	3.24264	2.44309	2.47729	2.68856
AAF87597	CDC42 small effector 1	CDC42SE1	1	-151023447	6.3329	6.20275	5.574	6.00496	5.78776	6.41947	6.44877	5.99556	6.15025	5.95518	5.75992	6.03497
AAA70088	myeloid/lymphoid or mixed-lineage leukemia (tritho	MLLT11	1	151032151	5.24858	4.45506	2.83106	3.61739	2.87422	4.0958	4.13578	2.84942	1.83359	0.819133	1.56961	2.47619
AAH27033	GA binding protein transcription factor, beta subu	GABPB2	1	151043080	2.98846	2.34519	2.99404	3.58865	2.91182	2.5065	2.57091	3.30842	2.99179	2.67916	2.65637	2.91174
AAC09365	sema domain, transmembrane domain (TM), and cytopl	SEMA6C	1	-151104163	2.2327	2.23609	4.47242	1.92617	2.2531	2.04951	1.81789	2.47717	1.90807	3.75601	3.34771	3.03766
AAG44785	tumor necrosis factor, alpha-induced protein 8-lik	TNFAIP8L2	1	151129105	-3.69804	-3.32724	1.28394	1.26091	1.13884	0.391019	0.439379	0.691512	3.17639	-3.78573	-1.64882	-1.2629
AAH31649	LysM, putative peptidoglycan-binding, domain conta	LYSMD1	1	-151132224	2.98846	2.80498	3.16349	3.97806	3.73695	3.17392	3.24673	3.44879	3.75758	2.58931	3.46773	3.57148
AA374943	sodium channel modifier 1	SCNM1	1	151138498	5.15558	5.25073	5.17958	4.8127	4.37756	4.17186	4.25607	3.88987	4.54501	3.0681	3.7514	4.12335
AA128103	vacuolar protein sorting 72 homolog (S. cerevisiae	VPS72	1	-151148934	5.61892	5.47042	4.99939	5.3856	4.80971	4.51787	4.74416	4.73786	4.83478	4.20106	4.67727	5.08947
AAC50910	phosphatidylinositol-4-phosphate 5-kinase, type I,	PIP5K1A	1	151171021	6.88335	7.17815	5.64661	6.19427	5.80285	6.49214	6.48417	5.77834	5.48469	5.67028	5.25158	5.56776
AAB54057	proteasome (prosome, macropain) 26S subunit, non-A	PSMD4	1	151227197	6.82062	6.81724	6.58861	6.79865	6.39467	6.48471	6.477	6.10166	6.26185	5.97083	5.79985	6.00334
AAH32463	zinc finger protein 687	ZNF687	1	151254791	5.49327	5.09843	4.42558	3.58865	3.93711	3.96889	3.89403	4.12726	4.50957	5.25958	4.79667	5.07905
AAC51156	phosphatidylinositol 4-kinase, catalytic, beta	PI4KB	1	-151264273	6.74884	6.39947	6.45581	6.69932	6.60438	6.77421	6.76556	6.6052	6.57782	5.83327	5.83748	6.08583
AAH17471	regulatory factor X, 5 (influences HLA class II ex	RFX5	1	-151313116	6.67548	5.14095	5.4624	6.2151	5.8153	5.53957	5.65308	5.81586	6.17309	5.14599	5.30269	5.64612
AAB02395	selenium binding protein 1	SELENBP1	1	-151336778	-2.31953	2.4616	6.79312	6.50768	7.11511	6.44439	6.52182	6.27423	7.47458	7.20082	6.66302	7.18662
AAB31085	proteasome (prosome, macropain) subunit, beta type	PSMB4	1	151372041	7.25689	7.12765	7.30372	7.29043	6.6826	6.58162	6.62705	6.39567	6.77416	6.5016	6.03174	6.39993
AAH57773	pogo transposable element with ZNF domain	POGZ	1	-151375200	5.21665	5.72222	6.45736	4.85916	5.68021	5.54594	5.44184	5.88104	5.7341	5.73194	5.9967	6.07853
AAF74498	cingulin	CGN	1	151483862	0.455767	1.62696	-0.448364	-0.414255	-0.976636	-2.11148	-1.25452	-0.245295	-0.649928	6.17379	6.02524	6.92023
AAF78913	tuftelin 1	TUFT1	1	151512781	4.46486	6.83245	3.09329	3.55933	3.06984	6.00226	5.916	3.39029	1.51405	6.69304	4.35983	4.49042
AAG43127	sorting nexin family member 27	SNX27	1	151584662	5.37289	4.64102	6.27824	6.31147	7.10653	7.23897	7.11617	6.89133	6.7125	6.49233	6.13607	6.42813
AAB91444	CUGBP, Elav-like family member 3	CELF3	1	-151672534	-2.85004	-3.32724	-3.08063	-5.36845	-3.04703	-2.47405	-3.75702	-3.78962	-2.59746	0.410669	-0.59437	-1.89093
AAH04517	mitochondrial ribosomal protein L9	MRPL9	1	-151732123	5.93387	6.12368	4.61006	5.36372	4.60115	4.72562	4.75999	4.43439	4.97997	4.79798	4.61797	4.94311
AAD30971	tudor and KH domain containing	TDRKH	1	-151745955	2.90781	3.03783	1.36562	2.82631	1.17021	2.7465	2.91068	2.21788	3.45005	2.06394	2.7222	3.16928
AAA64751	RAR-related orphan receptor C	RORC	1	-151778547	-6.01997	-6.13459	-0.273277	0.562286	-0.0114017	3.79273	3.93181	-1.46769	1.46555	5.84181	5.15158	4.66784
AAH65277	thioesterase superfamily member 4	THEM4	1	-151843343	3.80499	3.47827	3.45853	3.56524	2.83562	3.26163	3.36192	3.07251	3.58103	3.98466	4.33549	4.66784
AAA58404	S100 calcium binding protein A10	S100A10	1	-151955386	7.45918	8.08843	4.28918	4.96134	4.06776	5.07284	5.19037	4.78403	4.25518	7.69321	6.89064	7.72929
AAH01410	S100 calcium binding protein A11	S100A11	1	-152004982	8.0376	8.1236	6.22634	4.97473	4.76676	6.28322	6.37012	5.72411	7.07673	6.11665	6.28328	6.64435
AAA36326	S100 calcium binding protein A9	S100A9	1	153330330	-6.01997	-6.13459	0.152029	-0.414255	2.45759	2.99006	3.17766	2.73916	2.57818	4.35212	3.25437	2.77376
AAA36327	S100 calcium binding protein A8	S100A8	1	-153362508	-6.01997	-6.13459	0.57472	-3.04652	1.54991	2.51949	2.88202	2.04327	0.572465	4.16653	2.56363	1.96252
AAA35886	S100 calcium binding protein A6	S100A6	1	-153507076	10.4428	8.16454	10.2444	10.4138	9.88316	8.03105	8.18757	9.03779	6.81041	8.57081	8.34586	9.04498
AAA51920	S100 calcium binding protein A4	S100A4	1	-153516098	3.51725	2.1275	6.25699	7.13214	5.46315	5.80539	5.89821	7.02336	4.64911	3.37414	4.84673	6.44609
AAH12893	S100 calcium binding protein A3	S100A3	1	-153519809	3.57436	2.69513	0.57472	1.47704	-0.725098	1.02237	1.37226	-0.165124	-1.31735	1.31581	-1.64882	-1.44347
AAH02829	S100 calcium binding protein A2	S100A2	1	-153533585	3.65775	1.9261	0.747187	1.00659	0.303472	0.86834	0.635299	0.0516872	-1.70438	8.69901	5.26084	4.73578
AAH10541	S100 calcium binding protein A16	S100A16	1	-153579367	8.50879	7.66459	6.78386	6.63612	6.30921	6.15998	6.17027	6.32282	5.00351	6.55968	5.53415	5.81014
AAG01893	S100 calcium binding protein A14	S100A14	1	-153586732	-3.69804	-3.81267	0.480083	0.0578133	0.697135	-0.889089	-1.43509	0.406782	-2.23489	4.73128	4.16841	4.96139
AA366085	S100 calcium binding protein A13	S100A13	1	-153591276	6.49302	5.74384	8.36159	8.64409	7.08457	5.9801	6.03251	7.08152	5.54865	4.5377	5.15556	6.00224
AAH14392	S100 calcium binding protein A1	S100A1	1	153600873	0.389425	-0.642741	4.86305	5.20803	2.45759	1.53877	1.95264	6.6307	1.13434	4.07846	3.51802	5.10188
AAG44673	chromatin target of PRMT1	CHTOP	1	153606458	6.0193	6.1814	5.64933	5.72892	5.54468	5.74027	5.72881	5.4174	5.4953	4.79044	5.37099	5.71909
AA173972	SNAP-associated protein	SNAPIN	1	153631130	5.27408	5.09242	5.75668	6.6056	5.65272	4.90718	4.9095	5.29696	5.39851	4.04082	4.41063	4.78791
AAA20993	interleukin enhancer binding factor 2	ILF2	1	-153634264	8.1527	8.36344	6.1087	7.32569	6.76387	6.92896	7.00702	6.68037	6.6317	7.38566	6.46332	6.97523
AAD14112	natriuretic peptide receptor 1	NPR1	1	153651164	2.39366	3.06753	5.4839	4.15315	4.97645	4.41034	4.29645	5.46384	4.11285	5.41149	6.37653	6.62942
AAG35494	integrator complex subunit 3	INTS3	1	153700567	6.9128	6.03063	7.12565	5.76405	5.86885	5.92622	5.83979	6.18049	6.13773	5.48962	5.81753	6.47102
AAH03041	solute carrier family 27 (fatty acid transporter),	SLC27A3	1	153747768	4.19314	2.83982	5.87995	4.29866	4.96755	3.45669	3.6093	4.90967	4.69978	2.41721	3.6924	3.31853
AAH69419	GATA zinc finger domain containing 2B	GATAD2B	1	-153777203	4.99893	5.5052	5.3313	5.34322	5.62469	5.21145	5.13274	5.85003	5.70175	5.26684	5.40312	5.52385
AAI67792	DENN/MADD domain containing 4B	DENND4B	1	-153901977	5.71432	6.12309	6.07064	4.03882	4.64925	4.50813	4.40453	4.83122	4.95822	4.37246	4.37355	5.15843
AAH28886	CREB regulated transcription coactivator 2	CRTC2	1	-153920148	5.71517	5.41278	5.58967	4.64417	4.71453	5.02123	5.12461	4.55468	4.96696	4.73391	4.48837	4.81831
AAD27717	solute carrier family 39 (zinc transporter), membe	SLC39A1	1	-153931588	7.2072	6.96525	6.07671	6.75599	6.32845	6.79574	6.86106	6.25705	6.64129	6.85421	6.30045	6.71876
AA652478	cAMP responsive element binding protein 3-like 4	CREB3L4	1	153940315	2.69084	1.72959	2.06505	1.59733	1.54991	1.70728	1.45243	0.965272	2.01304	1.97804	2.61074	2.65527
AAD09822	jumping translocation breakpoint	JTB	1	-153946745	6.05852	6.25477	6.18569	6.91145	6.10526	5.7867	5.84351	5.85003	6.30556	6.17861	5.95965	6.67305
AAH00799	RAB13, member RAS oncogene family	RAB13	1	-153954128	7.00084	5.90946	6.76329	6.18085	6.54954	6.60085	6.55473	6.00209	6.58918	6.1514	6.20773	6.44121
AAA59867	ribosomal protein S27	RPS27	1	153963239	3.90039	3.85834	3.87124	5.50576	4.41404	3.85558	4.17962	4.13123	3.55808	4.86173	4.95566	5.1425
AA429717	tropomyosin 3	TPM3	1	-154127780	9.06197	9.01852	5.92668	6.40921	6.32845	7.67333	7.65995	6.6384	7.46072	7.42474	7.10735	7.36152
AAD27769	chromosome 1 open reading frame 43	C1orf43	1	-154179183	7.71316	7.19001	7.08151	8.15793	7.44943	7.44247	7.478	7.2445	7.74064	8.17729	7.63712	7.83684
AAH03170	ubiquitin associated protein 2-like	UBAP2L	1	154192655	8.20502	8.27645	6.96294	6.13984	6.82303	6.71824	6.63709	7.04722	6.96014	6.32931	6.33856	6.7611
AAB51196	HCLS1 associated protein X-1	HAX1	1	154245039	6.41753	6.38578	6.2835	6.59046	5.73499	5.54594	5.65166	5.45594	5.75695	5.67711	5.5448	5.99892
AAH07837	ATPase, aminophospholipid transporter, class I, ty	ATP8B2	1	154300276	6.55013	6.30653	6.32833	6.97779	6.5018	5.99414	5.84969	6.77231	3.16883	3.2255	3.81313	4.35527
AA035377	interleukin 6 receptor	IL6R	1	154377669	2.2327	1.44283	3.74972	4.56376	3.92796	4.6655	4.52684	3.78781	2.09503	5.56962	3.56662	2.85421
AAI17211	Src homology 2 domain containing E	SHE	1	-154451954	-6.01997	-2.2277	3.85718	4.24073	4.60403	3.73261	3.59171	5.20002	3.45005	2.84363	4.21489	4.74636
AAH44864	tudor domain containing 10	TDRD10	1	154474695	-6.01997	-6.13459	3.3951	0.860367	0.513689	-0.637551	0.272729	0.602702	-0.275532	-0.0131392	0.142596	1.05903
AAF71141	ubiquitin-conjugating enzyme E2Q family member 1	UBE2Q1	1	-154521051	6.84943	6.20553	5.89034	5.88362	6.04943	6.67968	6.69385	6.0129	6.67567	5.87189	6.02088	6.52808
AAB40115	cholinergic receptor, nicotinic, beta 2 (neuronal)	CHRNB2	1	154540257	-1.9325	-0.925141	-2.59521	-3.04652	-3.78399	-5.28141	-3.75702	-3.78962	-2.59746	-2.20077	-2.5419	-2.18043
AA449679	adenosine deaminase, RNA-specific	ADAR	1	-154554534	8.9086	8.38351	6.94866	7.43628	7.53662	7.78216	7.78198	7.9101	7.56043	7.67217	7.63534	7.94842
AA284005	potassium intermediate/small conductance calcium-a	KCNN3	1	-154669942	-4.435	-1.1804	1.28394	0.971399	1.92567	3.18212	2.88202	3.48651	2.78006	1.42372	1.72756	3.16139
AAC37593	phosphomevalonate kinase	PMVK	1	-154897208	5.72781	4.64102	5.72479	6.36922	5.96252	6.3683	6.36926	5.64293	6.25563	6.11161	6.07753	6.48845
AAG02026	pre-B-cell leukemia homeobox interacting protein 1	PBXIP1	1	-154916559	5.00863	4.70382	7.59338	8.2171	8.33873	7.91289	7.8606	8.1854	8.41087	7.21027	7.4929	7.83405
AAH06132	pygopus family PHD finger 2	PYGO2	1	-154929502	5.89703	5.60054	5.574	5.32242	5.46946	5.15426	5.08743	5.30578	5.7264	4.68865	5.66825	6.08479
AAB49972	SHC (Src homology 2 domain containing) transformin	SHC1	1	-154934774	9.16982	8.00552	8.07406	7.23448	7.58433	7.98699	7.98121	7.73868	7.16575	6.29153	6.07018	6.00224
AAH07751	CDC28 protein kinase regulatory subunit 1B	CKS1B	1	154947118	4.6709	5.11274	2.48618	3.54144	2.49523	2.1862	2.36538	2.88752	2.73984	2.23664	1.86991	2.90231
AAB50199	flavin adenine dinucleotide synthetase 1	FLAD1	1	154955770	5.26486	5.06692	5.58541	4.93647	4.55437	4.17186	4.32868	4.42794	4.73601	4.01948	4.06225	4.44892
AAC51847	zinc finger and BTB domain containing 7B	ZBTB7B	1	154975106	5.75441	4.70854	6.07773	5.62519	5.99573	5.41295	5.37484	5.7834	6.36874	6.07277	5.20821	5.55728
AAC50404	ADAM metallopeptidase domain 15	ADAM15	1	155023748	6.73513	6.56476	6.27824	5.76918	5.50986	6.05007	6.07429	5.64014	5.7341	3.93537	4.57407	5.6865
AAA52368	ephrin-A3	EFNA3	1	155051348	1.64537	1.02528	2.56898	1.10728	0.653414	1.31851	1.10096	0.55616	0.661274	-0.847129	-1.88983	1.05903
AAA58388	ephrin-A1	EFNA1	1	155100349	-2.85004	-0.157315	4.63499	3.38309	3.7629	3.94501	4.08638	3.71023	3.67467	6.8518	4.94651	5.31764
AAF17232	solute carrier family 50 (sugar efflux transporter	SLC50A1	1	155108288	4.87561	3.97262	5.01213	4.68276	4.17601	4.70016	4.65943	4.04116	4.64094	4.65029	4.04521	4.57297
AAH32223	dolichyl-phosphate mannosyltransferase polypeptide	DPM3	1	-155112367	4.30534	2.45412	5.64525	5.40551	4.51522	3.94018	3.80522	3.98517	4.46709	4.31406	4.28918	4.89401
AAH29806	keratinocyte associated protein 2	KRTCAP2	1	-155141884	5.50016	4.79983	6.15155	5.1244	4.93597	5.15009	5.257	4.55764	5.16409	4.21615	4.3214	5.00829
AAH69416	tripartite motif containing 46	TRIM46	1	155146263	3.42918	2.37716	0.705964	-3.04652	-2.5616	-2.95948	-2.53463	-2.20465	-5.40482	-1.91126	-3.02733	-1.10243
AA425062	mucin 1, cell surface associated	MUC1	1	-155158300	2.62028	1.4123	-0.358166	-1.46156	-1.12103	0.273182	0.439379	-2.56722	-3.08289	6.31887	6.4593	6.50412
AAC41762	thrombospondin 3	THBS3	1	-155165379	4.58459	3.61192	4.94285	3.44212	3.32801	5.17289	5.07903	3.39029	4.86781	3.60372	3.9568	3.73975
AAC50490	metaxin 1	MTX1	1	155178490	5.08398	4.46996	4.63773	4.2033	3.89079	4.10446	4.09473	3.54726	4.72576	3.67643	3.35465	3.60674
AK090514	glucosidase, beta, acid pseudogene 1	GBAP1	1	-155183616	4.86344	2.51286	3.75983	2.79646	3.07813	4.64192	4.61947	1.99174	3.24982	1.76886	1.81061	1.72646
AAA35873	glucosidase, beta, acid	GBA	1	-155204239	8.50549	5.43289	5.59391	5.7589	5.92624	7.71524	7.62651	5.60913	6.5174	4.98576	4.6093	5.17026
AAC28638	family with sequence similarity 189, member B	FAM189B	1	-155216996	6.81391	6.08971	4.70727	3.61169	3.67271	4.04277	4.10717	3.97194	4.49152	3.77651	4.00168	4.62262
AAB62724	secretory carrier membrane protein 3	SCAMP3	1	-155225770	7.01912	6.39215	5.25833	4.8349	5.1239	6.00342	5.97147	4.89338	5.74937	5.12416	5.04842	5.66296
AAA61481	CDC-like kinase 2	CLK2	1	-155232659	4.2433	4.42287	5.8424	3.86756	4.47497	4.06953	4.08219	4.3652	4.30082	3.49659	4.38714	4.34139
AAH00066	hyperpolarization activated cyclic nucleotide-gate	HCN3	1	155247218	2.85962	1.60012	3.6391	1.42596	1.39923	1.53877	1.10096	1.25478	1.5377	2.39086	1.74877	1.09259
AAA60104	pyruvate kinase, liver and RBC	PKLR	1	-155259084	-6.01997	-2.67516	-2.23264	-5.36845	-3.78399	-5.28141	-5.34198	-3.05265	-5.40482	6.41517	5.33987	3.69677
AAA35820	farnesyl diphosphate synthase	FDPS	1	155278539	7.27595	6.87296	6.26322	6.96945	6.27985	5.47931	5.4774	6.14555	7.43419	5.89902	5.48442	5.78599
AAH01045	RUN and SH3 domain containing 1	RUSC1	1	155294218	5.71263	5.30055	6.07873	4.74919	5.07088	5.13328	5.02543	5.10014	4.91373	4.15091	4.2488	4.3656
AAF68983	ash1 (absent, small, or homeotic)-like (Drosophila	ASH1L	1	-155305052	5.67134	6.004	5.02475	5.51496	6.13338	5.88664	5.83482	6.79629	5.89267	6.37288	6.59289	7.01186
AAF81794	misato 1, mitochondrial distribution and morpholog	MSTO1	1	155579961	4.19314	4.32995	3.50132	2.55636	2.80597	3.04502	2.76131	2.48961	3.25696	2.55412	2.34423	2.43754
AAH01655	YY1 associated protein 1	YY1AP1	1	-155629233	6.21335	6.09693	5.60937	5.30839	5.48514	5.47097	5.51055	5.27916	5.56457	5.41966	4.88795	5.4269
AAA57443	death associated protein 3	DAP3	1	155658882	6.49647	6.34392	6.11462	6.75017	6.32148	6.50527	6.51639	6.07509	6.90608	6.01786	5.80493	6.02522
AAH36740	gon-4-like (C. elegans)	GON4L	1	-155734576	5.14682	5.46578	4.53849	3.86756	4.52131	4.34247	4.42123	4.98627	4.43281	4.82037	4.63801	4.87002
AA824539	synaptotagmin XI	SYT11	1	155829260	5.69385	5.03971	3.50733	5.5119	4.3017	5.47598	5.61585	5.2132	4.88174	3.05976	4.30359	4.97944
AAB42213	Ras-like without CAAX 1	RIT1	1	-155867599	4.88165	4.53871	4.91598	5.88953	5.75711	5.12054	5.14083	5.66503	6.20575	5.9176	5.18115	5.50373
AAH27182	KIAA0907	KIAA0907	1	-155882836	5.56171	5.47135	5.60797	4.14132	4.73826	4.65964	4.86625	4.84338	4.81314	3.98466	5.17332	5.31587
AAC97383	Rho/Rac guanine nucleotide exchange factor (GEF) 2	ARHGEF2	1	-155916630	6.65047	7.16619	6.27648	5.06096	5.29015	6.50282	6.43239	5.74631	6.09453	4.02805	5.1214	5.64612
AAH00341	signal sequence receptor, beta (translocon-associa	SSR2	1	-155978839	7.53642	7.7447	7.03389	7.29799	6.53304	6.6948	6.7636	6.41455	7.12632	6.5795	6.45285	6.8943
AAF19084	ubiquilin 4	UBQLN4	1	-156005092	5.30478	5.87278	4.51779	4.53392	4.34013	4.30918	4.37398	4.58976	4.41057	4.69674	4.49152	5.04089
AAD20965	late endosomal/lysosomal adaptor, MAPK and MTOR ac	LAMTOR2	1	156024517	4.59198	4.4902	5.83763	5.88244	5.23375	4.85687	4.94226	4.92349	5.68066	4.66686	4.91636	5.08114
AAF98238	RAB25, member RAS oncogene family	RAB25	1	156030966	-3.69804	-4.54963	-3.8176	-5.36845	-5.36895	-5.28141	-3.75702	-5.37458	-5.40482	3.64333	4.55613	5.52232
A1L020	mex-3 RNA binding family member A	MEX3A	1	-156041804	3.11189	4.28009	2.64729	0.246258	0.653414	1.93776	2.26535	2.41333	1.5377	0.695398	2.05162	1.92577
AA558657	lamin A/C	LMNA	1	156084461	10.0824	9.60395	8.7176	8.5464	8.53483	9.45705	9.38918	8.8348	8.30459	9.24177	7.17846	7.44994
AA761091	sema domain, immunoglobulin domain (Ig), transmemb	SEMA4A	1	156123322	0.129781	-0.642741	2.55744	0.359469	0.820871	3.00861	2.93879	1.33967	0.376544	3.72997	4.34597	5.76403
AAH08843	solute carrier family 25, member 44	SLC25A44	1	156163730	5.96481	5.98272	4.84418	5.36541	5.51445	5.58046	5.62741	5.44799	5.4555	5.96526	5.49073	5.54522
AAD50080	polyamine-modulated factor 1	PMF1	1	156182779	5.0292	5.63566	5.39753	6.08739	5.24299	4.9317	4.85646	5.01452	5.13531	5.48651	5.56288	5.79875
AA310453	progestin and adipoQ receptor family member VI	PAQR6	1	-156213207	-0.662414	1.31662	1.67426	-0.414255	-0.32456	-0.757845	1.25793	-0.61969	-0.275532	0.606589	-0.0638553	0.00719387
AAH07453	SMG5 nonsense mediated mRNA decay factor	SMG5	1	-156219015	7.56769	7.24085	6.62085	6.10373	6.49175	6.14118	6.07218	6.73035	7.31564	6.13859	6.40521	6.87696
AAH05094	transmembrane protein 79	TMEM79	1	156252704	3.17725	2.83982	2.78232	1.96247	1.64227	2.20241	2.0589	2.10924	2.55519	1.31581	1.85041	1.86881
AAH11575	chromosome 1 open reading frame 85	C1orf85	1	-156262478	7.89918	5.04096	6.57579	6.5737	6.4572	7.43262	7.45588	6.37989	6.5906	5.40985	4.99171	4.81077
AAC50068	chaperonin containing TCP1, subunit 3 (gamma)	CCT3	1	-156278752	8.73476	9.2507	7.01924	7.56284	7.262	7.47827	7.54923	7.10848	7.14521	7.42636	7.08355	7.393
AAG01086	Rh family, B glycoprotein (gene/pseudogene)	RHBG	1	156338980	-4.435	-3.81267	-3.8176	-1.90902	-5.36895	-3.69644	-3.75702	-3.78962	-1.15689	4.88079	4.99393	5.06855
AAA93029	chromosome 1 open reading frame 61	C1orf61	1	-156374055	-6.01997	-6.13459	-3.08063	-3.04652	-3.78399	-1.82198	0.330444	-2.20465	-1.94538	-3.78573	-3.02733	-1.89093
AAA59579	myocyte enhancer factor 2D	MEF2D	1	-156433519	6.00552	5.5052	6.09679	5.97084	6.24069	6.16413	5.97033	6.4713	5.56745	5.54892	5.33461	5.31941
AAI31537	IQ motif containing GTPase activating protein 3	IQGAP3	1	-156495197	6.34061	6.7154	0.32536	-0.844889	0.358967	0.740961	0.149872	-0.516597	1.77509	-1.4638	-0.705401	0.0759066
AAH56917	apolipoprotein A-I binding protein	APOA1BP	1	156561558	6.43356	5.40019	6.31469	6.86307	6.01313	5.62021	5.58209	5.62894	6.29346	5.89316	5.83127	6.67166
AAH32436	G patch domain containing 4	GPATCH4	1	-156564100	5.97968	6.59609	4.41602	4.5519	4.92911	5.72211	5.74879	4.80657	4.73857	5.38002	5.13758	5.82144
AAH29864	hyaluronan and proteoglycan link protein 2	HAPLN2	1	156589086	-4.435	-6.13459	-0.448364	-1.28099	-1.46206	-2.95948	-1.43509	-0.851016	-3.08289	-1.67025	-1.88983	-0.958041
AAG01897	brevican	BCAN	1	156611740	-1.9325	-1.88667	3.60025	-0.844889	1.96196	0.0761452	1.16581	1.78529	-1.49792	-1.28323	-0.219974	-0.595471
AAB64426	nestin	NES	1	-156638556	5.78295	4.3462	5.59533	4.36117	5.63597	6.05789	6.0073	6.27063	5.44771	7.54799	8.08263	7.83095
AAA52068	cellular retinoic acid binding protein 2	CRABP2	1	-156669400	4.61756	2.8283	2.6902	0.971399	0.185635	1.09363	0.490909	2.45197	2.40897	2.72207	2.57556	2.10085
AAH00575	interferon stimulated exonuclease gene 20kDa-like	ISG20L2	1	-156692413	5.24389	5.68279	2.6689	4.16488	3.87184	3.92072	4.19912	4.05378	3.62585	4.27136	4.13657	4.17516
AAD34037	ribosomal RNA adenine dimethylase domain containin	RRNAD1	1	156698263	4.34963	3.17602	4.49982	3.75825	3.78333	4.04727	4.05676	3.44241	3.50508	4.45108	4.06225	4.64258
AA730909	mitochondrial ribosomal protein L24	MRPL24	1	-156707094	6.06451	5.53207	6.24804	6.04359	5.63597	5.568	5.61003	5.4076	6.04691	5.7489	5.30448	5.66715
AAH18991	hepatoma-derived growth factor	HDGF	1	-156711899	9.1264	8.85316	6.47204	6.92588	6.91905	7.12453	7.12384	6.90067	7.12242	8.49107	7.6239	8.01828
AA846273	papillary renal cell carcinoma (translocation-asso	PRCC	1	156737274	6.72927	6.61674	5.75163	5.90593	5.68429	5.94801	5.81726	5.64848	5.70175	5.28305	5.40145	5.78599
AAI72296	platelet endothelial aggregation receptor 1	PEAR1	1	156863523	0.721501	6.27506	4.57615	2.13139	3.0615	2.64341	2.60639	3.82755	2.18764	2.1762	3.38206	3.52923
AAH57394	Rho guanine nucleotide exchange factor (GEF) 11	ARHGEF11	1	-156904632	6.1199	5.51601	6.40922	6.07811	6.26359	6.57385	6.5086	6.60663	6.63582	4.91124	5.27554	5.66993
AAA60949	ets variant 3	ETV3	1	-157094459	3.14745	3.64512	0.93729	2.44533	2.26767	3.26163	2.99341	3.43599	1.2534	2.86293	1.98166	2.39783
AA628934	kin of IRRE like (Drosophila)	KIRREL	1	157963063	6.97067	6.67658	2.85953	4.02601	4.47497	4.28655	3.97769	5.47013	3.08302	4.21239	4.80429	4.68719
AAA69696	myeloid cell nuclear differentiation antigen	MNDA	1	158801168	-6.01997	-6.13459	1.39186	3.48017	2.78586	1.83753	1.93414	3.14506	4.11285	-0.726835	0.80049	0.580379
AAA58683	interferon, gamma-inducible protein 16	IFI16	1	158979682	8.6599	6.11007	6.12247	6.68988	6.77283	7.62492	7.67117	6.35886	6.85405	5.07122	4.37355	4.53381
AAD17540	cell adhesion molecule 3	CADM3	1	159141414	-6.01997	1.74192	3.19363	-1.90902	0.057311	-0.237013	1.10096	0.406782	-1.94538	-0.978374	-0.139804	-1.44347
AAB33239	Duffy blood group, atypical chemokine receptor	DARC	1	159173803	-6.01997	-3.81267	1.69547	2.55636	2.66997	3.40159	3.68316	2.99611	-1.49792	1.64054	-0.491276	-1.89093
AAA16115	Fc fragment of IgE, high affinity I, receptor for;	FCER1A	1	159259504	-6.01997	-6.13459	1.25565	3.48642	1.34529	-1.19394	-1.43509	2.37362	0.477828	-1.91126	1.2801	0.953423
AAH01140	dual specificity phosphatase 23	DUSP23	1	159750759	5.61167	2.73885	5.24759	5.28529	4.5304	3.89102	3.88924	4.27468	3.37326	5.29908	4.53491	4.47142
AAD55817	coiled-coil domain containing 19	CCDC19	1	-159842154	1.32876	-0.0685053	-1.49567	-3.78349	-3.78399	-1.19394	-1.09405	-3.05265	-3.81985	0.357229	1.49623	1.12538
AAG01993	transgelin 2	TAGLN2	1	-159887903	9.55483	9.59786	6.18943	6.08327	5.7827	6.50772	6.57874	6.13964	5.84962	7.47499	6.73189	7.2609
AF088076	long intergenic non-protein coding RNA 1133	LINC01133	1	159931014	-2.85004	5.39825	-3.08063	-5.36845	-5.36895	-2.95948	-3.02005	-3.78962	-5.40482	-3.78573	-3.76429	-5.35036
AAH01803	phosphatidylinositol glycan anchor biosynthesis, c	PIGM	1	-159997462	4.07675	4.08578	3.33553	4.1995	4.14477	4.56251	4.48298	4.35164	4.20066	3.27677	3.79795	4.78278
AAB07046	potassium inwardly-rectifying channel, subfamily J	KCNJ10	1	-160007257	-3.69804	-2.96467	-0.117158	-2.5611	-1.90952	-1.03348	1.25793	-1.12665	-0.760959	6.2682	6.85072	7.95328
AAB07043	potassium inwardly-rectifying channel, subfamily J	KCNJ9	1	160051360	-6.01997	-6.13459	-5.40256	-5.36845	-3.04703	-3.69644	-3.02005	-3.05265	-3.81985	-1.91126	-1.64882	-0.492377
AAH04108	immunoglobulin superfamily, member 8	IGSF8	1	-160061129	4.97933	3.70303	4.82265	2.81642	4.2028	4.58123	4.61657	3.88987	4.40736	5.83204	5.53872	6.09517
AAA35575	ATPase, Na+/K+ transporting, alpha 2 polypeptide	ATP1A2	1	160085520	-3.69804	-6.13459	1.31169	1.55041	1.57356	1.3768	1.79757	2.80035	0.0870377	1.39749	2.59911	2.50139
AAA51800	ATPase, Na+/K+ transporting, alpha 4 polypeptide	ATP1A4	1	160121352	-6.01997	-6.13459	1.28394	-0.324057	2.37924	6.11573	6.15337	1.61411	1.28169	-3.78573	-5.34926	-1.64992
AA197256	calsequestrin 1 (fast-twitch, skeletal muscle)	CASQ1	1	160160285	-2.56053	-3.32724	2.71118	-2.5611	0.970896	3.12373	3.17766	0.458312	0.26761	-3.78573	-2.5419	-3.02843
AAA98120	phosphoprotein enriched in astrocytes 15	PEA15	1	160175125	9.09715	9.10459	7.99685	8.22202	8.11926	8.2697	8.29385	8.2331	7.3356	7.50832	7.2785	7.63921
AAA16607	DDB1 and CUL4 associated factor 8	DCAF8	1	-160185505	6.79602	5.97033	7.29289	7.61294	7.21718	6.92408	6.8345	7.27041	7.0259	6.89228	7.00417	7.0725
AAH00496	peroxisomal biogenesis factor 19	PEX19	1	-160246599	7.16103	6.02559	6.38248	7.8554	7.41343	6.99501	6.9791	7.26318	6.94861	6.69439	6.56176	6.98028
AAB70879	coatomer protein complex, subunit alpha	COPA	1	-160258377	8.47895	8.45605	7.28241	7.61615	7.78539	7.55366	7.50174	7.96346	7.49963	7.47617	7.09446	7.58425
AA021599	SUMO1 pseudogene 3	SUMO1P3	1	160287055	5.01552	5.23118	3.74464	5.89658	5.353	5.02123	5.0428	5.26476	5.42253	5.65652	5.69309	6.02522
AAG11412	nicastrin	NCSTN	1	160313063	6.87163	6.79003	6.11265	5.69831	6.15412	6.80373	6.72512	6.30798	6.66564	6.82745	6.55801	6.73079
AAI66628	VANGL planar cell polarity protein 2	VANGL2	1	160370364	-6.01997	1.45786	3.97898	2.37974	3.73695	4.72281	4.57837	3.64501	0.376544	2.6123	4.33549	4.33088
AAB84364	CD84 molecule	CD84	1	-160510884	-6.01997	-6.13459	1.67426	2.4581	2.76547	2.7354	2.95723	3.06421	4.92722	-1.67025	-0.139804	-0.221075
AAA35602	CD48 molecule	CD48	1	-160648536	-6.01997	-6.13459	1.81661	3.50499	2.79595	2.63148	2.54676	2.29076	3.45005	-1.4638	1.1899	-0.396162
AAH27867	SLAM family member 7	SLAMF7	1	160709077	-6.01997	0.63359	0.747187	2.29688	2.23838	2.04951	2.1894	1.72345	2.4717	-1.4638	0.142596	-1.64992
AAD32538	CD244 molecule, natural killer cell receptor 2B4	CD244	1	-160799950	-6.01997	-6.13459	3.30825	6.13488	3.61689	2.91335	2.92948	4.71156	1.03813	-2.20077	-1.64882	-1.10243
AAH20664	intelectin 1 (galactofuranose binding)	ITLN1	1	-160846330	-6.01997	-4.54963	3.63361	5.54817	4.52131	3.93534	4.05676	4.02843	5.52961	1.57182	2.67865	4.61398
AAI17226	intelectin 2	ITLN2	1	-160914816	-6.01997	-6.13459	4.07924	5.32242	5.24668	3.87088	3.77955	5.27916	3.8312	-2.56334	-2.17933	-0.706502
AAD43794	F11 receptor	F11R	1	-160965001	-0.465377	3.22954	6.72059	6.79174	7.71668	7.19255	7.17888	7.52535	8.43685	8.43837	7.15928	7.6321
AAH01699	thiosulfate sulfurtransferase (rhodanese)-like dom	TSTD1	1	-161007422	-6.01997	-1.0902	0.901221	0.123402	-0.1595	-0.423426	-1.25452	-1.28711	1.03813	5.30438	5.18505	5.46742
AAH35505	upstream transcription factor 1	USF1	1	-161009041	5.46032	4.97589	6.41002	6.5832	5.97811	5.25484	5.23828	5.72543	6.46901	4.65583	4.91166	5.26711
AA835836	Rho GTPase activating protein 30	ARHGAP30	1	-161016732	0.0885583	-1.37971	2.51033	3.1823	3.80847	3.69873	3.88443	4.1352	4.60501	1.00435	1.98166	1.30785
AAF82399	poliovirus receptor-related 4	PVRL4	1	-161040781	-3.69804	-2.04713	-3.8176	-5.36845	-2.5616	-1.58097	-1.88255	-5.37458	-0.360421	4.51042	2.39894	2.34313
AAH22077	kelch domain containing 9	KLHDC9	1	161068151	0.748218	-2.96467	1.69547	2.03243	1.23096	1.957	2.17372	0.406782	2.93057	3.18006	3.38206	3.75555
AAD47084	prefoldin subunit 2	PFDN2	1	-161070346	6.41284	6.33327	6.13126	5.96191	5.91356	5.82646	5.88864	5.41414	5.81738	5.71212	5.22534	5.69335
AAC39901	nitrilase 1	NIT1	1	161087908	4.7122	3.85267	5.29528	5.4284	4.99189	4.84401	5.04496	4.55764	4.90693	5.36317	4.91166	4.71438
AAC17110	death effector domain containing	DEDD	1	-161090769	4.8026	4.92137	5.49604	5.08173	4.73565	4.59971	4.48933	4.42794	4.92274	4.46378	3.86263	4.14749
AAD34121	ubiquitin-fold modifier conjugating enzyme 1	UFC1	1	161123534	5.95552	5.83659	5.9654	6.89041	6.01205	5.93473	6.01502	5.77834	6.49718	6.06654	6.06384	6.68478
AAD54321	ubiquitin specific peptidase 21	USP21	1	161129254	4.76712	4.67034	5.27251	4.08893	4.17601	3.36605	3.71059	4.0828	4.3977	2.9647	4.17626	4.46503
AAA67690	protoporphyrinogen oxidase	PPOX	1	161136181	3.54418	3.18508	5.1777	4.47547	3.90484	3.31478	3.34101	3.4927	4.64367	3.4904	3.46773	3.62406
AAC39734	UDP-Gal:betaGlcNAc beta 1,4- galactosyltransferase	B4GALT3	1	-161141100	5.78134	5.94389	4.80567	4.75696	4.7947	5.68798	5.61149	4.62683	5.01409	4.61941	4.44678	4.80319
AAD41494	ADAM metallopeptidase with thrombospondin type 1 m	ADAMTS4	1	-161159538	-2.85004	3.0024	2.94174	2.97584	4.36745	9.30056	9.17919	4.93944	4.31115	7.78112	-0.304863	-0.140905
AAC27453	NADH dehydrogenase (ubiquinone) Fe-S protein 2, 49	NDUFS2	1	161169105	6.82258	6.64738	7.51723	8.16183	7.92725	6.94591	7.02789	7.64171	8.98797	7.57968	7.08041	7.47599
AAA35828	Fc fragment of IgE, high affinity I, receptor for;	FCER1G	1	161185087	-0.347541	-2.43415	3.63361	4.04729	3.80847	4.1923	4.31801	3.99829	5.99125	2.49349	1.83065	0.482532
AAH14946	translocase of outer mitochondrial membrane 40 hom	TOMM40L	1	161195833	4.93786	4.43051	4.94948	5.53468	4.63245	4.06511	4.2411	4.63805	4.83478	3.78159	4.00609	4.87966
A6NKN8	Purkinje cell protein 4 like 1	PCP4L1	1	161228517	-6.01997	-1.88667	-3.08063	-0.976134	-2.5616	-2.47405	-3.75702	-1.67414	-3.08289	-0.847129	-1.64882	-2.543
AAA18981	myelin protein zero	MPZ	1	-161274525	1.95158	-0.353235	2.34563	0.781296	0.897833	2.32592	2.4718	2.27647	1.00458	0.896095	0.840567	1.09259
AAB41838	succinate dehydrogenase complex, subunit C, integr	SDHC	1	161284166	6.60962	6.24992	6.50546	8.1829	7.5501	6.86802	6.9466	7.42774	8.10928	7.86547	7.50425	7.62172
BU688150	chromosome 1 open reading frame 192	C1orf192	1	-161334521	1.96303	2.2097	0.57472	3.08688	2.7132	2.26549	1.89642	3.36351	3.04227	4.39252	3.94306	3.92344
AAA35827	Fc fragment of IgG, low affinity IIa, receptor (CD	FCGR2A	1	161475205	-1.26508	-6.13459	3.36231	5.13835	4.45918	4.82057	4.81663	5.03587	6.57139	3.0681	1.85041	1.82955
AAH04279	heat shock 70kDa protein 6 (HSP70B')	HSPA6	1	161494036	-0.528113	-2.67516	1.41762	0.821373	1.23096	4.14276	4.22217	1.13322	2.49605	3.93537	0.954523	0.989492
AAA53506	Fc fragment of IgG, low affinity IIIa, receptor (C	FCGR3A	1	-161511551	-6.01997	-6.13459	2.83106	5.36202	3.74739	3.88098	4.20298	4.10318	5.4694	-0.416495	2.13456	1.76858
BM677874	heat shock 70kDa protein 7 (HSP70B)	HSPA7	1	161575849	-2.56053	-1.88667	2.99404	1.07449	-0.614066	1.66111	1.81789	2.53831	2.21724	-0.615804	-0.95694	-0.826796
AAA35841	Fc fragment of IgG, low affinity IIb, receptor (CD	FCGR2B	1	161632905	-4.435	-6.13459	0.705964	2.08276	0.653414	1.16154	1.50351	2.07663	3.64775	-3.04876	-0.705401	-2.543
AAD51134	dual specificity phosphatase 12	DUSP12	1	161719581	4.91446	4.92947	2.93283	3.91464	3.16632	2.87341	3.00231	2.93376	3.43123	3.6927	3.23194	3.51692
AAB64434	activating transcription factor 6	ATF6	1	161736034	5.91483	5.9905	2.8689	4.91116	4.48123	5.11413	5.04496	4.79409	4.24803	5.29908	4.98502	5.64753
AAH47472	olfactomedin-like 2B	OLFML2B	1	-161952982	3.88241	3.95684	3.3951	2.41945	2.66997	5.03714	4.90713	3.84701	3.45627	0.244019	1.72756	0.916428
AAC39656	nitric oxide synthase 1 (neuronal) adaptor protein	NOS1AP	1	162039581	1.90485	1.21413	-1.70212	0.123402	0.358967	-1.03348	-0.587094	0.180011	-1.94538	2.39086	2.25807	2.87364
A1L170	chromosome 1 open reading frame 226	C1orf226	1	162348696	2.62749	1.95816	1.44293	1.68683	2.59105	0.210446	0.540662	1.97415	-0.195362	3.43344	4.00609	4.55503
AAH14917	U2AF homology motif (UHM) kinase 1	UHMK1	1	162466964	7.56605	7.71256	5.73122	6.68649	6.65237	7.31827	7.37848	7.23298	7.21655	7.38691	7.50464	7.79955
AAB31210	UDP-N-acteylglucosamine pyrophosphorylase 1	UAP1	1	162531296	7.48324	8.38351	4.46317	5.77174	5.13587	5.75683	5.8122	5.71222	4.676	5.44389	4.90459	5.52999
AA148473	discoidin domain receptor tyrosine kinase 2	DDR2	1	162602228	6.92785	6.20831	3.29441	4.79771	5.65688	5.58973	5.43033	6.7099	4.75883	1.54817	0.990593	2.7424
AAF09266	hydroxysteroid (17-beta) dehydrogenase 7	HSD17B7	1	162760496	2.17479	2.52004	2.26278	2.47075	1.99737	3.03601	2.92011	1.88281	2.31628	2.1762	2.10195	2.21188
AAC50395	regulator of G-protein signaling 4	RGS4	1	163038396	9.32658	8.86131	3.03623	6.03935	1.64227	4.57502	4.52684	5.4981	3.92834	1.74825	1.41893	0.626922
AA486366	regulator of G-protein signaling 5	RGS5	1	-163112089	0.945818	0.132192	7.61686	9.1586	8.60304	8.9188	8.90721	9.93387	7.51274	6.72504	7.2137	8.84016
AAH08489	NUF2, NDC80 kinetochore complex component	NUF2	1	163291723	6.17078	5.77267	-1.15463	0.123402	-0.32456	0.333303	0.272729	-1.67414	1.3896	-2.56334	-0.825696	-0.305964
AAA36484	pre-B-cell leukemia homeobox 1	PBX1	1	164528597	5.4903	4.14965	6.33426	7.1926	7.16218	6.11359	6.09837	7.6734	6.83687	6.86861	6.95766	7.20303
AAA80681	retinoid X receptor, gamma	RXRG	1	-165370159	-6.01997	-6.13459	1.31169	2.6259	1.97977	1.46006	1.55284	2.67527	1.88981	-5.37069	-1.88983	-1.44347
AAB82609	microsomal glutathione S-transferase 3	MGST3	1	165600110	6.31403	5.61988	7.6231	8.3444	7.79202	6.78233	6.80045	7.3755	8.03981	7.32736	6.98976	7.44264
AAB06721	aldehyde dehydrogenase 9 family, member A1	ALDH9A1	1	-165631449	6.3428	6.71031	6.75952	7.60758	7.7876	7.49729	7.54999	7.65004	7.43616	8.2983	7.34706	7.34248
AAC25388	transmembrane and coiled-coil domains 1	TMCO1	1	-165693528	6.4351	6.62716	5.89034	7.01498	6.53606	6.8163	6.93211	6.33924	6.49341	6.89814	6.65039	6.99699
AAH02906	uridine-cytidine kinase 2	UCK2	1	165796732	5.84693	6.7691	2.15968	2.35265	1.70786	3.14905	3.15387	2.06005	1.51405	2.82407	2.10195	2.55051
AAI14215	family with sequence similarity 78, member B	FAM78B	1	-166039256	-2.56053	-2.96467	0.619808	0.359469	-0.976636	-2.47405	-2.17206	-1.12665	-2.23489	-0.241408	-1.26179	-0.706502
AAD20031	pogo transposable element with KRAB domain	POGK	1	166808724	6.30674	6.16604	4.59885	5.00767	4.92222	5.43884	5.61439	5.38281	4.8228	5.37162	5.87535	6.34878
AAH15401	transcriptional adaptor 1	TADA1	1	-166825749	3.57062	3.70618	2.82144	4.10931	3.25676	2.71295	2.80268	2.96081	3.43123	3.84605	3.81816	4.20231
AAI48433	immunoglobulin-like domain containing receptor 2	ILDR2	1	-166882441	-6.01997	-6.13459	-5.40256	-1.46156	-3.04703	-2.47405	-3.75702	-3.05265	-5.40482	2.72207	1.52111	0.626922
AAH01664	POU class 2 homeobox 1	POU2F1	1	167190066	1.85655	1.71715	3.51332	0.514192	2.41895	2.64341	2.71871	2.20285	2.90352	2.16069	2.97717	3.16928
AAC34861	cellular repressor of E1A-stimulated genes 1	CREG1	1	-167510251	7.21769	4.62446	6.96622	7.94088	7.74723	7.93003	8.00162	7.72032	7.19207	7.13785	6.47132	6.63868
AAH13186	RCSD domain containing 1	RCSD1	1	167599474	-3.21261	-6.13459	2.63636	4.61026	3.54094	3.53558	3.67761	3.88517	5.05564	1.76886	3.30538	3.83204
AAC72231	myelin protein zero-like 1	MPZL1	1	167691187	7.81973	7.07653	6.26765	7.19832	6.74055	6.86484	6.76752	6.80813	6.15025	5.61444	5.756	6.46142
AAI04158	mitochondrial pyruvate carrier 2	MPC2	1	-167885913	6.56851	5.70264	6.38003	7.45432	6.53003	5.34339	5.32956	6.13569	7.02433	7.24517	6.99587	7.60946
AAF67474	DDB1 and CUL4 associated factor 6	DCAF6	1	167905797	7.09589	6.36699	5.78293	6.99102	6.39467	5.51544	5.46296	6.50462	6.56709	5.57695	5.89689	5.93678
NR_033247	glycine cleavage system protein H pseudogene 5	GCSHP5	1	NA	4.2712	4.5334	4.18428	4.44051	4.51827	4.00168	4.23356	4.4472	5.27554	5.39335	4.72355	4.75686
AA662800	G protein-coupled receptor 161	GPR161	1	-168048780	4.75235	3.46718	2.24849	1.66497	2.2235	2.60734	2.4718	3.1052	1.75506	0.183898	0.00829452	1.05903
AAH09506	TOR signaling pathway regulator	TIPRL	1	168148171	6.45602	6.05677	5.16824	6.72859	5.89255	5.74027	5.81978	5.94679	6.12022	5.16944	5.16151	5.50373
AAH68098	SFT2 domain containing 2	SFT2D2	1	168195255	2.15496	1.91525	1.56322	3.24993	2.88371	2.46679	2.45892	3.6616	1.69322	2.49349	1.98166	2.31498
BC007072	ankyrin repeat domain 36B pseudogene 1	ANKRD36BP1	1	-168214819	1.47988	1.57276	0.32536	3.37638	3.48591	2.8835	2.29464	4.10722	1.79486	3.11715	2.70059	2.87364
AAH93664	T-box 19	TBX19	1	168250278	0.208852	-1.00531	2.95059	1.04094	0.859865	3.57968	3.71601	2.07663	0.898965	0.0555736	0.759267	0.580379
AAH33736	dermatopontin	DPT	1	-168664695	-3.69804	-4.54963	1.60867	3.1823	3.01906	2.20241	1.4782	4.41496	-3.08289	0.606589	3.12242	2.66645
AA507932	ATPase, Na+/K+ transporting, beta 1 polypeptide	ATP1B1	1	169075947	6.9028	5.68598	6.94976	8.15008	8.64777	7.71877	7.59153	7.2963	9.18349	11.3451	10.8814	11.8589
AAD34622	NME/NM23 family member 7	NME7	1	-169101769	6.45044	4.01642	2.56898	4.37133	4.05521	3.50976	3.49407	3.6942	3.53476	3.47793	3.46773	3.95114
AAB63110	basic leucine zipper nuclear factor 1	BLZF1	1	169337194	6.11606	4.47366	2.3048	4.78763	4.02122	3.88098	4.03523	4.10318	3.97673	3.68188	3.97041	4.20231
AAH26073	coiled-coil domain containing 181	CCDC181	1	-169364114	1.34636	-2.67516	-0.544579	0.246258	-1.46206	0.695873	0.588756	-0.851016	-2.23489	3.09283	3.78773	3.98726
AAD43534	solute carrier family 19 (thiamine transporter), m	SLC19A2	1	-169433149	4.52789	3.57793	4.68888	5.55116	5.8041	6.18058	6.314	5.51036	5.37408	5.00543	4.54101	5.28536
AAA52416	coagulation factor V (proaccelerin, labile factor)	F5	1	-169481192	-6.01997	-6.13459	-1.01024	-3.78349	-0.32456	-0.423426	-0.818419	0.240132	-3.81985	3.72471	4.40061	3.03766
AAA35910	selectin P (granule membrane protein 140kDa, antig	SELP	1	-169558088	-6.01997	-6.13459	3.28744	3.63998	3.57649	3.09797	2.99341	4.03269	0.744932	1.8867	3.51183	3.9557
AAB60700	selectin L	SELL	1	-169659806	-2.31953	-6.13459	0.528177	1.13934	1.2009	2.5065	2.00675	2.1568	1.99606	0.819133	1.44516	1.30785
AAA52375	selectin E	SELE	1	-169691781	-6.01997	-6.13459	-1.01024	3.66222	5.73368	6.93988	6.95579	2.77008	1.28169	4.27136	1.88915	1.78919
AAH08679	methyltransferase like 18	METTL18	1	-169761670	3.01621	2.72649	1.87356	2.89364	2.06567	1.16154	1.06741	2.10924	3.12266	1.1371	2.59911	2.78407
AAH91516	chromosome 1 open reading frame 112	C1orf112	1	169764550	4.84808	4.28431	1.19735	1.83122	1.96196	3.31478	3.475	1.78529	1.58387	0.737833	1.36499	1.44406
AA844031	SCY1-like 3 (S. cerevisiae)	SCYL3	1	-169822215	3.9758	2.90706	3.44606	4.03882	4.13288	3.56094	3.42951	3.83244	3.43123	2.9736	3.79795	4.10702
AAC50788	kinesin-associated protein 3	KIFAP3	1	-169890470	5.38889	4.61108	4.29614	5.20235	5.41813	5.0551	5.12868	5.47483	5.64163	5.44549	5.56587	5.81266
AAD32702	golgin, RAB6-interacting	GORAB	1	170501263	4.61937	3.11096	3.29441	3.55339	2.97534	3.81926	3.82041	3.20662	3.39285	2.01301	3.24693	3.52309
AA452918	paired related homeobox 1	PRRX1	1	170633313	8.25885	6.44496	4.75352	5.85132	5.21507	6.7681	6.72512	5.75277	5.55011	1.37078	-0.705401	0.67201
AAA86284	flavin containing monooxygenase 3	FMO3	1	171060018	-6.01997	-6.13459	2.87821	2.26817	3.54094	3.06289	3.01117	3.86621	1.10298	0.969159	2.85531	-0.958041
AAH05894	flavin containing monooxygenase 2 (non-functional)	FMO2	1	171154388	-6.01997	-6.13459	5.11412	3.69494	6.15901	0.784682	1.10096	5.24289	6.3613	5.08361	4.33198	4.37926
AAA52457	flavin containing monooxygenase 1	FMO1	1	171217663	-6.01997	-6.13459	1.04038	1.04094	3.7629	5.3919	5.45811	4.31367	-1.70438	8.48778	6.77001	5.05797
AAH02780	flavin containing monooxygenase 4	FMO4	1	171283486	1.21844	-1.00531	2.59179	2.4833	3.01042	2.23429	2.1894	2.82018	1.73474	5.8515	5.31163	4.22518
M55632	topoisomerase (DNA) I pseudogene 1	TOP1P1	1	171308035	4.00932	3.85834	2.04865	2.17844	3.18947	3.80871	3.83045	3.11326	3.08302	3.25502	3.0812	3.27535
AAG44627	proline-rich coiled-coil 2C	PRRC2C	1	171454666	7.33827	8.14654	7.66538	5.87055	7.52226	8.87191	8.75267	7.72164	7.73809	8.09066	7.94263	8.23237
AAC24032	vesicle-associated membrane protein 4	VAMP4	1	-171669296	4.91741	2.52718	4.27516	5.19474	4.54543	4.16361	4.40453	4.62964	4.44849	4.51957	4.84919	5.13849
AAD27711	methyltransferase like 13	METTL13	1	171750761	6.05518	6.26655	3.58896	5.00333	4.74349	4.51463	4.63387	4.95298	4.79608	4.5377	4.63801	5.1203
AAH64546	dynamin 3	DNM3	1	171810621	1.1992	-0.580006	1.5163	1.28976	1.83072	2.35522	2.36538	1.97415	0.525922	3.02591	3.34771	4.40953
AA372370	phosphatidylinositol glycan anchor biosynthesis, c	PIGC	1	-172410597	4.90262	4.02654	4.41282	5.09813	4.16048	4.00168	4.06953	4.14702	4.41696	3.78666	4.19956	4.63406
AAF04619	SUN domain containing ossification factor	SUCO	1	172502317	5.62974	5.74919	4.67559	5.93247	5.84233	6.06677	6.11591	5.97249	5.42411	5.78855	5.49231	5.79748
AAH35857	peroxiredoxin 6	PRDX6	1	173446486	7.81756	7.84563	7.85409	7.62041	7.62734	7.42746	7.50684	7.69504	7.69437	8.25582	7.91122	7.95385
AAI26354	ankyrin repeat domain 45	ANKRD45	1	-173577475	1.55746	-4.54963	-3.8176	-0.844889	-3.04703	-5.28141	-3.02005	0.117276	2.06279	0.301734	1.88915	2.53839
AAH05253	kelch-like family member 20	KLHL20	1	173684080	4.73742	4.92543	3.91259	4.82261	4.89666	4.28274	4.3671	4.93717	4.33159	3.84605	4.11222	4.15545
AAH07071	centromere protein L	CENPL	1	-173768688	4.47888	4.6094	1.19735	2.99349	1.97977	1.77388	1.4262	2.29076	2.6341	0.0555736	0.483633	1.02468
AAH45173	aspartyl-tRNA synthetase 2, mitochondrial	DARS2	1	173793797	5.97686	6.15629	4.13077	5.1502	5.1497	4.89477	4.90713	5.26657	6.07749	5.37162	4.84673	5.182
AK025846	growth arrest-specific 5 (non-protein coding)	GAS5	1	-173833039	4.39472	5.08033	4.57042	4.10119	3.66171	3.21445	3.48139	3.27288	3.8312	3.94446	4.10401	3.96025
AAI36785	ring finger and CCCH-type domains 1	RC3H1	1	-173900352	4.01758	4.11925	5.1453	5.42353	5.54468	5.65155	5.64883	5.81586	5.26141	5.4164	4.71279	4.60819
AA836500	RAB GTPase activating protein 1-like	RABGAP1L	1	174844656	3.78255	3.51106	4.07924	5.69966	5.65133	4.81794	4.8292	5.13619	3.86431	4.20862	3.67588	3.86153
AAC21458	calcyclin binding protein	CACYBP	1	174968571	6.72844	7.22886	5.65069	6.62201	6.03672	5.67642	5.62741	6.03003	6.46053	5.86233	5.6738	5.97326
AAH09788	mitochondrial ribosomal protein S14	MRPS14	1	-174982094	4.57716	4.89676	4.07924	5.36032	4.59539	3.94981	4.04388	4.53081	4.62447	3.73522	4.12445	4.45539
ABZ92279	KIAA0040	KIAA0040	1	-175126123	-4.435	-2.04713	3.30134	3.90534	3.46077	4.72562	4.8292	4.82387	3.98965	6.53507	5.78196	6.16977
AAI29831	tenascin R	TNR	1	-175291935	-6.01997	-6.13459	-2.59521	-5.36845	-5.36895	-3.69644	-3.75702	-3.78962	-5.40482	-3.78573	-5.34926	-1.44347
AAH20845	ring finger and WD repeat domain 2, E3 ubiquitin p	RFWD2	1	-175913967	5.41414	5.03094	4.4877	5.93932	5.2812	5.15426	5.12868	5.26657	6.90892	4.82037	4.48205	4.89163
AAI17194	pappalysin 2	PAPPA2	1	176432307	-2.56053	-4.54963	-1.70212	-3.78349	-1.66851	-2.95948	-3.75702	-3.05265	-0.119413	4.18198	4.87354	2.01596
AAH15438	astrotactin 1	ASTN1	1	-176830203	-6.01997	-6.13459	4.72285	4.71768	6.3241	5.57424	5.51678	5.14996	5.56601	-0.847129	-0.59437	-1.10243
AAD20055	bone morphogenetic protein/retinoic acid inducible	BRINP2	1	177140633	-6.01997	-6.13459	1.33891	1.75049	2.7757	5.33973	5.14083	3.1607	3.13822	-5.37069	-5.34926	-1.64992
AAH09106	SEC16 homolog B (S. cerevisiae)	SEC16B	1	-177898242	2.28837	-1.61103	3.65001	2.44533	1.88843	1.68438	2.23545	2.68612	2.61199	2.83388	3.26913	3.17712
AK092831	quinone oxidoreductase-like protein 2 pseudogene	LOC730102	1	-177975275	3.41258	1.4123	3.78479	4.0807	3.75258	3.17392	3.00231	3.81772	4.12462	5.13611	4.72889	4.71438
AA127237	RAS protein activator like 2	RASAL2	1	178310606	6.12692	5.54445	4.86071	4.7097	5.58452	5.82123	5.74083	5.88928	5.5133	4.6586	5.12546	5.50373
AAH47391	Ral GEF with PH domain and SH3 binding motif 2	RALGPS2	1	178694300	5.46032	6.2122	3.20846	4.81518	4.4781	4.49173	4.50508	4.32065	3.46863	4.82283	4.64651	5.10805
AAD19608	angiopoietin-like 1	ANGPTL1	1	-178818670	1.78093	-4.54963	3.9035	5.60525	6.00771	4.54673	4.69557	4.17809	3.00881	2.71146	4.05801	4.84317
AAH46441	family with sequence similarity 20, member B	FAM20B	1	178995074	6.65841	6.64656	5.49755	7.05388	6.46986	6.1093	5.98389	6.58651	6.18437	6.24356	6.49819	7.11444
AAH01085	torsin family 3, member A	TOR3A	1	179051112	6.86057	5.57922	5.01213	5.87532	5.14576	5.31012	5.32247	5.22626	5.94778	4.62508	4.80176	5.15048
AAA35553	c-abl oncogene 2, non-receptor tyrosine kinase	ABL2	1	-179079716	7.11783	6.94805	4.33384	3.89599	4.73826	7.30003	7.31333	5.44959	4.24444	4.95686	4.45971	4.97495
AAC37532	sterol O-acyltransferase 1	SOAT1	1	179262849	8.14549	7.01785	5.72994	6.1088	8.25961	8.85294	8.84204	8.14149	6.02093	5.22643	4.87112	5.23742
AAH29141	nephrosis 2, idiopathic, steroid-resistant (podoci	NPHS2	1	-179519674	-6.01997	-6.13459	-5.40256	-5.36845	-5.36895	-3.69644	-5.34198	-3.05265	-3.81985	7.29664	8.1261	7.10882
AAH32790	torsin A interacting protein 2	TOR1AIP2	1	-179828165	5.46133	5.2785	3.01107	5.08996	5.20375	5.1248	5.04064	5.77834	5.28081	4.98576	4.91636	5.34921
AAH23247	torsin A interacting protein 1	TOR1AIP1	1	179851177	6.44075	6.44543	5.57972	7.51896	6.89695	6.42206	6.32735	7.04459	6.84755	6.32671	6.07438	6.4141
AAH17847	centrosomal protein 350kDa	CEP350	1	179923908	5.59244	5.86153	4.82986	4.9924	5.57576	5.55227	5.49328	6.0247	5.37572	5.17524	5.59252	5.82644
AAA89173	quiescin Q6 sulfhydryl oxidase 1	QSOX1	1	180123968	9.71762	9.48055	8.03116	6.46878	7.59232	7.9717	7.96251	7.38593	6.51517	5.69607	5.83748	6.11368
AK074447	uncharacterized protein FLJ23867	FLJ23867	1	180167144	4.33649	5.71207	5.72737	3.70033	4.62115	5.177	5.15687	4.50959	3.63684	2.03019	2.25807	2.56253
AA085012	acyl-CoA binding domain containing 6	ACBD6	1	-180257352	5.70668	5.18451	4.85836	5.62236	4.78206	4.40684	4.53607	4.82141	4.84667	4.44789	3.94766	4.68169
AA425354	xenotropic and polytropic retrovirus receptor 1	XPR1	1	180601146	4.98636	5.69156	3.70335	4.89482	4.70385	4.57502	4.62236	4.93717	4.72318	6.60121	5.51105	5.77828
AAH09944	syntaxin 6	STX6	1	-180942176	5.52452	5.69552	4.57042	5.05046	5.10374	5.61417	5.60127	5.37947	5.17167	4.71013	5.21584	5.71506
AAC50174	major histocompatibility complex, class I-related	MR1	1	181002561	4.39894	3.45599	3.81419	5.24165	4.42058	5.44055	5.40873	5.22068	5.51777	3.93992	4.88795	5.56925
AA235294	immediate early response 5	IER5	1	181057638	5.84383	6.08064	4.02998	4.1254	3.97312	6.4029	6.37012	4.70357	4.8608	2.91008	3.22439	3.51692
AA349993	calcium channel, voltage-dependent, R type, alpha	CACNA1E	1	181452686	-6.01997	-6.13459	-2.59521	-5.36845	-3.78399	-1.82198	-1.25452	-3.05265	-3.81985	0.410669	0.80049	1.52001
AAH10037	glutamate-ammonia ligase	GLUL	1	-182350839	7.07263	6.57901	8.98768	9.4811	9.48655	9.68271	9.69054	9.07554	8.91521	7.81743	7.85179	8.27272
AAA18032	ribonuclease L (2',5'-oligoisoadenylate synthetase	RNASEL	1	-182542769	2.24213	-0.462169	3.2734	3.65114	3.94166	3.63447	3.60346	4.07457	2.38309	2.82407	3.90577	3.97832
AAC16912	regulator of G-protein signaling 16	RGS16	1	-182567758	-3.21261	-4.54963	1.58612	4.16488	5.83867	8.40717	8.41884	3.52327	1.16504	4.36232	3.3267	1.86881
AAH58003	N-acetylneuraminate pyruvate lyase (dihydrodipicol	NPL	1	182758584	1.70113	-2.67516	2.3048	1.88894	2.11486	5.55069	5.68247	2.37362	5.00775	5.95854	5.13153	3.88566
AA836637	DEAH (Asp-Glu-Ala-His) box helicase 9	DHX9	1	182808439	8.1373	8.538	6.02632	6.75922	7.29037	7.07036	7.14158	7.20497	6.76229	7.27654	6.95195	7.7206
AAA59488	laminin, gamma 1 (formerly LAMB2)	LAMC1	1	182992595	8.7245	9.40974	7.48561	7.40489	8.80558	8.78275	8.6723	9.2426	7.73394	6.90165	6.74581	7.36066
AAC50456	laminin, gamma 2	LAMC2	1	183155174	2.50751	1.69195	0.747187	0.303974	2.57941	2.87341	2.85278	1.65885	-0.546834	5.18102	4.38376	4.00499
AAG60615	nicotinamide nucleotide adenylyltransferase 2	NMNAT2	1	-183217372	2.72487	2.64348	3.76486	6.47429	8.04877	5.50568	5.43363	6.67493	0.428075	0.93309	0.0770073	0.0759066
AAH36381	SMG7 nonsense mediated mRNA decay factor	SMG7	1	183441506	6.87049	6.42502	5.90521	5.82076	6.30126	6.32639	6.20443	6.23691	6.23317	6.19107	6.26315	6.61434
AAA36379	neutrophil cytosolic factor 2	NCF2	1	-183524697	1.11959	-1.1804	2.51033	3.24993	3.22724	3.27701	3.36883	3.82264	5.21632	0.779056	0.628022	1.09259
AAB64193	actin related protein 2/3 complex, subunit 5, 16kD	ARPC5	1	-183595328	8.35907	7.58276	6.69448	8.09928	7.75501	7.8999	7.96963	7.19171	7.57264	6.12866	6.25205	6.68272
AAF67280	ral guanine nucleotide dissociation stimulator-lik	RGL1	1	183605208	5.6835	4.75491	5.35483	5.07346	5.64157	6.39499	6.35455	6.13272	7.43498	7.05058	6.20868	5.10394
AAG60609	collagen beta(1-O)galactosyltransferase 2	COLGALT2	1	-183904966	3.17725	1.8484	1.79711	1.2014	1.34529	5.43541	5.36279	2.77008	1.58387	1.28752	2.37184	1.49513
AAG60614	TSEN15 tRNA splicing endonuclease subunit	TSEN15	1	184020811	5.73032	5.95783	4.68092	5.73024	4.9541	5.07505	5.05996	4.93262	4.97131	3.4904	4.30359	4.78278
AAG45338	chromosome 1 open reading frame 21	C1orf21	1	184356150	4.98355	3.94888	6.09479	6.5715	6.33018	4.40334	4.45406	6.52062	6.26894	4.54369	4.35292	4.87485
AAG60613	ER degradation enhancer, mannosidase alpha-like 3	EDEM3	1	-184659625	5.57948	5.54972	4.69679	5.34494	5.53116	5.83429	5.9207	6.09354	5.89611	5.15385	5.58959	5.93215
AAG60611	family with sequence similarity 129, member A	FAM129A	1	-184760166	6.66544	4.99017	7.26078	9.12884	9.33241	8.61142	8.50928	9.22016	7.0518	3.2255	2.90341	3.27535
AAD29717	ring finger protein 2	RNF2	1	185014551	5.01689	4.42478	3.36893	4.87829	4.34013	4.2751	4.21069	4.35844	4.53916	4.14698	4.10812	4.17516
AAG60618	tRNA methyltransferase 1 homolog (S. cerevisiae)-l	TRMT1L	1	-185087218	5.54561	4.59757	4.00045	5.00767	4.96532	4.92194	4.85154	4.83122	5.04536	4.52261	5.02034	5.21284
AAG60612	SWT1 RNA endoribonuclease homolog (S. cerevisiae)	SWT1	1	185126291	2.4021	1.77829	2.59179	3.71103	3.32104	2.99006	2.95723	3.42308	3.58103	2.79422	3.36155	3.37416
AAF29040	influenza virus NS1A binding protein	IVNS1ABP	1	-185265522	6.1615	6.23691	5.90407	6.05729	6.42587	7.39256	7.41603	6.67016	7.58582	8.77452	8.63774	9.32819
AAK68690	hemicentin 1	HMCN1	1	185703683	5.7886	1.74192	2.03207	1.39973	1.61973	3.76572	3.5619	4.29961	6.92189	2.71146	2.6451	4.09879
AA688415	translocated promoter region, nuclear basket prote	TPR	1	-186280786	7.13817	7.67548	5.90065	6.1741	6.85414	6.59473	6.7231	7.13841	6.797	6.3754	6.61038	6.81675
AAH03397	chromosome 1 open reading frame 27	C1orf27	1	186344890	4.78497	4.37815	4.76109	5.01201	4.56621	5.13539	5.25141	4.74566	5.33581	5.36486	5.38121	5.84747
AAA35803	prostaglandin-endoperoxide synthase 2 (prostagland	PTGS2	1	-186640944	2.41049	-1.0902	2.85953	4.86876	5.60043	6.26404	6.30413	4.22347	0.703709	2.98246	3.02143	2.30069
AAA60105	phospholipase A2, group IVA (cytosolic, calcium-de	PLA2G4A	1	186798032	5.57109	1.79022	4.44136	4.28439	5.30612	3.18212	3.17766	5.30402	5.41616	1.28752	2.46452	4.03118
AAD09521	bone morphogenetic protein/retinoic acid inducible	BRINP3	1	-190066797	-2.85004	-6.13459	-3.8176	-5.36845	-5.36895	-3.69644	-5.34198	-5.37458	-3.81985	0.410669	1.15854	0.878461
AAF80227	regulator of G-protein signaling 18	RGS18	1	192127592	-6.01997	-6.13459	-0.647673	1.72958	1.07399	-0.152124	0.330444	0.929203	2.11088	-2.56334	-0.825696	-0.140905
AA962409	regulator of G-protein signaling 1	RGS1	1	192544857	-6.01997	-6.13459	3.31512	6.11889	5.63597	5.50077	5.89463	4.66022	0.935035	2.29464	2.45164	0.264352
AAB84000	regulator of G-protein signaling 13	RGS13	1	192605268	-6.01997	-6.13459	3.89894	1.90767	4.10069	4.24411	4.39103	3.18384	1.13434	-2.56334	-5.34926	-1.64992
AAA20680	regulator of G-protein signaling 2, 24kDa	RGS2	1	192778169	4.46486	0.0151527	9.3069	9.90865	9.5891	7.61246	7.69127	8.40811	7.96082	4.68052	4.24133	2.80446
AAD31528	ubiquitin carboxyl-terminal hydrolase L5	UCHL5	1	-192987535	5.84461	5.90535	3.30134	5.12039	4.56916	4.28274	4.19912	4.45356	4.62447	4.60229	4.51338	5.106
AAA35493	TROVE domain family, member 2	TROVE2	1	193029004	4.79782	4.91457	4.33046	5.0879	5.32192	5.26838	5.48695	5.34908	4.74112	4.45427	4.52265	4.4746
AA056513	glutaredoxin 2	GLRX2	1	-193065595	4.8419	4.38406	3.95279	4.20709	3.72116	3.40159	3.51911	3.32239	4.1324	3.14895	2.91284	3.03766
AAG45339	cell division cycle 73	CDC73	1	193091088	6.43921	6.38823	4.74082	6.51915	6.20895	5.89165	5.88142	6.17665	5.97077	6.06342	5.48126	5.97326
AAG60610	UDP-Gal:betaGlcNAc beta 1,3-galactosyltransferase,	B3GALT2	1	-193147860	-6.01997	2.44661	0.0237046	-0.158998	1.07399	-0.526519	-0.587094	-1.28711	-1.0125	0.0555736	2.05162	1.39111
AAI03948	potassium channel, subfamily T, member 2	KCNT2	1	-196194913	0.666534	-6.13459	-0.758704	3.27179	-0.0114017	0.551483	0.385939	0.929203	-3.08289	0.0555736	0.954523	1.1888
AAA35948	complement factor H	CFH	1	196621008	6.11606	-3.32724	2.64729	6.75599	4.55734	5.47265	5.43856	5.5073	0.572465	4.49504	5.32934	4.78278
AAH15396	asp (abnormal spindle) homolog, microcephaly assoc	ASPM	1	-197053257	7.07196	7.33695	-1.15463	-0.414255	0.358967	0.740961	1.10096	0.297848	1.75506	-3.78573	-0.219974	0.00719387
AAI32819	zinc finger and BTB domain containing 41	ZBTB41	1	-197122814	4.80738	4.14965	3.72414	4.90184	4.9314	5.92622	5.86686	5.25933	4.47017	4.23108	5.12749	5.06009
AAF01361	crumbs family member 1, photoreceptor morphogenesi	CRB1	1	197237334	-4.435	-6.13459	-3.08063	-2.5611	-2.5616	-0.757845	-1.09405	-3.78962	-1.49792	-2.56334	-0.59437	-0.305964
AAI52873	NIMA-related kinase 7	NEK7	1	198126108	6.87845	8.63261	6.34857	7.87725	7.48416	6.71542	6.72982	7.71504	6.309	5.79233	6.2418	6.28943
AAI01130	ATPase, H+ transporting, lysosomal 13kDa, V1 subun	ATP6V1G3	1	-198492352	-3.69804	-2.96467	-5.40256	-0.414255	-3.04703	-2.95948	-5.34198	-5.37458	-5.40482	4.02805	4.89034	5.17222
AA403163	protein tyrosine phosphatase, receptor type, C	PTPRC	1	198608098	-3.69804	-2.43415	2.80201	5.33459	5.20753	4.52434	4.71466	5.37947	5.29302	2.82407	3.46131	3.01159
AAC78727	nuclear receptor subfamily 5, group A, member 2	NR5A2	1	199996770	-2.85004	-6.13459	-0.117158	-0.414255	1.10678	0.499953	0.212608	0.929203	1.13434	0.560046	0.323168	2.30069
AAD21084	zinc finger protein 281	ZNF281	1	-200375420	5.63153	5.44331	3.25922	3.51113	3.66722	4.61795	4.51755	3.97636	3.81677	3.71942	4.22628	4.1435
AAH98582	kinesin family member 14	KIF14	1	-200520625	5.89703	6.6255	-1.3151	-1.90902	-1.12103	-0.152124	0.0155708	-0.330183	0.785009	-3.04876	-3.02733	0.141495
AAH14183	DEAD (Asp-Glu-Ala-Asp) box polypeptide 59	DDX59	1	-200613165	4.06882	3.6582	2.90578	4.18037	4.00826	4.04277	3.77436	3.75213	3.29909	4.19726	3.97492	3.86153
AAH11385	calmodulin regulated spectrin-associated protein f	CAMSAP2	1	200708686	6.35154	6.47297	4.95829	5.83795	6.06828	6.72035	6.70753	6.32889	5.81979	5.77842	5.66825	6.04357
AAI06878	chromosome 1 open reading frame 106	C1orf106	1	200860627	0.283815	3.864	-2.23264	-5.36845	-2.5616	-0.757845	-1.88255	-2.56722	-3.81985	6.63177	4.84673	4.20231
AAI37282	kinesin family member 21B	KIF21B	1	-200938514	-1.4964	2.09903	2.87821	1.07449	2.06567	2.28084	2.07587	2.69688	1.41536	0.0555736	-0.59437	0.839466
AAF36106	transmembrane protein 9	TMEM9	1	-201103900	7.20449	5.87768	6.60972	7.42251	6.42424	6.33927	6.40495	6.06369	6.37859	6.43142	6.18553	6.66192
AAI31530	immunoglobulin-like and fibronectin type III domai	IGFN1	1	201159953	4.86344	-4.54963	10.6779	5.82569	8.03792	10.3307	10.2246	7.96179	4.81798	0.0555736	-1.26179	0.00719387
AA865519	troponin T type 2 (cardiac)	TNNT2	1	-201328142	-6.01997	-2.04713	-3.08063	-5.36845	-5.36895	-2.95948	-5.34198	-5.37458	-2.59746	5.11815	5.41975	5.33176
AAB58817	ladinin 1	LAD1	1	-201349966	-3.21261	-1.88667	-1.94313	-3.04652	-5.36895	-1.82198	-1.25452	-1.46769	-3.08289	6.81015	5.8125	5.84624
AAA61228	troponin I type 1 (skeletal, slow)	TNNI1	1	-201372895	-6.01997	-6.13459	-3.8176	-5.36845	-5.36895	-5.28141	-5.34198	-5.37458	-5.40482	3.92623	3.86749	3.9828
AAD42081	pleckstrin homology-like domain, family A, member	PHLDA3	1	-201434622	7.08709	4.31765	7.14747	6.37512	5.82888	6.49626	6.53262	6.23506	5.23994	2.03019	3.54859	2.68856
AAA35720	cysteine and glycine-rich protein 1	CSRP1	1	-201452658	7.77557	9.5861	9.24394	10.7147	8.79131	7.91042	7.95966	8.63796	5.43202	7.95447	7.37547	7.4406
AAH07523	neuron navigator 1	NAV1	1	201708963	7.04393	7.76335	5.10424	3.33545	3.58815	4.87468	4.86869	5.05692	3.24264	3.41394	3.97942	4.24769
AAF28951	importin 9	IPO9	1	201798288	7.60357	7.9167	5.97952	6.4969	6.55028	6.38792	6.35107	6.64119	6.14641	5.50966	5.53872	6.28127
AAH09558	shisa family member 4	SHISA4	1	201857797	4.6498	3.86681	3.93506	3.94216	3.63386	3.57346	3.7268	3.62824	2.06279	2.14501	3.06437	4.13547
AAH01755	leiomodin 1 (smooth muscle)	LMOD1	1	-201865584	0.694279	3.91661	8.58692	9.58842	8.99018	7.79891	7.82402	8.63988	3.94612	2.70077	3.22439	2.67755
AAD19596	translocase of inner mitochondrial membrane 17 hom	TIMM17A	1	201924619	7.04965	7.26802	5.98815	7.45193	7.06646	6.45795	6.58765	6.90474	7.04304	6.18534	5.75992	6.22849
AAH01064	arginyl aminopeptidase (aminopeptidase B)	RNPEP	1	201951766	6.49795	6.72746	5.83763	5.33112	5.42302	5.35431	5.36969	5.31978	5.32225	5.56079	5.5448	5.71506
AAB58075	E74-like factor 3 (ets domain transcription factor	ELF3	1	201979690	-3.21261	-2.2277	-1.94313	-1.66801	-1.46206	-1.19394	-2.17206	-3.05265	-1.31735	8.89397	5.52649	5.52846
AAH50334	G protein-coupled receptor 37 like 1	GPR37L1	1	202092029	-4.435	-6.13459	-2.59521	-3.04652	-5.36895	-2.47405	-0.484	-5.37458	-5.40482	-3.04876	-1.88983	-1.89093
AAH15408	ADP-ribosylation factor-like 8A	ARL8A	1	-202102532	5.47439	5.46392	6.28525	5.64766	5.7271	6.68546	6.64422	5.76177	5.58741	5.9929	5.40646	5.6727
AAA59531	protein tyrosine phosphatase, non-receptor type 7	PTPN7	1	-202116141	-6.01997	-6.13459	1.07317	1.39973	0.934827	2.01321	1.75605	1.13322	1.03813	1.07225	2.80556	0.878461
AAG17168	leucine-rich repeat containing G protein-coupled r	LGR6	1	202163118	-6.01997	-3.81267	0.21215	1.47704	-0.510973	-0.889089	-1.43509	-0.730721	-5.40482	-0.978374	-1.26179	-0.221075
AAF29114	ubiquitin-conjugating enzyme E2T (putative)	UBE2T	1	-202300785	5.72697	5.7839	1.92836	3.76341	2.85505	3.41556	3.63243	1.97415	1.99606	-0.326297	0.917529	0.532285
AAH34430	protein phosphatase 1, regulatory subunit 12B	PPP1R12B	1	202431871	3.7299	3.72183	7.82008	9.31449	8.92027	8.62163	8.58237	9.05764	5.31543	5.76052	5.50795	5.67547
AAI00815	synaptotagmin II	SYT2	1	-202559725	-2.85004	-2.04713	2.53408	-0.0108994	0.303472	0.0761452	0.212608	0.180011	-1.31735	-1.28323	-0.491276	0.264352
AAD16061	lysine (K)-specific demethylase 5B	KDM5B	1	-202696532	6.49499	6.57039	5.62465	5.15805	5.65133	5.08382	4.92598	6.03958	5.15647	4.77524	5.05269	5.43836
AAB18264	RAB interacting factor	RABIF	1	-202847410	4.33649	4.6228	3.03623	3.71103	3.32104	3.64637	3.61512	3.60556	3.96369	3.02591	3.00389	3.36732
AAG17175	kelch-like family member 12	KLHL12	1	-202860230	5.60893	5.17545	4.52374	5.76148	5.39343	4.9438	5.03848	5.32152	5.61963	4.93195	5.32758	5.60457
AAD34040	adiponectin receptor 1	ADIPOR1	1	-202909960	6.90318	6.74748	5.99458	6.45372	6.31272	6.49544	6.43815	6.17761	6.58564	6.57804	6.31208	6.69847
AAC72953	cytochrome b5 reductase 1	CYB5R1	1	-202931001	5.4583	5.17659	6.48656	6.84252	6.57026	6.78838	6.79148	6.40965	6.25116	6.17476	5.4765	5.98559
AAH13073	transmembrane protein 183A	TMEM183A	1	202976534	4.91594	5.58351	4.72285	6.54107	5.80034	4.92926	5.01006	5.55542	5.44459	5.17717	4.98054	5.6147
AAC26102	protein tyrosine phosphatase, receptor type, f pol	PPFIA4	1	203020311	4.28951	0.341139	6.07064	3.88185	2.81592	1.34795	0.924805	3.14506	0.824003	1.80922	3.01269	2.42443
AAA17544	adenosine A1 receptor	ADORA1	1	203096836	5.36536	0.85409	3.36231	0.971399	0.057311	0.947412	1.89642	2.21788	1.79486	2.67916	4.32846	3.28989
AAA16074	chitinase 3-like 1 (cartilage glycoprotein-39)	CHI3L1	1	-203148059	6.36185	-4.54963	6.62776	2.08276	1.39923	5.05287	5.90535	3.59409	4.12462	4.63634	7.35443	3.28989
AAC50246	chitinase 1 (chitotriosidase)	CHIT1	1	-203185207	-6.01997	-6.13459	0.619808	0.246258	-0.845392	0.273182	0.490909	-0.851016	5.20529	-5.37069	-5.34926	-3.02843
AAB37580	BTG family, member 2	BTG2	1	203274664	1.34636	2.97131	7.44116	9.05434	9.98416	9.73231	9.68329	8.49048	8.27389	8.24528	8.29336	7.43284
AAA16153	fibromodulin	FMOD	1	-203309752	-6.01997	-0.519885	5.90748	6.22634	5.63316	5.52192	5.46618	6.12477	4.79117	2.26593	2.98613	3.79175
AAC18782	proline/arginine-rich end leucine-rich repeat prot	PRELP	1	203444883	-0.734564	-0.70833	8.1389	6.14971	7.52302	6.40728	6.32469	7.1004	7.05333	2.62366	3.87715	4.83823
AAA36455	ATPase, Ca++ transporting, plasma membrane 4	ATP2B4	1	203595915	7.58122	7.77032	8.51285	8.72488	9.48995	8.34373	8.29294	9.5971	6.85875	5.9199	6.26499	6.28853
AAH14268	zinc finger CCCH-type containing 11A	ZC3H11A	1	203764751	6.15839	6.32816	6.35358	6.04147	6.72149	6.96028	6.98079	7.04617	6.83747	6.66239	6.67623	7.03577
NM_001174108	zinc finger, BED-type containing 6	ZBED6	1	203766651	2.98285	3.98305	0.619808	2.72431	3.61119	3.8658	3.5976	4.81401	2.31628	4.02805	3.99726	4.4746
AAA36621	small nuclear ribonucleoprotein polypeptide E	SNRPE	1	203830740	5.03735	5.2169	3.38207	3.96022	3.27129	3.08928	2.97543	3.26567	3.63136	3.16458	3.54253	4.34487
AAC83687	SRY (sex determining region Y)-box 13	SOX13	1	204042246	4.96801	4.75491	5.99672	5.09813	6.0088	5.44055	5.24392	5.93433	6.30556	4.95236	5.20821	5.63335
AAH10082	ethanolamine kinase 2	ETNK2	1	-204100190	3.90336	3.7917	2.44919	3.26454	2.13089	1.99472	1.95264	2.20285	1.65047	7.62596	6.03714	5.18589
AAA60262	renin	REN	1	-204123944	-4.435	-4.54963	-0.0450081	-0.976134	0.122899	-1.19394	-3.02005	0.815247	-1.0125	6.2826	4.15655	0.839466
AAH58832	golgi transport 1A	GOLT1A	1	-204167288	-3.69804	-4.54963	-0.448364	0.123402	-1.90952	-0.637551	-0.212698	-1.28711	2.6341	2.6123	2.05162	2.22707
AAH10522	pleckstrin homology domain containing, family A me	PLEKHA6	1	-204187979	4.85578	-0.406674	4.46935	4.61597	2.20848	4.99588	4.66224	4.11527	6.28649	7.48904	6.7084	6.52424
AAH65280	protein phosphatase 1, regulatory subunit 15B	PPP1R15B	1	-204372492	5.90522	5.76665	4.7885	6.57589	7.28591	7.90455	7.82245	6.6377	6.05	7.89302	5.49702	5.69608
AAI32877	phosphatidylinositol-4-phosphate 3-kinase, catalyt	PIK3C2B	1	-204391758	3.42918	2.79318	5.18709	4.3198	5.04784	5.23133	5.10614	5.71089	4.95384	3.67097	4.14859	4.55202
AAB62928	MDM4, p53 regulator	MDM4	1	204485507	3.29971	4.04904	5.41202	4.47547	4.70385	4.54355	4.65943	4.75342	4.22636	5.08155	5.1112	5.05159
AAC39792	leucine rich repeat neuronal 2	LRRN2	1	-204586303	-3.69804	-0.849192	4.60447	1.85072	3.88134	3.32962	3.34802	4.33105	4.0067	3.18773	3.61364	5.42361
AA514945	neurofascin	NFASC	1	204797782	6.41753	5.85089	5.81358	4.2033	3.9642	4.00168	4.1154	5.30929	2.44693	6.47832	7.57203	6.24723
AAI29987	contactin 2 (axonal)	CNTN2	1	205012340	-3.21261	-3.81267	-0.273277	-0.239168	-0.725098	-0.32721	1.10096	0.406782	-1.31735	-0.978374	-1.88983	-0.595471
AA235403	retinoblastoma binding protein 5	RBBP5	1	-205055270	5.39736	5.47135	3.68755	4.76469	4.8122	4.81267	4.7335	5.11226	4.82521	4.84241	4.98278	5.30517
AAF65505	dual serine/threonine and tyrosine protein kinase	DSTYK	1	-205111631	5.36751	5.64554	4.68092	5.03563	5.50218	5.82385	5.80967	5.70691	5.45705	5.08361	5.70806	6.14799
AAH41019	transmembrane and coiled-coil domain family 2	TMCC2	1	205197038	3.55935	3.33505	3.18615	2.55636	2.29638	3.3443	3.2764	2.64223	0.744932	0.93309	2.05162	3.90939
AAH17306	NUAK family, SNF1-like kinase, 2	NUAK2	1	-205271191	3.56312	3.95154	0.32536	-0.844889	-1.12103	6.07779	5.95207	0.117276	1.33665	5.41476	5.3451	6.21045
AA908205	kelch domain containing 8A	KLHDC8A	1	-205305648	-6.01997	-4.54963	0.619808	-1.66801	-2.19903	-5.28141	-1.88255	-0.851016	-1.15689	-3.78573	-3.76429	-1.44347
AAH00281	cyclin-dependent kinase 18	CDK18	1	205473684	0.666534	0.73577	6.70302	5.87413	6.22023	5.86771	5.77761	4.74307	4.61616	5.70813	5.15953	5.19557
AK090710	uncharacterized LOC284578	LOC284578	1	-205523401	-6.01997	-6.13459	-1.15463	-5.36845	-3.04703	-3.69644	-2.17206	-3.78962	-2.59746	5.62437	5.52188	6.18637
AAH16377	major facilitator superfamily domain containing 4	MFSD4	1	205538112	-1.4964	-1.61103	0.21215	0.781296	-0.510973	1.22639	1.28738	0.240132	0.149773	6.98108	7.4482	9.39253
AAA03631	ELK4, ETS-domain protein (SRF accessory protein 1)	ELK4	1	-205577071	3.21605	3.72494	1.10523	1.96247	2.76547	2.99936	2.69694	3.58252	1.65047	3.52715	2.37184	2.7211
AAH50416	solute carrier family 45, member 3	SLC45A3	1	-205626981	3.98986	2.96607	2.42399	0.821373	-0.1595	1.48678	1.75605	2.55023	-0.195362	5.12016	3.1466	4.16337
AA760780	nuclear casein kinase and cyclin-dependent kinase	NUCKS1	1	-205681947	8.4538	9.59723	8.18814	9.00394	9.0048	8.81588	8.78996	9.00919	8.75261	8.67379	8.82824	9.21659
AAH02585	RAB7, member RAS oncogene family-like 1	RAB7L1	1	-205737114	6.41805	5.20804	5.16824	6.71868	5.9614	5.96474	6.00509	6.08741	5.674	7.84287	6.66022	6.49003
AAI36304	solute carrier family 41 (magnesium transporter),	SLC41A1	1	-205758221	6.36563	6.14936	5.15299	5.19855	5.84961	5.66331	5.50742	6.07612	5.00139	7.31909	5.33637	5.30696
AAI36539	solute carrier family 26 (anion exchanger), member	SLC26A9	1	-205882177	-2.11308	-6.13459	-3.08063	-5.36845	-5.36895	-2.47405	-3.75702	-3.78962	-5.40482	5.83449	4.44028	3.39448
AAI32873	SLIT-ROBO Rho GTPase activating protein 2	SRGAP2	1	206516200	6.01449	5.96442	4.59885	3.38977	3.90484	4.79674	4.81915	4.23829	4.27993	4.59654	5.60857	5.02142
AAF45307	inhibitor of kappa light polypeptide gene enhancer	IKBKE	1	206643586	4.4908	2.74499	2.3048	2.35265	1.37251	3.12373	2.86259	1.70224	2.17261	-0.0131392	1.66197	1.74767
AAH04270	Ras association (RalGDS/AF-6) domain family member	RASSF5	1	206680879	1.90485	1.00496	2.6902	3.4739	3.24207	4.36425	4.47979	3.39029	2.78994	2.14501	2.80556	1.46982
AAD41909	eukaryotic translation initiation factor 2D	EIF2D	1	-206764974	5.87068	5.47227	5.5625	5.84769	5.42952	4.87973	4.95379	5.23552	5.66463	5.22457	5.41644	5.67409
AAG17028	dual-specificity tyrosine-(Y)-phosphorylation regu	DYRK3	1	206808881	5.33594	4.30108	2.61425	3.85796	3.79846	4.72	4.71194	4.04116	4.40415	3.60945	2.31608	2.57445
AAH36060	mitogen-activated protein kinase-activated protein	MAPKAPK2	1	206858365	7.83208	7.41915	6.87618	6.84799	6.6655	7.54693	7.4704	6.91803	7.27664	7.987	6.75173	7.17541
AAA36102	polymeric immunoglobulin receptor	PIGR	1	-207101867	-6.01997	-6.13459	-2.23264	-1.12052	-0.614066	-3.69644	-2.17206	-2.20465	-3.08289	8.47803	8.26027	7.74091
AAI09264	Fc receptor, IgA, IgM, high affinity	FCAMR	1	-207131312	-6.01997	-6.13459	-3.8176	-5.36845	-5.36895	-5.28141	-5.34198	-5.37458	-3.81985	6.02109	4.18407	2.83452
AAH00765	chromosome 1 open reading frame 116	C1orf116	1	-207191866	-6.01997	-3.81267	-5.40256	-5.36845	-3.78399	-5.28141	-5.34198	-3.05265	-5.40482	4.13908	4.52572	4.83328
AAI37167	YOD1 deubiquitinase	YOD1	1	-207217194	4.13359	4.32176	3.3886	4.03882	4.16048	3.63447	3.5253	4.13123	3.80707	5.79233	3.7514	3.68031
AAH69350	6-phosphofructo-2-kinase/fructose-2,6-biphosphatas	PFKFB2	1	207226620	5.24858	3.53252	6.56719	7.45988	7.4865	7.30988	7.23898	7.60109	7.70648	6.64438	5.85348	5.80509
AAA36506	complement component 4 binding protein, alpha	C4BPA	1	207277607	-2.11308	-1.49074	2.53408	-3.78349	-3.78399	-5.28141	-2.17206	-0.0891753	-3.81985	-5.37069	-2.5419	-3.7654
AAA52167	CD55 molecule, decay accelerating factor for compl	CD55	1	207494817	6.0525	7.73008	4.18803	5.62094	5.32366	6.21694	6.25094	5.05483	5.47706	5.39501	4.90931	5.1445
AAA52297	complement component (3b/4b) receptor 1 (Knops blo	CR1	1	207669473	-6.01997	-6.13459	0.0237046	0.514192	0.739571	0.499953	0.886837	1.28363	3.12266	4.99016	5.06119	4.08218
A18585	CD46 molecule, complement regulatory protein	CD46	1	207925383	7.1601	6.6255	7.58985	8.18434	8.1031	7.52494	7.58376	8.14665	8.37972	8.3331	8.32989	8.92468
AA022917	CD34 molecule	CD34	1	-208059883	-0.662414	2.37716	4.99297	5.55265	5.49755	5.26452	5.26997	5.49656	5.4336	4.87605	6.7111	6.95085
AAH06193	plexin A2	PLXNA2	1	-208195588	0.666534	5.07059	3.79956	2.74529	3.1269	4.61493	4.51444	4.62964	3.20621	4.43183	4.45971	5.28717
AAH32787	calcium/calmodulin-dependent protein kinase IG	CAMK1G	1	209757045	-4.435	-4.54963	3.23768	1.07449	-0.510973	5.24313	5.14083	1.39361	1.30943	0.183898	1.2801	2.03335
AAA61834	laminin, beta 3	LAMB3	1	-209788218	4.83568	2.80498	3.58328	-0.158998	0.780793	4.57813	4.58728	3.25842	-0.275532	5.44549	3.06437	2.56253
AAA58966	G0/G1switch 2	G0S2	1	209848670	5.10738	0.494762	10.0473	5.56302	8.33873	9.16341	9.29255	8.89126	5.05359	7.99768	5.58222	5.40536
AAC31757	hydroxysteroid (11-beta) dehydrogenase 1	HSD11B1	1	209878136	-1.06577	-4.54963	5.89608	3.23517	5.55956	4.05175	4.20684	5.45118	1.87131	-1.4638	0.265452	3.17712
AAI10303	TRAF3 interacting protein 3	TRAF3IP3	1	209929394	-0.292046	-0.642741	1.10523	1.75049	1.68633	0.86834	1.39949	1.41984	2.079	1.28752	1.36499	2.55051
AAB84111	interferon regulatory factor 6	IRF6	1	-209958968	-6.01997	-2.2277	1.94617	3.15903	1.59683	3.89601	4.06529	2.37362	5.19974	5.03125	4.74482	5.02794
AAH22964	digestive organ expansion factor homolog (zebrafis	DIEXF	1	210001312	6.10577	5.43289	3.37552	3.9647	4.05101	4.45837	4.44102	4.21975	3.91033	3.49659	4.08328	3.88566
AAI30324	synaptotagmin XIV	SYT14	1	210111519	5.10738	1.69195	-1.01024	-2.19853	-0.414757	2.93291	2.76131	-0.61969	3.33328	-1.4638	-1.26179	-2.18043
BC066352	SERTAD4 antisense RNA 1	SERTAD4-AS1	1	-210404804	3.57809	0.963438	1.33891	1.31805	-1.12103	1.02237	1.16581	0.55616	1.71413	0.819133	2.65637	2.73179
AAH12083	SERTA domain containing 4	SERTAD4	1	210406195	3.48585	2.25342	-1.15463	0.971399	-0.845392	0.499953	0.149872	1.28363	1.30943	-0.0131392	1.06013	2.93041
AAH39071	hedgehog acyltransferase	HHAT	1	210502250	3.39154	2.11807	2.3048	3.01093	2.75517	4.54037	4.56341	2.99611	4.51554	3.01733	3.83314	3.87123
AAC68668	potassium voltage-gated channel, subfamily H (eag-	KCNH1	1	-210851657	2.8349	2.68877	-0.878998	0.186137	1.04044	-1.03348	-0.297587	2.63105	2.20251	-0.615804	0.205331	0.264352
AA831517	REST corepressor 3	RCOR3	1	211432708	5.3632	4.66873	5.66151	5.76148	5.5068	4.46174	4.45081	5.27018	5.06788	4.54966	5.45729	5.65737
AAC51329	TNF receptor-associated factor 5	TRAF5	1	211500148	4.66916	4.86611	5.5697	4.7097	4.2731	4.47181	4.50821	4.66022	4.30771	1.82898	3.09783	3.42113
AK130857	long intergenic non-protein coding RNA 467	LINC00467	1	211556097	3.11189	0.579651	2.35899	2.72431	1.79092	3.93534	3.90832	1.65885	2.67733	2.43021	2.8455	3.07171
AA853540	solute carrier family 30 (zinc transporter), membe	SLC30A1	1	-211748381	5.83373	4.56498	1.53995	2.37974	2.75517	3.09797	2.96636	3.90851	3.03398	5.26503	4.00168	4.06115
AAA19558	NIMA-related kinase 2	NEK2	1	-211836114	5.98039	5.44708	-2.59521	-2.19853	-1.90952	-0.32721	-1.64154	-1.91515	-0.119413	-2.56334	-2.17933	-1.10243
AAH34621	lysophosphatidylglycerol acyltransferase 1	LPGAT1	1	-211916799	6.52717	5.97687	4.89091	5.98083	6.01313	5.9444	5.80076	6.2525	6.04278	5.99618	5.48442	5.81518
AAH20523	integrator complex subunit 7	INTS7	1	-212113741	6.0941	5.47597	2.8689	4.42434	4.11688	4.2244	4.05248	4.35504	3.85021	2.53018	2.81565	3.73445
AAF35182	denticleless E3 ubiquitin protein ligase homolog (	DTL	1	212208919	6.86172	6.40092	-0.544579	1.59733	1.2604	2.1698	1.69144	0.180011	1.90807	-3.04876	-0.705401	-0.492377
EAW93399	ribosomal protein L21 pseudogene 28	RPL21P28	1	27825693	1.75482	3.08215	2.95938	3.01093	2.01475	1.91827	2.17372	1.61411	2.01304	2.55412	2.63374	3.16139
AA425592	protein phosphatase 2, regulatory subunit B', alph	PPP2R5A	1	212458879	5.06683	4.66388	6.12247	6.58393	6.0714	5.74304	5.83731	6.3027	5.48621	6.23247	6.01652	6.38393
AAH06320	transmembrane protein 206	TMEM206	1	-212537816	4.01483	3.90843	2.88746	3.9647	2.81592	3.50323	3.69968	3.52327	3.86431	4.78792	3.05588	3.49199
AAD51419	neudesin neurotrophic factor	NENF	1	212606229	6.01449	4.89952	6.45891	7.19164	5.72578	5.23528	5.33838	5.34053	5.56601	5.26503	5.06543	5.35095
AAA20506	activating transcription factor 3	ATF3	1	212738676	3.36158	4.02149	6.41322	9.33421	9.60021	8.36841	8.45416	7.62595	2.81919	6.99098	5.38968	4.19461
AA806390	NSL1, MIS12 kinetochore complex component	NSL1	1	-212899495	5.18155	5.36575	4.54435	5.76662	4.88961	4.20039	4.40117	5.10419	5.05154	4.35553	4.65777	5.07695
AAH48115	TatD DNase domain containing 3	TATDN3	1	212965170	3.45374	2.87943	4.00895	5.2745	4.31579	3.96889	4.15187	3.90387	4.90466	4.72074	4.49466	5.18394
AAD45243	feline leukemia virus subgroup C cellular receptor	FLVCR1	1	213031597	3.39999	3.46346	2.03207	2.0494	1.83072	3.44311	3.40956	2.20285	2.01304	2.43021	1.52111	2.11725
AAH28194	vasohibin 2	VASH2	1	213123887	0.666534	0.83119	0.787264	3.02815	2.03193	1.05844	1.4782	4.2566	0.703709	0.695398	0.58148	-0.140905
AAH16966	angel homolog 2 (Drosophila)	ANGEL2	1	-213165524	4.49475	4.4902	4.00471	5.03775	4.59827	4.34977	4.30727	4.6464	4.58245	3.8509	4.75796	4.44243
AAF13027	ribosomal protein S6 kinase, 52kDa, polypeptide 1	RPS6KC1	1	213224588	5.75688	5.0347	3.92162	5.43487	5.28836	4.59664	4.78343	5.33709	4.36171	3.81666	3.93383	4.17907
AAC50656	prospero homeobox 1	PROX1	1	214161844	-6.01997	-2.96467	-1.3151	-0.51047	-1.28149	-1.58097	-2.53463	1.10116	-3.81985	0.93309	1.36499	4.2176
AAF86953	SET and MYND domain containing 2	SMYD2	1	214454565	5.62254	5.86927	3.36893	4.71768	4.16048	4.76708	4.80395	4.53081	5.58741	4.51957	4.85164	5.1781
AAH17300	protein tyrosine phosphatase, non-receptor type 14	PTPN14	1	-214522039	6.57272	7.62144	4.85129	4.35094	5.21882	5.29319	5.34014	6.11376	5.3642	6.19107	6.46172	6.77215
AAA82889	centromere protein F, 350/400kDa	CENPF	1	214776532	7.72686	8.02898	-0.0450081	0.514192	2.0489	2.75751	2.57091	1.52024	3.70109	-1.28323	0.483633	1.78919
AAD01203	potassium channel, subfamily K, member 2	KCNK2	1	215256560	4.50458	4.8548	2.38534	4.47861	0.358967	1.43284	1.57688	3.45515	0.572465	-2.56334	-3.02733	0.953423
AAH13868	potassium channel tetramerization domain containin	KCTD3	1	215740735	6.98162	6.02622	5.48237	6.37006	6.36618	5.74442	5.80331	6.08741	5.52814	6.32149	5.92396	6.29034
AA167816	estrogen-related receptor gamma	ESRRG	1	-216676588	-1.26508	-6.13459	0.0237046	1.86995	0.245756	-0.423426	-0.484	3.13718	3.27818	6.31537	6.396	7.6983
AAH27719	G patch domain containing 2	GPATCH2	1	-217603834	4.321	3.73731	2.8689	3.82384	3.33495	3.06289	2.88202	3.45515	2.61199	2.7326	3.24693	3.26803
AAD34110	ribosomal RNA processing 15 homolog (S. cerevisiae	RRP15	1	218458629	5.95194	6.06906	3.70335	5.1284	4.59539	4.85174	4.90476	4.89805	3.9982	4.43183	4.6965	4.96592
AAA50404	transforming growth factor, beta 2	TGFB2	1	218518676	5.98109	7.68009	3.08528	4.3881	3.78333	4.5499	4.50508	4.40186	1.96151	1.92393	3.07281	3.15347
AAH16711	lysophospholipase-like 1	LYPLAL1	1	219347192	6.01655	3.1157	6.26055	6.78098	6.06724	5.3919	5.48536	6.02684	5.95439	5.73979	5.6738	5.72177
AA196283	glutamyl-prolyl-tRNA synthetase	EPRS	1	-220141942	8.00405	8.10239	5.55382	6.50461	6.67099	7.07697	7.17199	6.88075	6.94253	6.34656	6.47212	7.15421
AAD17329	3'(2'), 5'-bisphosphate nucleotidase 1	BPNT1	1	-220230824	5.45018	4.94955	4.4445	5.68344	5.34958	4.88224	5.00564	5.13619	5.42887	4.76502	5.06543	5.42525
AAH10218	isoleucyl-tRNA synthetase 2, mitochondrial	IARS2	1	220267455	7.97607	7.19758	6.40761	7.65409	7.39156	7.17726	7.19208	7.48632	7.9399	7.46516	6.87021	7.25859
AAC35881	RAB3 GTPase activating protein subunit 2 (non-cata	RAB3GAP2	1	-220321610	7.04191	5.9372	5.2918	5.78826	5.75452	5.76504	5.70173	6.16603	5.77447	5.49582	5.8498	6.17075
AAF72103	MAP/microtubule affinity-regulating kinase 1	MARK1	1	220701568	-3.69804	-3.32724	4.91372	5.04835	5.99244	5.29129	5.19621	5.8834	5.39689	2.44309	3.01269	3.43428
AAH36067	chromosome 1 open reading frame 115	C1orf115	1	220863628	-0.810513	-0.406674	4.39023	3.42271	4.28747	2.7465	3.00231	5.12825	4.00245	7.5171	6.91431	7.00251
AAH11973	mitochondrial amidoxime reducing component 2	42065	1	220921676	2.8034	1.08457	4.84418	5.25452	5.03086	3.35159	3.15387	4.9417	5.76574	7.71793	6.17577	5.99227
AAH10619	mitochondrial amidoxime reducing component 1	42064	1	220960039	-1.62765	-3.32724	6.35024	3.09507	5.52055	3.69873	3.67761	6.17473	5.33243	2.1762	3.24693	4.30249
AAC51346	H2.0-like homeobox	HLX	1	221052743	4.64092	3.08215	3.97465	1.90767	2.97534	3.16568	3.30548	2.53831	4.47936	0.560046	1.98166	1.41783
AA431025	dual specificity phosphatase 10	DUSP10	1	-221874764	5.32932	2.13687	4.12687	2.31103	3.01042	2.86325	2.79245	3.6226	2.56673	1.52413	0.917529	0.482532
AAA62862	TATA box binding protein (TBP)-associated factor,	TAF1A	1	-222731244	4.93496	3.03282	1.44293	2.47075	2.33841	1.957	2.04172	2.51417	1.07092	0.121162	1.39221	2.05052
AAB00324	melanoma inhibitory activity family, member 3	MIA3	1	222791444	7.23314	6.25262	6.30005	5.66704	6.48553	6.46469	6.41999	6.90996	6.47515	5.90369	5.62874	5.88146
AAH15535	axin interactor, dorsalization associated	AIDA	1	-222841355	5.84538	4.59248	3.35566	5.02922	4.53342	3.8245	3.93181	4.57816	3.81193	3.87961	3.70873	3.91877
AAI13636	BRO1 domain and CAAX motif containing	BROX	1	222885906	6.62276	4.97066	1.81661	4.3881	4.09253	3.53558	3.4361	4.26747	3.81193	3.51501	4.08328	4.0696
AAH07734	dispatched homolog 1 (Drosophila)	DISP1	1	222988431	3.84267	1.87103	4.28219	3.63436	4.13288	4.10014	4.11129	3.89922	5.29649	3.05976	3.7514	4.14749
AAC34136	toll-like receptor 5	TLR5	1	-223282748	-2.85004	-6.13459	1.19735	1.68683	1.79092	0.695873	0.766543	1.93831	2.58954	1.00435	2.96816	4.69267
AAH04888	sushi domain containing 4	SUSD4	1	-223394161	-0.137323	-3.32724	-1.49567	-1.90902	-2.5616	-2.47405	-1.09405	-3.05265	-3.81985	3.80673	4.70467	6.61001
AAA35645	calpain 2, (m/II) large subunit	CAPN2	1	223889295	10.4786	9.11278	8.12357	8.5882	8.81197	8.69775	8.74474	8.70449	6.5366	8.22258	8.57416	8.87929
AA961496	tumor protein p53 binding protein, 2	TP53BP2	1	-223967595	6.4846	6.21053	4.28918	5.14231	5.24668	6.14957	6.18207	5.34224	5.13918	6.20154	4.92337	5.2449
AK123446	uncharacterized LOC441124	LOC441124	1	NA	2.02988	-0.353235	3.2449	-1.46156	-0.845392	1.22639	1.6467	-1.46769	-0.760959	0.695398	1.15854	0.989492
AAH31576	F-box protein 28	FBXO28	1	224301789	6.50139	5.80462	4.90008	5.87651	5.92854	5.35974	5.33838	6.17761	5.7519	5.44229	5.28465	5.17026
AAB62238	delta(4)-desaturase, sphingolipid 1	DEGS1	1	224370910	8.50794	7.00608	6.26144	6.86427	6.79438	6.93443	6.9948	6.73297	6.34128	6.10858	5.21394	5.66575
AAB70457	nuclear VCP-like	NVL	1	-224415036	6.0843	5.35274	4.09928	4.66635	4.14082	3.99704	3.92715	4.07869	4.0319	2.83388	3.89153	4.01815
AAF29127	cornichon family AMPA receptor auxiliary protein 4	CNIH4	1	224544595	6.3045	4.70224	5.1082	5.62802	4.97201	4.30543	4.49249	4.60127	4.79608	4.48573	4.21108	4.44243
AAG35477	WD repeat domain 26	WDR26	1	-224572845	7.94067	6.92255	7.41941	7.94769	8.27389	7.81052	7.77517	8.36594	7.74382	6.73685	6.53758	6.60275
AAH22780	cornichon family AMPA receptor auxiliary protein 3	CNIH3	1	224804179	4.91446	1.06508	1.87356	1.90767	1.45123	3.63447	3.77436	1.88281	4.5796	0.121162	0.759267	1.24955
AAC50705	dynein, axonemal, heavy chain 14	DNAH14	1	225117356	4.36266	1.66631	2.14433	2.26817	2.19329	2.48014	2.49722	2.1568	1.90807	1.99563	2.27279	2.86396
AAA59494	lamin B receptor	LBR	1	-225589204	7.7662	7.14748	5.06403	5.69966	5.91587	5.45076	5.471	5.74501	5.46786	5.43102	5.50015	5.97326
AAH65238	enabled homolog (Drosophila)	ENAH	1	-225674534	9.37165	8.87335	6.208	7.44793	7.62097	8.58055	8.56312	7.70741	6.56133	5.35126	5.33461	5.87545
AAA70170	signal recognition particle 9kDa	SRP9	1	225965515	8.50549	7.34733	6.45736	8.57342	7.62026	6.98976	7.22193	7.43499	7.94737	7.6895	7.62462	7.98042
AAA52389	epoxide hydrolase 1, microsomal (xenobiotic)	EPHX1	1	225997797	7.68599	4.2822	8.50705	7.24511	8.03072	9.53012	9.45492	8.10533	8.91972	7.13139	6.00334	5.4578
AAH30245	transmembrane protein 63A	TMEM63A	1	-226033233	4.87258	4.26948	6.1913	3.9647	4.60403	4.33881	4.16779	5.10419	5.49076	5.55486	5.24039	5.1445
AAD34611	pyrroline-5-carboxylate reductase family, member 2	PYCR2	1	-226107580	7.55072	5.54884	6.49112	6.26409	6.09508	5.89912	5.95436	5.98682	6.58351	5.20579	5.43783	5.52693
AA922485	left-right determination factor 2	LEFTY2	1	-226124298	-6.01997	-6.13459	3.3951	5.91522	2.63667	1.58896	1.85769	3.72082	-2.59746	-1.91126	-2.5419	-1.64992
AAH71563	SDE2 telomere maintenance homolog (S. pombe)	SDE2	1	-226170403	5.67134	4.76853	3.28043	5.60525	5.11184	5.49749	5.43527	5.26114	4.41696	5.45188	4.68279	4.9362
AAB97675	acyl-CoA binding domain containing 3	ACBD3	1	-226332380	7.81144	6.01293	4.86071	6.51075	6.41036	7.29106	7.28988	6.61375	6.01988	6.74468	5.81879	5.93562
AAH43444	lin-9 homolog (C. elegans)	LIN9	1	-226418850	5.60985	4.52807	1.1673	2.69224	2.19329	0.827118	0.635299	1.82509	1.96151	0.301734	2.0686	2.59801
AAA51599	poly (ADP-ribose) polymerase 1	PARP1	1	-226548392	8.76134	8.34386	5.58399	6.70469	6.76643	7.23651	7.17298	7.12552	7.2634	6.19679	6.4864	7.0725
AAI41660	chromosome 1 open reading frame 95	C1orf95	1	226736501	-6.01997	-6.13459	2.24849	3.39642	2.65895	1.99472	1.66925	3.59984	2.14208	2.09691	2.94995	5.06009
AAH15009	inositol-trisphosphate 3-kinase B	ITPKB	1	-226819391	1.85655	2.70146	7.12955	8.3855	7.9663	7.07312	6.98529	7.81355	6.21403	6.11363	6.37909	6.56141
AAB50054	presenilin 2	PSEN2	1	227058273	5.8918	3.67758	4.76611	4.89716	4.80722	5.52192	5.51678	4.93944	5.16599	3.87486	4.39389	4.67617
AAG17245	aarF domain containing kinase 3	ADCK3	1	227127938	4.81213	4.39581	6.68987	5.4284	5.2393	4.21645	4.14787	5.40924	4.41696	6.20438	5.32405	5.47381
AAB37126	CDC42 binding protein kinase alpha (DMPK-like)	CDC42BPA	1	-227177566	7.73461	6.4918	6.68059	7.40448	7.66326	7.21869	7.12791	7.88531	7.20736	6.68493	6.95138	7.15669
AAH42500	zinc finger protein 678	ZNF678	1	227751220	3.12214	2.37716	1.91032	2.95798	2.7132	3.46343	3.29826	2.8686	2.53182	1.84848	2.88436	3.13748
AA594981	jumonji domain containing 4	JMJD4	1	-227918890	4.96374	2.50565	2.90578	2.75567	2.49523	2.4533	2.14183	2.23275	2.85728	1.72734	2.30179	3.08009
AAH01332	synaptosomal-associated protein, 47kDa	SNAP47	1	227922697	6.63445	5.04842	3.97465	4.73615	4.3193	4.07394	4.00009	4.31367	4.45782	4.12316	4.18017	4.95456
AAA35511	ADP-ribosylation factor 1	ARF1	1	228270361	8.90971	8.90634	8.36117	8.49312	8.12877	8.42022	8.43023	8.08421	8.26307	8.46487	8.18711	8.50071
AAH02843	chromosome 1 open reading frame 35	C1orf35	1	-228288428	4.59566	4.11689	4.50883	3.4676	3.54094	4.03827	3.87961	3.47405	3.92834	3.2623	3.96589	4.14749
AA479904	mitochondrial ribosomal protein L55	MRPL55	1	-228294380	4.58459	4.16576	5.45153	4.54294	4.12089	4.00631	3.88924	3.67255	4.3214	3.88905	3.86263	3.9557
AAC37598	guanylate kinase 1	GUK1	1	228327929	7.41427	6.53451	8.55118	8.63287	7.8278	7.3559	7.44449	7.48126	7.85272	6.70445	6.55123	6.85696
AAB94511	gap junction protein, gamma 2, 47kDa	GJC2	1	228337415	0.283815	1.71715	1.2268	0.359469	-0.414757	-0.237013	-0.212698	1.16458	-1.31735	-1.4638	0.205331	1.09259
AK022796	IBA57, iron-sulfur cluster assembly homolog (S. ce	IBA57	1	228353429	2.87182	3.48929	3.14819	3.1433	3.7629	2.94259	2.44592	4.29608	4.7024	4.32801	4.10812	4.4746
AAH98118	obscurin, cytoskeletal calmodulin and titin-intera	OBSCN	1	228395861	4.01758	2.64348	6.39551	3.41618	4.44643	5.064	5.03414	4.9417	3.73729	4.64751	4.28918	5.53762
AAG53498	tripartite motif containing 11	TRIM11	1	-228581377	5.0866	4.95353	4.32706	3.25726	3.74739	3.77658	3.69968	3.4035	3.48697	3.08464	3.48047	3.52923
AAN59960	histone cluster 3, H2a	HIST3H2A	1	-228645065	2.65599	1.6136	2.7922	3.68954	2.74479	1.99472	2.50977	2.52629	2.42173	-0.847129	0.00829452	0.377562
AAH00821	ring finger protein 187	RNF187	1	228675068	7.29815	6.48035	6.72059	6.62272	6.77411	7.34087	7.27158	6.75309	6.74525	6.45546	6.52149	6.86608
AAG46058	ras homolog family member U	RHOU	1	228870824	2.13485	2.75719	5.1082	5.73811	7.32214	6.07999	6.24345	6.05011	4.82521	5.53695	4.38714	3.72378
AAA60244	RAB4A, member RAS oncogene family	RAB4A	1	229406879	4.48287	4.54048	4.45387	5.417	5.13189	4.27126	4.37398	5.28809	5.21449	4.93651	4.93961	5.33351
AAH70287	S-phase response (cyclin related)	SPHAR	1	229440129	0.389425	-0.301704	2.35899	2.4581	2.63667	1.46006	1.52838	1.70224	2.72961	1.44949	1.90813	1.86881
AAH15419	centriole, cilia and spindle-associated protein	CCSAP	1	-229456752	4.36913	4.73037	2.26278	3.52333	3.44803	3.19837	3.33398	3.51721	3.03398	2.1762	2.42553	2.94885
AAH20107	nucleoporin 133kDa	NUP133	1	-229577044	5.94329	6.34847	4.261	5.59661	5.60904	5.1811	5.16284	5.57452	5.13531	4.80548	5.33461	5.64045
AAA84438	ATP-binding cassette, sub-family B (MDR/TAP), memb	ABCB10	1	-229652329	4.83412	4.6228	3.7293	4.21839	4.16826	4.37502	4.51755	4.33451	4.25874	4.32801	4.10401	4.63691
AAC39906	TAF5-like RNA polymerase II, p300/CBP-associated f	TAF5L	1	-229734941	5.16553	5.55759	4.34731	4.61881	4.70653	4.45837	4.54219	4.59553	4.73089	4.49504	3.64792	4.0696
AAH59381	URB2 ribosome biogenesis 2 homolog (S. cerevisiae)	URB2	1	229761981	4.87409	5.60729	2.90578	2.80647	3.37588	3.66988	3.5253	3.65056	3.46863	2.67916	2.62229	3.05478
AAH41120	UDP-N-acetyl-alpha-D-galactosamine:polypeptide N-a	GALNT2	1	230202956	8.29582	8.40171	5.70792	5.59517	5.91934	6.82679	6.78311	6.64049	6.13386	6.30041	5.28465	5.70831
AAH13901	piggyBac transposable element derived 5	PGBD5	1	-230457392	-6.01997	-2.67516	1.04038	0.514192	2.2821	0.86834	0.439379	2.52629	1.1951	2.33667	2.0686	2.28627
AAH14960	component of oligomeric golgi complex 2	COG2	1	230778202	4.57156	4.55628	3.9703	5.5073	4.76676	4.58742	4.50508	4.73264	5.37572	4.45427	4.80176	5.55728
AAA51679	angiotensinogen (serpin peptidase inhibitor, clade	AGT	1	-230838272	-1.4964	-3.81267	2.47396	4.87115	1.04044	3.48346	3.475	3.29431	2.27466	7.35914	3.03012	2.16534
AAH66649	chromosome 1 open reading frame 198	C1orf198	1	-230972865	5.05217	7.66499	6.93143	7.13115	6.45322	7.34954	7.28988	7.05404	6.33876	6.00598	5.55085	5.85849
AAH42683	tetratricopeptide repeat domain 13	TTC13	1	-231041987	3.99823	3.62862	4.0258	3.29333	3.51674	4.38215	4.43116	3.45515	3.69585	2.20674	2.57556	3.20806
AAG44791	ARV1 homolog (S. cerevisiae)	ARV1	1	231114823	4.32544	3.80645	4.90692	5.8777	4.89197	4.37859	4.41124	4.48185	5.33918	3.86532	4.37355	5.07695
AAH09447	family with sequence similarity 89, member A	FAM89A	1	-231154704	2.90187	0.551906	6.65442	5.97084	6.55623	5.42681	5.55359	6.01398	4.01514	3.30527	4.2187	3.3256
AAI56317	tripartite motif containing 67	TRIM67	1	231298674	-3.69804	-4.54963	0.089293	-5.36845	-1.66851	-0.526519	-0.949664	-0.730721	-2.23489	-3.78573	-1.10133	-0.958041
AAH36800	chromosome 1 open reading frame 131	C1orf131	1	-231359509	3.69942	4.30939	3.12492	3.83367	3.38927	2.76844	2.97543	2.96081	3.37982	2.11312	3.24693	3.42113
AAB88177	glyceronephosphate O-acyltransferase	GNPAT	1	231376919	5.78053	5.52852	5.53775	6.6494	6.16096	5.51868	5.67274	5.67867	5.78933	5.14205	5.47331	5.85238
AAH35763	exocyst complex component 8	EXOC8	1	-231468482	4.35616	4.16347	3.00258	3.85796	4.21036	4.37859	4.23356	4.63805	4.04846	4.30703	3.9568	3.77118
AAH15740	SprT-like N-terminal domain	SPRTN	1	231473682	3.99823	4.28009	2.7922	3.87234	3.29282	3.26934	3.41624	3.50501	3.10694	2.77397	2.82567	2.96705
AAG33965	egl-9 family hypoxia-inducible factor 1	EGLN1	1	-231499497	6.41231	5.90535	5.12785	6.49147	6.04309	6.06566	6.00398	6.0311	6.40214	6.97997	6.28691	6.7381
AAF91233	translin-associated factor X	TSNAX	1	231664399	5.08529	4.81158	4.53555	6.53128	5.70184	5.65744	5.65872	5.42389	5.57747	5.35978	5.45568	5.82893
AAH13119	signal-induced proliferation-associated 1 like 2	SIPA1L2	1	-232533712	3.38305	2.70146	3.73955	4.96806	4.41077	5.43713	5.45325	5.27018	4.56816	4.71545	4.23383	4.29169
AAH36663	microtubule-associated protein 10	MAP10	1	232940638	-2.11308	-1.88667	0.972479	1.42596	1.97977	1.12798	1.66925	2.3049	2.79976	-1.28323	1.1899	1.98056
AAH05102	nucleoside-triphosphatase, cancer-related	NTPCR	1	233086370	4.03938	3.41807	5.06403	5.48095	5.07088	4.87215	5.00342	4.97083	5.41137	4.60229	4.31074	5.19171
A6NKB5	pecanex-like 2 (Drosophila)	PCNXL2	1	-233119882	4.36049	2.99726	2.78232	2.47075	1.85021	2.03148	1.75605	2.14112	2.14208	2.55412	2.90341	3.67478
AAI36649	mixed lineage kinase 4	KIAA1804	1	233463514	3.22083	-0.203857	-1.15463	1.04094	1.59683	-0.0719534	-0.484	0.0516872	-0.649928	5.18294	5.73489	6.18735
AAB01688	potassium channel, subfamily K, member 1	KCNK1	1	233749750	1.78093	-1.37971	4.3134	5.88007	5.66928	5.69372	5.71262	5.31804	7.2496	4.31756	3.26913	4.18297
AAH37878	solute carrier family 35, member F3	SLC35F3	1	234040679	-6.01997	-2.67516	-0.0450081	0.971399	1.74999	-0.889089	-2.17206	2.74954	-3.08289	-1.12276	0.628022	1.02468
AAH25793	cytochrome c oxidase assembly factor 6 homolog (S.	COA6	1	234509429	4.34088	3.95154	4.41282	5.25817	4.69848	3.94018	4.19135	4.42794	4.82761	3.96693	4.01925	4.69267
AA714641	TAR (HIV-1) RNA binding protein 1	TARBP1	1	-234527059	5.44407	4.23063	5.00152	4.09711	4.199	3.41556	3.51289	4.2346	3.89668	3.78666	4.70195	4.23272
BC040195	uncharacterized LOC100506795	RP5-855F14.1	1	-234663637	-0.405256	-3.32724	2.34563	2.36626	2.2531	2.1862	2.35151	2.47717	1.65047	-2.20077	-1.44237	-1.64992
AAH20516	interferon regulatory factor 2 binding protein 2	IRF2BP2	1	-234740015	7.20599	5.93049	7.27582	6.69865	7.46808	7.85093	7.83248	7.52686	7.16338	7.78776	6.9468	6.78951
AAB35420	translocase of outer mitochondrial membrane 20 hom	TOMM20	1	-235272658	7.3996	7.52796	6.5017	7.83933	7.44983	7.2122	7.20756	7.21484	7.12095	8.09551	7.67328	7.95727
AAH29451	RNA binding motif protein 34	RBM34	1	-235294498	5.64226	5.57061	4.95169	5.59805	5.52359	5.177	5.25514	5.23737	5.17356	5.29376	5.01378	4.97719
AAD41239	AT rich interactive domain 4B (RBP1-like)	ARID4B	1	-235330210	5.33153	5.36873	5.73251	5.92904	6.5338	6.80373	7.04361	6.50079	6.42213	5.98301	6.60239	6.76436
AAD43050	geranylgeranyl diphosphate synthase 1	GGPS1	1	235491869	4.96516	4.6975	5.01635	6.39185	5.56547	5.59434	5.59539	5.51036	5.58741	4.99235	5.16546	5.65175
AAB17538	tubulin folding cofactor E	TBCE	1	235530728	5.11125	5.13278	4.22497	5.38894	4.66033	5.10984	5.13477	4.53681	4.37162	3.99344	3.65356	3.90939
AAH16974	beta-1,3-N-acetylgalactosaminyltransferase 2	B3GALNT2	1	-235610533	4.97226	5.0322	4.81054	5.656	5.26495	4.65964	4.68731	5.32499	4.76135	4.15483	4.06225	4.47778
AAC50204	guanine nucleotide binding protein (G protein), ga	GNG4	1	-235710985	-3.21261	0.274796	-3.08063	-1.66801	1.23096	-0.757845	-1.09405	1.52024	-3.81985	-1.67025	-0.59437	-0.221075
AA486745	lysosomal trafficking regulator	LYST	1	-235824345	6.30618	3.34316	5.44058	5.49496	5.71785	5.42509	5.58209	6.14653	5.94114	3.7917	4.52879	4.67062
AAA57261	nidogen 1	NID1	1	-236139132	7.64481	7.79383	5.9806	4.52181	6.24253	6.742	6.6835	7.29364	6.11236	5.96526	4.98054	4.85054
AAC39669	G protein-coupled receptor 137B	GPR137B	1	236305832	4.62479	2.08941	5.97519	5.91522	6.10221	6.55425	6.64848	5.95241	5.26141	6.61622	5.13557	4.22896
AAF97547	ERO1-like beta (S. cerevisiae)	ERO1LB	1	-236378422	2.90187	1.8484	4.1424	4.29866	3.91876	4.04277	4.25979	4.01989	3.87363	5.38503	5.08641	4.91526
AAI28083	EDAR-associated death domain	EDARADD	1	236557680	7.76865	7.30251	5.16445	5.49496	5.47732	4.85942	4.83419	5.23368	5.21632	6.09232	5.86081	6.84962
AAB51605	lectin, galactoside-binding, soluble, 8	LGALS8	1	236681514	5.46234	4.76401	5.41842	5.10424	5.16924	5.31012	5.30638	5.70291	4.6106	4.41231	5.07806	4.89876
AAH11983	HEAT repeat containing 1	HEATR1	1	-236712305	6.82611	7.18013	5.44058	5.47939	5.67065	5.86134	5.88262	5.98462	5.49076	4.94785	5.56139	5.79239
AAA51583	actinin, alpha 2	ACTN2	1	236849770	2.27924	1.42765	0.0237046	0.123402	-2.19903	0.908418	0.997869	0.180011	-0.275532	1.0387	-0.705401	0.532285
AAB39704	5-methyltetrahydrofolate-homocysteine methyltransf	MTR	1	236958581	6.36022	5.89089	5.66689	5.90476	6.25447	6.28417	6.10252	6.74922	6.12315	6.2573	6.9422	7.05718
AB204532	ryanodine receptor 2 (cardiac)	RYR2	1	237205702	-6.01997	-6.13459	-0.544579	0.412908	-1.66851	1.93776	2.30907	1.47091	-1.94538	0.896095	-1.26179	3.00279
ABD48886	long intergenic non-protein coding RNA 1139	LINC01139	1	-238643684	-6.01997	1.21413	-5.40256	-0.0108994	-5.36895	-5.28141	-5.34198	-5.37458	-5.40482	3.16458	3.40229	3.08009
AAA70337	cholinergic receptor, muscarinic 3	CHRM3	1	239792373	-6.01997	-2.43415	-1.94313	-0.844889	-1.66851	-2.95948	-2.53463	-2.20465	-1.15689	0.737833	1.2206	1.66087
AAF72884	formin 2	FMN2	1	240255185	5.45018	6.4854	-0.0450081	-2.19853	0.697135	3.23035	3.2764	-0.98226	-2.59746	3.10098	3.89153	2.62119
AAH46632	gremlin 2, DAN family BMP antagonist	GREM2	1	-240652873	2.01895	1.83695	-1.94313	-0.976134	-2.5616	-5.28141	-3.02005	-2.20465	-2.59746	-2.56334	-1.64882	1.09259
AAC50351	regulator of G-protein signaling 7	RGS7	1	-240938817	-1.37611	2.76325	-5.40256	-2.19853	-5.36895	-3.69644	-5.34198	-5.37458	-2.59746	2.09691	2.15059	2.21188
AA669797	fumarate hydratase	FH	1	-241660857	6.78235	6.95171	6.66319	7.51972	7.20918	6.28131	6.20732	6.79127	7.5812	6.99317	6.41686	6.99975
AAC62615	kynurenine 3-monooxygenase (kynurenine 3-hydroxyla	KMO	1	241695434	-0.292046	-3.81267	-1.3151	-1.28099	-1.66851	0.144858	-0.212698	-1.46769	1.07092	5.60157	4.69103	2.67755
AAD32671	opsin 3	OPN3	1	-241756452	3.08594	3.21634	0.089293	1.42596	0.970896	0.0761452	0.439379	0.965272	2.18764	1.86771	1.88915	2.76338
AAI17361	choroideremia-like (Rab escort protein 2)	CHML	1	-241792167	5.68523	6.20942	2.71118	4.41782	4.32279	3.32962	3.34802	4.76625	3.89668	4.05348	3.90577	4.70085
AAC32259	exonuclease 1	EXO1	1	242011493	5.5869	5.72455	-2.23264	-0.613564	-0.976636	-0.237013	-0.212698	-1.67414	0.428075	-2.56334	-2.5419	-1.2629
AAI27723	microtubule-associated protein 1 light chain 3 gam	MAP1LC3C	1	-242158792	-6.01997	-4.54963	0.43033	-3.04652	-0.0835515	1.75202	1.85769	1.56794	-1.94538	-2.56334	-1.10133	-5.35036
AAI01374	phospholipase D family, member 5	PLD5	1	-242251689	-6.01997	-2.67516	-0.358166	-0.239168	2.32453	2.03148	2.3375	1.61411	-3.81985	-0.726835	-1.10133	0.626922
AAH50722	centrosomal protein 170kDa	CEP170	1	-243287730	7.0897	7.35788	5.31597	5.20614	5.5114	5.88914	5.95665	5.76433	4.79363	3.00869	3.18602	4.08218
AAC18039	serologically defined colon cancer antigen 8	SDCCAG8	1	243419307	4.77688	3.76778	4.60447	5.25085	4.91991	4.8772	4.79885	4.71686	4.5739	4.21239	4.20341	4.67062
AAD24196	v-akt murine thymoma viral oncogene homolog 3	AKT3	1	-243651535	5.33263	6.1893	3.07722	5.7589	5.29193	5.19534	5.22502	5.97027	2.36997	4.68595	5.34858	5.80636
AAA81368	zinc finger and BTB domain containing 18	ZBTB18	1	244214561	4.34307	5.6406	5.72091	5.49186	5.96252	6.38526	6.34233	5.42713	4.38145	4.94785	4.96022	5.40536
AAH12356	adenylosuccinate synthase	ADSS	1	-244571794	5.99231	6.34291	4.41282	5.83183	5.30788	4.89726	4.84413	5.24656	5.35091	5.42778	5.79093	6.21902
AAD34141	desumoylating isopeptidase 2	DESI2	1	244816352	6.12756	6.27241	5.26011	6.28125	5.6119	5.46259	5.33486	6.31673	6.66765	4.81294	4.9187	5.27078
AA773071	HNRNPU antisense RNA 1	HNRNPU-AS1	1	-245003940	1.91667	1.88221	5.3313	1.72958	3.15852	2.84271	3.12969	2.93376	2.55519	1.74825	3.15457	2.88326
AAC19382	heterogeneous nuclear ribonucleoprotein U (scaffol	HNRNPU	1	-245013602	9.18143	9.62574	7.59303	7.91275	8.75541	8.91742	8.91989	8.84376	8.68207	9.06946	8.43671	9.04872
AAH05357	EF-hand calcium binding domain 2	EFCAB2	1	245133284	2.7712	2.70146	4.14626	4.15315	3.74218	3.00861	3.11335	3.27288	4.47936	3.52109	4.06225	4.25882
AAH35896	kinesin family member 26B	KIF26B	1	245318287	4.77038	-0.0685053	1.67426	0.860367	1.2604	6.27558	6.16433	2.83974	3.65318	1.10504	2.41229	2.43754
AAH17079	SET and MYND domain containing 3	SMYD3	1	-245912642	5.25558	4.22845	3.67158	4.02172	3.47967	3.56094	3.80522	3.48651	3.43753	3.40739	3.20149	4.00499
AAH03383	transcription factor B2, mitochondrial	TFB2M	1	-246703863	4.73909	5.11866	3.21583	4.29866	3.68361	3.07174	3.23167	3.72608	4.88636	4.21615	4.37355	4.32736
AAH10228	consortin, connexin sorting protein	CNST	1	246729639	5.6062	5.23009	4.41282	5.17361	5.26858	5.27222	5.18843	5.48263	4.91599	4.43827	4.81439	4.98615
AAD34044	saccharopine dehydrogenase (putative)	SCCPDH	1	246887378	6.4846	5.69948	6.8912	6.24672	5.63597	6.80373	6.89732	6.66811	5.75946	6.25821	5.93788	6.82176
AAH12307	AT hook containing transcription factor 1	AHCTF1	1	-247002402	5.66697	6.07699	4.63224	4.78003	5.2776	5.249	5.33486	5.44799	4.5739	4.99235	4.70738	5.19557
AAH07263	zinc finger protein 496	ZNF496	1	-247463622	4.25499	5.17772	3.21583	3.64557	2.96644	2.90347	2.75078	3.03905	2.48393	3.20296	3.49937	3.52309
AAC39910	NLR family, pyrin domain containing 3	NLRP3	1	247581351	-3.69804	-2.96467	3.32195	2.29688	3.09457	2.70159	2.83294	3.27288	3.8312	-0.51271	-1.26179	-0.396162
AAH74748	tripartite motif containing 58	TRIM58	1	248020501	4.54132	4.99662	0.152029	1.10728	2.78586	3.0178	3.09681	2.72871	1.60641	-3.04876	0.67311	0.204231
AAH28158	olfactory receptor, family 2, subfamily L, member	OR2L13	1	248100493	-6.01997	-6.13459	0.21215	0.740073	2.6254	2.41208	2.20491	1.88281	2.06279	-5.37069	-3.02733	-2.543
AAH10871	SH3-binding domain protein 5-like	SH3BP5L	1	-249104651	5.97827	5.73923	5.11018	4.83734	4.64925	4.28655	4.33574	4.86979	5.03916	3.83632	4.65215	4.62262
AAH07385	zinc finger protein 672	ZNF672	1	249132530	5.09833	4.7954	4.48161	4.69359	4.48436	4.77252	4.80395	4.67391	4.94281	5.06498	4.71549	5.39027
AAG15327	zinc finger protein 692	ZNF692	1	-249144203	4.38198	4.26735	5.92331	2.47075	2.66997	2.35522	2.23545	2.82018	2.64503	2.62366	3.34074	3.54143
AAH12586	zinc finger, MYND-type containing 11	ZMYND11	10	180405	6.36886	5.97033	5.99029	7.62643	7.60061	7.08355	7.00481	7.51512	6.91401	7.02243	7.21608	7.66069
AAH48327	DIP2 disco-interacting protein 2 homolog C (Drosop	DIP2C	10	-320130	5.88805	4.46253	6.40197	6.57736	6.96783	6.93139	6.9157	7.30732	6.08453	6.18054	5.66407	5.64187
AA877122	proline rich 26	PRR26	10	695888	1.43124	-6.13459	1.39186	2.60309	1.70786	1.79541	1.83793	2.1568	0.26761	2.78413	1.1899	0.00719387
AAH03381	La ribonucleoprotein domain family, member 4B	LARP4B	10	-855484	6.48857	6.07516	5.4056	5.2398	5.7674	6.1093	5.90179	5.64571	5.78809	5.80236	5.83003	6.07223
AAC24364	GTP binding protein 4	GTPBP4	10	1034349	7.04494	6.83461	4.72801	5.45253	5.7005	6.57385	6.56228	5.53457	5.21998	5.50813	4.68829	5.30338
AAH05247	isopentenyl-diphosphate delta isomerase 1	IDI1	10	-1085964	6.32959	5.42335	5.11018	7.63172	6.84506	6.15998	6.4233	6.74534	6.62413	7.38482	5.46853	5.93908
AAH18044	WD repeat domain 37	WDR37	10	1102776	4.60483	4.32586	4.7885	4.63296	4.63245	3.74926	3.82041	4.54279	4.95603	3.95349	4.35983	4.55803
AAF78094	adenosine deaminase, RNA-specific, B2 (non-functio	ADARB2	10	-1223253	-6.01997	-6.13459	-2.59521	-3.04652	-1.46206	-2.95948	-3.02005	-3.05265	-1.70438	-2.20077	-2.5419	-0.826796
AA622586	phosphofructokinase, platelet	PFKP	10	3109712	8.87679	8.47902	6.5607	6.65634	6.74446	6.4588	6.40831	6.55209	3.17639	6.97222	5.81376	7.27009
AA132969	pitrilysin metallopeptidase 1	PITRM1	10	-3179919	7.31947	6.56216	5.80628	6.75405	6.58124	6.26886	6.2695	6.76529	6.52259	5.98851	5.46693	5.99449
AAB94792	Kruppel-like factor 6	KLF6	10	-3818188	6.80718	6.38872	7.21008	8.00074	7.87079	8.97325	8.92195	7.97291	7.08328	9.30311	6.87685	6.25651
AAA16227	aldo-keto reductase family 1, member C1	AKR1C1	10	5005454	7.60312	-0.519885	7.73042	6.46008	7.61707	6.21993	6.19863	8.64127	9.74695	3.76117	4.66894	6.26757
AAA20937	aldo-keto reductase family 1, member C2	AKR1C2	10	-5029968	6.48311	-2.04713	8.06797	7.31652	7.14107	6.03431	6.08271	8.0251	7.67183	2.65721	3.05588	4.57297
AAB41916	aldo-keto reductase family 1, member C3	AKR1C3	10	5136568	7.38238	-1.00531	7.89019	8.19057	7.98791	7.54256	7.54352	8.19919	9.0369	6.54481	6.08276	5.04303
AAB08847	neuroepithelial cell transforming 1	NET1	10	5454514	5.49918	5.94389	5.04556	7.21251	5.87124	5.0551	5.0298	6.15241	3.95932	7.85497	5.98781	6.05425
AAA36356	calmodulin-like 3	CALML3	10	5566924	-6.01997	-6.13459	-5.40256	-5.36845	-5.36895	-5.28141	-5.34198	-5.37458	-3.81985	5.18102	4.55914	3.36045
AAH12056	ankyrin repeat and SOCS box containing 13	ASB13	10	-5680820	4.72234	2.58308	4.07924	4.78763	3.85746	2.95221	3.1378	4.15094	4.24084	6.23154	5.91342	5.65175
AAH01759	family with sequence similarity 208, member B	FAM208B	10	5726801	6.59957	6.69533	4.77361	5.66978	5.72578	6.1579	6.18305	6.24427	5.39204	4.8521	4.98502	5.56776
AAD34588	GDP dissociation inhibitor 2	GDI2	10	-5807186	8.35365	7.63803	6.28	7.7597	7.37399	7.40137	7.38658	7.45534	7.32714	7.62136	7.51047	7.51673
AA431197	ankyrin repeat domain 16	ANKRD16	10	-5920050	2.8349	1.74192	3.48922	2.72431	2.41895	2.38393	2.32335	2.33278	2.90352	1.66273	2.47729	2.81455
AAH06430	F-box protein, helicase, 18	FBXO18	10	5932166	6.38969	5.58522	7.32046	7.5258	7.20777	6.7133	6.715	7.37676	7.08528	5.76566	5.72823	6.10754
AA847313	interleukin 15 receptor, alpha	IL15RA	10	-5994334	2.8034	1.19632	5.07621	3.55933	3.53493	4.8543	4.8292	3.79785	2.54355	2.74305	1.83065	2.38435
AA905075	RNA binding motif protein 17	RBM17	10	6130949	6.44177	6.10709	6.4052	6.37428	6.37546	6.4367	6.44959	6.43157	6.19556	6.09742	5.68072	6.27215
AAB99795	6-phosphofructo-2-kinase/fructose-2,6-biphosphatas	PFKFB3	10	6244840	6.8269	5.60729	8.71289	7.31081	8.33181	8.6409	8.60209	9.05293	8.55038	7.3472	7.14385	9.04082
AA234440	protein kinase C, theta	PRKCQ	10	-6469105	-6.01997	-3.81267	-0.758704	0.359469	0.303472	0.0761452	-0.297587	0.0516872	-1.70438	2.60085	3.80303	5.6147
AF088007	PRKCQ antisense RNA 1	PRKCQ-AS1	10	6622387	-6.01997	-2.43415	-1.01024	-0.0830492	-0.614066	-0.526519	-0.698125	-0.420381	-1.94538	1.31581	3.12242	4.91056
AAI52431	Scm-like with four mbt domains 2	SFMBT2	10	-7200586	-3.21261	-2.43415	-0.273277	1.04094	1.42546	2.20241	2.37912	2.12527	-0.0472634	2.28036	1.52111	2.39783
AAI67770	inter-alpha-trypsin inhibitor heavy chain family,	ITIH5	10	-7601232	-6.01997	-6.13459	7.43605	6.02548	8.12802	6.38615	6.33706	8.31116	3.34002	5.73063	6.67415	6.44121
AA768850	KIN, antigenic determinant of recA protein homolog	KIN	10	-7792925	3.87334	3.55366	3.30825	4.10525	3.89549	3.91581	4.2635	3.62824	3.86898	2.87248	3.80303	3.94196
AAH00470	ATP synthase, H+ transporting, mitochondrial F1 co	ATP5C1	10	7830093	7.29985	6.58158	7.79849	8.73361	8.02618	6.84045	6.9655	7.49867	8.9121	7.87709	7.58572	8.04021
AAH17320	TAF3 RNA polymerase II, TATA box binding protein (	TAF3	10	7860673	3.83022	3.80351	4.04245	3.40304	3.89079	4.83103	4.70105	4.00697	4.19696	4.26774	4.2488	4.78021
AK128810	GATA3 antisense RNA 1	GATA3-AS1	10	-8092413	-6.01997	-6.13459	-0.544579	-3.78349	-5.36895	1.28845	1.81789	-3.05265	5.2309	2.30879	3.47411	4.03981
AAA35870	GATA binding protein 3	GATA3	10	8096667	-6.01997	-6.13459	3.69284	0.123402	4.6548	5.31385	5.27365	3.37697	8.35039	4.28215	5.93441	6.30114
AA595891	CUGBP, Elav-like family member 2	CELF2	10	11059893	3.64715	2.13687	7.04012	7.24603	8.06424	7.71418	7.75028	7.9376	6.85287	2.77397	3.2982	3.47301
AAH10351	USP6 N-terminal like	USP6NL	10	-11502509	4.38411	3.77079	4.38697	5.23795	5.16535	4.79674	4.62525	5.72674	4.33497	3.8701	3.87715	4.06115
AAG24387	enoyl CoA hydratase domain containing 3	ECHDC3	10	11784356	2.66303	-3.81267	6.35608	2.4833	4.81716	2.87341	3.05462	3.25113	1.22454	7.14378	5.83376	5.96309
AAH07547	proline and serine rich 2	PROSER2	10	11865397	-1.26508	3.89745	0.269865	-0.613564	0.608326	3.4225	3.62091	-0.0170256	-1.49792	2.94672	3.29099	4.30607
AAG33225	UPF2 regulator of nonsense transcripts homolog (ye	UPF2	10	-11962021	5.89927	5.65453	5.43743	5.12039	5.68021	5.57112	5.45	5.72016	5.89038	5.18869	6.22581	6.44365
AA009773	dehydrogenase E1 and transketolase domain containi	DHTKD1	10	12110934	4.40944	3.94888	5.73507	5.41537	5.67202	5.68366	5.69351	5.77834	6.756	7.71992	6.73787	6.42154
AAH26179	Sec61 alpha 2 subunit (S. cerevisiae)	SEC61A2	10	12171640	4.63556	3.1392	4.34731	3.24257	3.53493	4.29791	4.21835	3.18384	2.90352	2.01301	2.50249	3.31853
AAF06734	nudix (nucleoside diphosphate linked moiety X)-typ	NUDT5	10	-12209573	5.67047	5.37864	4.82986	4.7097	4.87779	5.13961	5.05783	4.54279	4.67866	4.13908	4.11222	4.52462
AAC34738	cell division cycle 123	CDC123	10	12237961	6.87996	6.4831	5.39753	6.4051	5.75969	5.64415	5.79565	5.63455	5.86606	4.94785	5.24413	5.58407
AAG00534	calcium/calmodulin-dependent protein kinase ID	CAMK1D	10	12391583	-0.465377	1.53074	4.28918	5.25085	5.51903	4.51787	4.56641	6.03216	1.3896	0.695398	1.09369	1.39111
AA601559	uncharacterized LOC283070	LOC283070	10	12875133	-3.69804	1.14153	7.08954	5.701	6.72545	5.31571	5.23639	6.61446	3.49907	1.34355	1.66197	1.96252
AAH51334	coiled-coil domain containing 3	CCDC3	10	-12938625	-1.62765	2.47643	6.09679	5.8907	4.83194	4.7698	4.82418	6.84671	2.17261	2.39086	3.15457	4.35527
AAC16046	optineurin	OPTN	10	13142082	7.31919	5.7292	7.32727	8.27642	7.62628	7.7594	7.7236	8.02937	6.4395	7.57017	6.97858	6.88954
AAB34309	minichromosome maintenance complex component 10	MCM10	10	13203554	5.33042	5.80902	-0.878998	-0.239168	0.780793	1.02237	0.439379	-0.245295	0.785009	-2.56334	-1.88983	-0.826796
AAB81834	phytanoyl-CoA 2-hydroxylase	PHYH	10	-13319796	5.8933	1.83695	6.11166	6.99047	6.55993	6.18874	6.215	6.50539	6.90381	8.47313	7.381	6.93707
AAA87567	selenophosphate synthetase 1	SEPHS1	10	-13359438	6.33401	5.77342	5.49453	6.00496	5.80784	5.17905	5.29011	5.71752	5.6389	5.82959	5.81753	6.32868
AAH31618	BEN domain containing 7	BEND7	10	-13480484	-0.238606	2.22735	2.93283	2.36626	2.26767	2.23429	2.3375	2.59697	2.79976	5.22083	4.10401	4.00939
AAB41490	pre-mRNA processing factor 18	PRPF18	10	13628939	4.56781	4.11925	3.32876	4.74399	4.24023	4.05175	4.00009	4.19718	4.15933	4.66686	4.31785	4.56403
AAI51245	FERM domain containing 4A	FRMD4A	10	-13685706	6.12374	5.66913	5.78912	4.62449	5.90193	5.00052	4.9095	6.49231	5.89611	4.31756	5.37611	6.02739
AAH04872	family with sequence similarity 107, member B	FAM107B	10	-14560559	2.96588	3.00751	5.84121	6.34279	6.63492	6.8209	6.83699	6.44998	7.06254	8.33094	7.6936	8.37767
AA782088	heat shock 70kDa protein 14	HSPA14	10	14880261	5.27867	4.69909	3.51332	4.79268	3.83806	3.60429	3.86503	3.57671	3.66933	3.36063	3.41561	3.40787
AAH07754	suppressor of variegation 3-9 homolog 2 (Drosophil	SUV39H2	10	14920782	4.66741	4.56671	2.01529	3.51113	3.02765	2.98069	3.20877	3.24381	2.78994	2.57768	2.63374	2.55051
AAH00863	DNA cross-link repair 1C	DCLRE1C	10	-14948871	3.59658	3.36724	3.2734	3.48642	3.07813	2.53237	2.50977	3.14506	3.15361	1.72734	2.93151	3.38096
AAH29526	acyl-CoA binding domain containing 7	ACBD7	10	-15117474	0.169858	0.551906	-2.23264	-1.46156	-0.414757	0.333303	0.0155708	-0.61969	-0.760959	-0.085289	0.0770073	0.204231
AAC51142	ribonuclease P/MRP 38kDa subunit	RPP38	10	15139179	4.15621	3.10142	3.37552	3.56524	3.0615	2.64341	3.00231	3.12925	3.51703	2.87248	2.97717	3.37416
AAC09295	N-myristoyltransferase 2	NMT2	10	-15147771	5.25441	5.15254	3.93951	4.79016	4.28747	4.3857	4.54828	4.67935	5.33243	4.54369	4.96249	4.82332
AAH34232	family with sequence similarity 171, member A1	FAM171A1	10	-15253644	5.32932	5.62488	4.46935	3.90534	3.8184	3.20643	3.14586	4.93262	5.20344	5.54295	6.50678	7.66802
AAA93514	integrin, alpha 8	ITGA8	10	-15559088	-6.01997	-6.13459	2.83106	4.89951	3.84293	2.71295	2.75078	6.17376	2.89439	3.64333	4.2964	3.42772
AAG43159	family with sequence similarity 188, member A	FAM188A	10	-15820175	4.69514	4.38012	5.5697	6.0667	7.24092	6.97037	7.0814	6.10267	6.29692	4.18964	4.83189	5.20519
AAH15092	phosphotriesterase related	PTER	10	16478942	4.28951	-3.81267	2.62535	3.41618	4.53342	4.65964	4.71466	2.71818	3.74747	6.08	5.78709	5.21284
AAI27717	complement component 1, q subcomponent-like 3	C1QL3	10	-16555742	-0.528113	-6.13459	-1.15463	-1.66801	-0.0835515	-0.423426	-0.818419	-1.67414	-3.81985	2.69	2.11835	1.2195
AAH05993	Ras suppressor protein 1	RSU1	10	-16632617	6.89086	6.92863	6.79066	7.26477	6.88401	6.79307	6.81757	7.22464	6.39568	5.49582	5.86931	6.20375
AAC82612	cubilin (intrinsic factor-cobalamin receptor)	CUBN	10	-16865965	-0.238606	-2.96467	1.69547	-0.239168	-0.1595	0.551483	0.439379	1.80533	-0.546834	10.5766	7.75321	5.98
AAC39764	tRNA aspartic acid methyltransferase 1	TRDMT1	10	-17184982	2.84731	2.67598	1.19735	3.2052	2.6254	1.72982	1.91541	2.99611	1.88981	2.3775	2.94076	3.35355
AAA61279	vimentin	VIM	10	17270258	12.4279	11.1769	9.42384	8.69148	9.24005	9.60634	9.68086	10.217	8.93816	8.12554	8.82917	8.18382
AAF21976	protein tyrosine phosphatase-like (proline instead	PTPLA	10	-17631958	5.05083	3.99082	5.19083	5.83673	5.30965	4.38925	4.56039	5.54652	2.21724	0.819133	1.25066	2.05052
AAC50734	signal transducing adaptor molecule (SH3 domain an	STAM	10	17686124	6.78235	5.24749	5.89493	6.57003	6.71884	6.52555	6.45609	6.83213	5.28256	4.3035	4.4757	4.95684
AAH35118	solute carrier family 39 (zinc transporter), membe	SLC39A12	10	18240768	-6.01997	-4.54963	-1.94313	-5.36845	-5.36895	-3.69644	0.0842836	-5.37458	-1.0125	-5.37069	-5.34926	-1.2629
AAB27916	calcium channel, voltage-dependent, beta 2 subunit	CACNB2	10	18429742	-2.31953	-1.37971	4.02998	4.84222	5.83623	2.5065	2.43281	4.49116	3.7924	2.9647	3.27645	2.644
AAH35778	NOP2/Sun domain family, member 6	NSUN6	10	-18834264	3.05952	2.52718	3.14047	2.67047	2.54394	2.87341	2.82293	2.46463	3.3197	1.82898	2.6451	2.83452
AAH24163	ADP-ribosylation factor-like 5B	ARL5B	10	18948313	4.21963	4.3381	1.33891	4.87829	5.71519	5.69945	5.64741	4.80657	3.01725	4.56152	2.89392	3.11317
AAH12885	plexin domain containing 2	PLXDC2	10	20105372	3.64359	-1.1804	4.33384	5.94386	5.33927	5.88035	5.83979	6.39402	5.6525	4.51042	4.06648	3.60674
AAI10453	nebulette	NEBL	10	-21068903	-2.56053	-3.81267	0.269865	1.86995	1.04044	1.66111	2.45892	2.79033	0.428075	6.8348	7.3065	7.78519
AAI30595	cancer susceptibility candidate 10	CASC10	10	-21783421	3.01621	0.274796	0.32536	-2.5611	-1.28149	-0.423426	-0.587094	-0.420381	0.323105	4.09488	3.23194	3.30428
AAA79972	myeloid/lymphoid or mixed-lineage leukemia (tritho	MLLT10	10	21823101	4.85425	3.9002	4.69679	4.38477	4.26948	4.05622	4.01777	4.33795	4.15933	4.70479	4.62945	4.84563
AAI10895	DnaJ (Hsp40) homolog, subfamily C, member 1	DNAJC1	10	-22045477	5.15309	4.03408	4.61564	4.97028	4.32975	5.41817	5.38339	4.51569	5.0699	5.55189	5.32405	5.36303
AAD44480	COMM domain containing 3	COMMD3	10	22605312	5.03599	3.97	5.60657	6.29733	5.38343	4.56878	4.86137	5.26295	5.4336	4.49195	4.74482	5.08947
AAA19873	BMI1 polycomb ring finger oncogene	BMI1	10	22610139	5.36104	5.62986	5.35149	7.06904	6.40707	6.08655	6.08586	6.50232	6.41097	5.70546	5.80998	6.64717
AAC32590	sperm associated antigen 6	SPAG6	10	22634374	-6.01997	-6.13459	-1.94313	-5.36845	-3.78399	-5.28141	-1.64154	-5.37458	-3.08289	-0.978374	-0.0638553	-0.396162
AI051378	uncharacterized LOC100499489	LOC100499489	10	-22724354	2.0515	1.47274	1.83584	2.74529	2.26767	1.72982	2.14183	2.4392	0.26761	-0.726835	0.483633	0.431002
AAA64835	phosphatidylinositol-5-phosphate 4-kinase, type II	PIP4K2A	10	-22823766	6.30731	4.92272	5.88458	6.35819	6.16194	6.53837	6.53875	6.73819	6.11826	5.33753	5.28465	4.59655
AA628128	armadillo repeat containing 3	ARMC3	10	23216954	-4.435	-6.13459	-5.40256	-5.36845	-5.36895	-5.28141	-2.53463	-5.37458	-3.81985	-0.726835	-0.219974	1.02468
AAD34126	methionine sulfoxide reductase B2	MSRB2	10	23384427	4.5221	0.984347	5.73251	5.83795	5.36152	5.14381	5.2458	5.11025	4.83	5.07536	4.72086	4.77247
AB188491	OTU deubiquitinase 1	OTUD1	10	23728198	3.2861	2.14618	3.71897	4.25177	4.41077	6.86421	6.83575	4.30666	4.35174	5.17717	5.47012	5.10188
AAH18764	KIAA1217	KIAA1217	10	23983675	4.88768	4.98629	5.61634	4.77493	5.64576	6.58471	6.4913	5.31978	4.89095	5.96414	6.09834	6.56141
AAH22931	Rho GTPase activating protein 21	ARHGAP21	10	-24872538	6.41857	5.41663	6.25966	6.35393	6.92308	6.07999	6.01392	6.70923	6.63513	5.66067	5.24786	5.56477
AAF86956	phosphoribosyl transferase domain containing 1	PRTFDC1	10	-25137554	4.95086	1.57276	2.65814	4.7097	4.2767	3.3443	3.50664	3.57671	4.65182	2.25136	2.61074	3.33264
AAH26165	enkurin, TRPC channel interacting protein	ENKUR	10	-25270908	-1.37611	-3.81267	-3.08063	-3.04652	-2.19903	-2.47405	-0.949664	-2.56722	-3.08289	-1.91126	-0.139804	0.0759066
AAH16697	threonine synthase-like 1 (S. cerevisiae)	THNSL1	10	25305508	3.41675	0.274796	2.14433	3.77875	3.44803	2.96177	2.96636	3.3431	4.43911	4.11916	4.52572	4.74372
AAI56399	G protein-coupled receptor 158	GPR158	10	25464290	2.28837	-6.13459	3.34898	3.88185	4.23282	4.28274	4.20684	5.11828	3.91486	-0.615804	-1.88983	-0.0649559
AAF70861	myosin IIIA	MYO3A	10	26223002	-6.01997	-6.13459	-2.23264	0.303974	-0.725098	-5.28141	-5.34198	-1.28711	-3.81985	-0.161238	0.432102	0.916428
AAA58491	glutamate decarboxylase 2 (pancreatic islets and b	GAD2	10	26505236	-6.01997	-6.13459	-3.8176	-3.78349	-3.78399	-2.47405	-5.34198	-3.78962	-5.40482	-3.78573	-5.34926	-1.44347
AAH35636	amyloid beta (A4) precursor protein-binding, famil	APBB1IP	10	26727266	5.84693	-0.157315	5.00577	2.59155	3.9095	2.38393	2.54676	5.13421	3.36006	1.44949	2.78517	0.758166
AAD28559	prenyl (decaprenyl) diphosphate synthase, subunit	PDSS1	10	26986595	3.75975	3.46346	1.99832	2.16293	1.68633	0.947412	1.16581	1.33967	2.26052	3.03445	2.22817	2.13346
AAB62569	abl-interactor 1	ABI1	10	-27035525	6.02613	5.74384	5.08427	6.35137	5.83745	5.79608	5.7672	5.76817	5.70306	6.41026	6.00774	6.08375
AAI10647	ankyrin repeat domain 26	ANKRD26	10	-27293045	4.61937	3.76778	4.93171	4.69629	4.88489	4.81794	5.1806	4.80657	5.43989	4.41231	5.86445	5.62621
AAB70570	YME1-like 1 ATPase	YME1L1	10	-27399040	7.70252	7.17786	6.15347	7.48739	7.44703	7.40706	7.4708	7.58452	7.19021	7.28908	6.98753	7.36109
AAH09107	microtubule associated serine/threonine kinase-lik	MASTL	10	27443753	5.95839	5.03971	2.61425	3.1823	3.45441	3.97362	3.98669	3.38365	3.40576	3.50275	3.2982	3.4408
AAH30555	acyl-CoA binding domain containing 5	ACBD5	10	-27484143	5.67917	4.36226	4.50883	6.09252	5.67065	5.46595	5.40873	5.70824	5.83657	6.37456	6.35508	6.68616
AAF61433	RAB18, member RAS oncogene family	RAB18	10	27793103	6.65577	6.05183	6.11953	7.91217	7.53662	7.38015	7.4081	7.36077	7.06152	7.27699	6.91665	7.27375
AAH36207	mohawk homeobox	MKX	10	-27961803	-2.11308	-1.27661	-2.59521	0.0578133	-3.78399	0.210446	0.272729	-1.46769	-3.81985	-2.56334	-0.825696	-1.2629
AAH38105	membrane protein, palmitoylated 7 (MAGUK p55 subfa	MPP7	10	-28339923	-0.890683	2.61024	4.71508	6.40015	5.4568	5.81465	5.72747	5.03587	4.80586	5.49272	5.21394	6.5539
AK001143	WAC antisense RNA 1 (head to head)	WAC-AS1	10	-28808846	5.17294	5.2732	4.90008	4.70167	4.97645	5.15426	5.21357	4.88869	5.26673	4.65306	5.44597	5.81518
AAF64272	WW domain containing adaptor with coiled-coil	WAC	10	28821422	7.10367	6.71109	6.0918	6.89217	6.92595	6.82286	6.80999	6.97	6.57282	7.05111	6.97183	7.27055
AAC50435	BMP and activin membrane-bound inhibitor	BAMBI	10	28966424	0.129781	3.95948	4.92724	3.15118	4.37756	7.03911	7.05596	4.38863	4.3584	4.32454	4.71009	4.83079
NA	patched domain containing 3 pseudogene 1	PTCHD3P1	10	29698501	4.86038	4.44566	3.90805	5.26545	4.9176	4.36064	4.25607	4.92119	4.55083	3.29109	3.60784	3.87605
AAC64695	supervillin	SVIL	10	-29746277	5.95194	4.30939	7.1315	6.47036	6.80878	7.23306	7.14007	8.16131	5.45394	6.04663	6.12799	6.07328
AAH47548	KIAA1462	KIAA1462	10	-30301729	0.24682	2.42383	4.44136	5.02708	5.31842	4.83624	4.81157	5.99883	5.02668	5.05872	5.42964	5.40369
AAH61703	mitochondrial poly(A) polymerase	MTPAP	10	-30598730	5.13801	4.56324	4.26455	4.9546	4.87064	4.47515	4.3671	4.80906	4.97997	4.31055	3.79795	4.53686
AA156603	mitogen-activated protein kinase kinase kinase 8	MAP3K8	10	30722950	3.5818	1.93687	4.27163	5.66978	5.1497	7.09553	7.15312	4.79409	3.1839	3.4008	1.76968	1.74767
AK302694	supervillin pseudogene 1	SVILP1	10	NA	0.945818	0.169186	1.71638	1.75049	2.01475	1.99472	1.87719	3.53532	-0.119413	1.68459	1.33724	0.715731
AAI01623	zinc finger protein 438	ZNF438	10	-31133565	2.93132	1.55889	3.99618	3.63998	3.32801	4.50486	4.46698	4.0869	3.7924	2.01301	2.97717	3.26803
AK026657	ZEB1 antisense RNA 1	ZEB1-AS1	10	-31605457	2.29745	-0.112227	0.901221	0.781296	0.739571	0.499953	0.847843	1.78529	1.79486	2.44309	2.48995	3.68031
AAA20602	zinc finger E-box binding homeobox 1	ZEB1	10	31610064	6.25354	4.37815	4.23949	5.40056	4.80222	4.7087	4.70651	6.03322	4.54501	4.64751	4.86385	5.16436
AAH51811	Rho GTPase activating protein 12	ARHGAP12	10	-32094326	5.05351	4.09061	4.76611	5.81084	5.43437	4.65081	4.65661	5.39774	5.86723	5.13015	5.59692	5.69199
AAH65267	kinesin family member 5B	KIF5B	10	-32297938	8.4463	8.27393	6.89522	8.20673	7.96769	8.15959	8.29385	8.33569	7.9399	7.65012	7.41706	7.98963
AA553969	enhancer of polycomb homolog 1 (Drosophila)	EPC1	10	-32557859	3.92108	3.51825	3.54872	4.47233	4.17601	3.13222	3.3757	4.444	4.0319	3.65445	4.34945	4.46182
AAA59182	integrin, beta 1 (fibronectin receptor, beta polyp	ITGB1	10	-33189246	10.3095	9.76048	8.40127	9.92986	9.51077	9.22707	9.17082	9.99444	8.87298	8.17101	7.97506	8.5299
AA973607	neuropilin 1	NRP1	10	-33466419	9.41801	6.32816	7.07241	7.23448	7.64907	7.62717	7.64759	8.24232	7.93768	7.11186	7.13481	6.46703
AA136967	par-3 family cell polarity regulator	PARD3	10	-34398488	5.41831	4.89124	4.99511	5.95517	5.63034	5.75408	5.73817	5.68679	5.15838	6.26276	6.19812	6.19025
AAC50545	cullin 2	CUL2	10	-35297479	6.64604	6.01166	4.53849	5.98965	5.41323	5.13961	5.10614	5.53756	5.45083	4.34527	4.64933	5.17418
AA453346	cAMP responsive element modulator	CREM	10	35464515	4.39472	3.61527	4.61842	6.18758	6.42668	6.48056	6.72915	5.72148	6.7673	5.41313	4.38714	5.09155
AA476431	cyclin Y	CCNY	10	35625802	6.36993	6.47896	5.66151	6.80241	6.33018	6.20191	6.07745	6.42511	6.38186	6.54705	6.28146	7.04919
AAI11846	frizzled class receptor 8	FZD8	10	-35927177	4.41986	2.89055	3.11708	2.17844	3.34185	3.40159	3.1051	3.5293	3.00881	4.27497	4.27828	4.84317
AA836603	zinc finger protein 248	ZNF248	10	-38117693	3.72655	2.81085	4.78603	4.47861	4.62115	3.46343	3.62091	4.5004	4.08503	2.62366	3.96589	4.28082
AAH36038	zinc finger protein 25	ZNF25	10	-38238795	3.5929	2.64348	3.91711	5.50883	4.98088	3.92561	4.00009	4.94397	4.3214	3.5922	4.25251	4.58775
AAG43158	zinc finger protein 33A	ZNF33A	10	38299578	4.49869	4.18621	4.88631	5.60811	5.5566	4.48512	4.66224	5.6705	5.31543	4.96805	5.79221	6.04142
AA742606	zinc finger protein 37A	ZNF37A	10	38383264	4.93786	5.09723	4.78355	4.26273	5.06463	4.43456	4.3978	5.44161	4.65993	4.07432	5.00499	5.182
AF519622	zinc finger protein 91 pseudogene	LOC441666	10	-42827314	-3.21261	1.66631	0.787264	2.13139	2.23838	0.98538	1.57688	1.72345	0.861971	-3.04876	1.94536	2.14949
AK024638	long intergenic non-protein coding RNA 839	LINC00839	10	42970939	3.67526	2.64348	-1.3151	1.10728	0.412406	0.391019	0.847843	-0.0170256	-2.59746	3.563	4.81941	3.80699
AK026980	zinc finger protein 37B, pseudogene	ZNF37BP	10	-43008961	4.14871	3.57449	5.32621	3.15903	3.72644	3.59204	3.67761	4.2493	3.91486	3.34012	4.28192	4.48727
AAF26452	zinc finger protein 33B	ZNF33B	10	-43084555	3.69256	3.57449	3.69284	5.11032	4.2803	3.08054	3.15387	4.49424	4.60221	5.10606	6.05748	6.19509
AAH43345	BMS1 ribosome biogenesis factor	BMS1	10	43277954	6.73555	7.2487	5.18709	5.48252	5.92854	5.8575	5.86808	6.02256	5.63479	5.46772	5.36241	5.95399
AAB47046	ret proto-oncogene	RET	10	43572517	-0.347541	-1.1804	1.56322	1.34579	0.057311	0.499953	0.272729	1.6807	2.06279	-0.615804	0.759267	0.322067
AA721408	chondroitin sulfate N-acetylgalactosaminyltransfer	CSGALNACT2	10	43633934	5.73116	5.54796	4.1654	5.00115	4.67134	5.064	4.99676	4.96193	4.12851	4.46378	4.08328	4.34487
AAH22548	RasGEF domain family, member 1A	RASGEF1A	10	-43689984	-2.85004	-2.67516	-0.758704	2.01525	0.185635	2.46679	2.86259	-0.420381	-2.59746	1.74825	1.47092	2.41119
AA759244	FXYD domain containing ion transport regulator 4	FXYD4	10	43867092	-6.01997	-6.13459	-3.8176	-5.36845	-5.36895	-3.69644	-5.34198	-5.37458	-3.81985	6.30218	6.55951	6.87696
AAC37584	heterogeneous nuclear ribonucleoprotein F	HNRNPF	10	-43881065	8.53708	8.66585	6.27384	7.51247	7.39778	7.46111	7.42227	7.20262	7.4334	7.93152	7.06516	7.46523
AAB09561	zinc finger protein 32	ZNF32	10	-44139307	4.93931	3.03282	5.4562	6.55153	5.43114	4.92926	4.93298	5.32673	5.30341	4.35553	4.93267	5.64187
AAA97434	chemokine (C-X-C motif) ligand 12	CXCL12	10	-44872510	3.37878	5.29951	7.48485	7.76581	7.81453	8.74555	8.7586	7.53738	8.54674	6.93793	7.83515	8.04772
A0PK05	transmembrane protein 72	TMEM72	10	45406764	-6.01997	-6.13459	-3.8176	-0.844889	-5.36895	-5.28141	-5.34198	-5.37458	3.24982	3.62083	5.26269	6.59399
AAG44666	Ras association (RalGDS/AF-6) domain family member	RASSF4	10	45455219	3.02169	1.02528	6.66991	5.05046	5.02872	4.72	4.81157	5.31629	6.11629	6.44349	6.3403	5.1683
AAI30370	chromosome 10 open reading frame 25	C10orf25	10	-45493146	2.51531	0.551906	1.44293	1.00659	1.86945	3.65817	3.85031	2.33278	1.41536	0.511952	1.56961	1.80951
AAA36815	zinc finger protein 22	ZNF22	10	45496273	3.17725	4.64758	4.46008	4.52788	4.51522	5.81333	5.94746	4.34823	4.50057	4.06602	4.19956	4.77764
AAA36183	arachidonate 5-lipoxygenase	ALOX5	10	45869624	-6.01997	-6.13459	1.94617	1.66497	1.45123	0.601236	0.635299	2.40021	2.61199	0.779056	1.94536	0.0759066
AA418494	membrane-associated ring finger (C3HC4) 8, E3 ubiq	42071	10	-45952817	4.04747	3.78576	2.09729	4.7097	4.29816	3.41556	3.21644	4.54279	4.31799	4.00217	3.65356	4.00499
AA813695	zinc finger, AN1-type domain 4	ZFAND4	10	-46111039	1.57249	2.14618	2.71118	3.27179	3.27129	3.47682	3.38934	3.38365	3.91486	2.58931	2.81565	3.00279
AAH06456	family with sequence similarity 21, member C	FAM21C	10	46222648	5.45627	4.51556	3.10919	4.39808	4.3876	4.49173	4.43774	5.11226	4.59941	4.45745	3.11427	4.30607
AA878734	synaptotagmin XV	SYT15	10	-46955444	1.25616	4.8843	1.4678	1.13934	0.463936	0.551483	1.03306	1.74436	0.898965	-1.67025	1.1899	2.27169
AA147749	family with sequence similarity 21, member B	FAM21B	10	47894023	4.85885	4.19744	2.99404	3.92387	3.55882	3.85558	3.7268	4.2346	3.7924	3.71942	2.50249	3.40119
AAH26895	zinc finger protein 488	ZNF488	10	48355089	1.29292	3.63524	-1.70212	-2.5611	-1.28149	-2.47405	-2.17206	-1.67414	-0.760959	-0.161238	2.86506	0.839466
AA018253	growth differentiation factor 10	GDF10	10	-48425788	-4.435	-0.519885	-2.59521	-2.19853	-5.36895	-5.28141	-3.02005	-1.91515	-3.81985	-5.37069	-3.76429	-3.02843
AAH31614	FERM and PDZ domain containing 2	FRMPD2	10	-49364602	-6.01997	-4.54963	-3.8176	-5.36845	-5.36895	-5.28141	-3.75702	-3.78962	-3.08289	-1.4638	-1.10133	0.204231
AA808177	mitogen-activated protein kinase 8	MAPK8	10	49609687	4.16119	4.99276	2.08126	3.90068	3.70519	3.45669	3.50664	3.9496	3.08302	4.43183	3.8963	3.72378
AAB51057	Rho GTPase activating protein 22	ARHGAP22	10	-49654068	5.63601	3.53606	2.29093	0.562286	0.653414	1.05844	1.52838	1.6807	2.4717	-1.67025	-1.10133	-0.0649559
AAH15694	WDFY family member 4	WDFY4	10	49893518	-6.01997	-3.81267	0.93729	1.04094	1.34529	1.25775	1.6467	2.4392	3.29215	1.0387	0.759267	0.67201
AAH41414	V-set and transmembrane domain containing 4	VSTM4	10	-50222333	2.71813	0.898829	6.49264	6.20093	7.20161	6.04895	5.99954	7.06966	6.1579	5.86712	4.59765	4.15148
AAI26414	chromosome 10 open reading frame 71	C10orf71	10	50507187	-6.01997	-6.13459	2.27692	2.56819	3.22724	2.24997	2.14183	4.26023	-2.59746	-3.04876	0.378663	0.482532
AAA52397	excision repair cross-complementation group 6	ERCC6	10	-50664491	4.06085	5.31919	2.88746	3.24993	3.75258	3.15739	3.01117	4.01559	2.9832	2.88197	3.29099	3.82207
AAH28954	piggyBac transposable element derived 3	PGBD3	10	-50723151	2.15496	4.01134	1.91032	2.03243	1.72908	1.28845	1.22787	1.88281	1.13434	0.969159	1.15854	1.2195
AAH26320	oxoglutarate dehydrogenase-like	OGDHL	10	-50942687	1.60209	0.63359	6.34773	7.19927	6.28523	2.34065	2.10923	5.77707	5.21265	9.36745	8.55604	8.29339
AAB61614	poly (ADP-ribose) glycohydrolase	PARG	10	-51026325	4.22202	4.85196	3.41442	4.54294	4.33322	4.27126	4.27089	4.33105	4.10891	4.52261	4.3	4.53686
AAC37591	nuclear receptor coactivator 4	NCOA4	10	51565108	7.76702	7.77783	7.2846	8.98931	8.54646	8.30203	8.27835	8.95683	8.25551	8.47744	7.69667	8.2506
AAB84060	translocase of inner mitochondrial membrane 23 hom	TIMM23	10	-51592081	6.31011	6.48035	5.68954	6.16147	5.78776	5.51057	5.62308	5.36942	6.08754	5.17331	4.98278	5.26527
BC131545	ArfGAP with GTPase domain, ankyrin repeat and PH d	AGAP6	10	51748078	2.45171	2.98175	4.83704	2.26817	2.17794	1.48678	2.1894	2.41333	3.03398	1.66273	2.33022	2.71034
AAH65500	family with sequence similarity 21, member A	FAM21A	10	51827684	4.83724	4.04656	3.48922	3.67321	4.16826	4.45161	4.46054	4.21601	4.12071	3.72471	3.11427	3.31853
AAH42899	sphingomyelin synthase 1	SGMS1	10	-52065345	4.57902	5.48149	3.57758	4.89011	4.47497	4.24802	4.2411	4.78151	4.87711	5.45347	5.72288	5.85727
AAF34824	APOBEC1 complementation factor	A1CF	10	-52559169	-3.69804	-6.13459	-3.8176	-3.04652	-5.36895	-3.69644	-5.34198	-5.37458	-5.40482	5.06914	3.84796	2.25697
AAH62688	protein kinase, cGMP-dependent, type I	PRKG1	10	52750911	3.15745	3.04283	2.42399	4.53091	3.07813	3.99239	3.87476	4.33795	4.61338	3.36063	3.65917	3.26067
AAH28239	cleavage stimulation factor, 3' pre-RNA, subunit 2	CSTF2T	10	-53455246	5.62163	5.62654	4.40318	5.31717	5.47732	5.34521	5.37141	5.46068	5.43045	4.36232	4.90695	5.77828
BC039504	PRKG1 antisense RNA 1	PRKG1-AS1	10	-54056608	1.39789	1.23173	2.42399	3.2052	2.14675	3.21445	2.98445	2.70757	4.70762	1.8867	2.2432	1.61543
AAD21087	dickkopf WNT signaling pathway inhibitor 1	DKK1	10	54074041	8.74961	8.60387	0.3788	-3.04652	1.07399	1.12798	1.45243	1.97415	-1.70438	-3.04876	-0.491276	-3.02843
AAI56451	protocadherin-related 15	PCDH15	10	-55580860	-6.01997	-6.13459	-3.8176	1.68683	-1.28149	-2.95948	-3.75702	-0.0170256	-2.59746	1.86771	0.323168	0.204231
AAC78629	ZW10 interacting kinetochore protein	ZWINT	10	-58117199	7.04022	7.53329	2.12882	2.65945	2.70251	3.29979	3.38253	2.27647	3.48697	1.68459	2.95908	2.91174
AAF67642	CDGSH iron sulfur domain 1	CISD1	10	60028862	5.50311	5.03721	5.48694	7.36266	6.09916	5.56016	5.66013	6.07509	5.97077	5.67302	5.5372	6.08062
AAH05980	ubiquitin-conjugating enzyme E2D 1	UBE2D1	10	60094739	4.39894	4.84769	4.66487	6.17022	5.54767	5.08382	5.13881	5.24839	5.94447	4.46378	3.85776	4.16337
AAA59849	transcription factor A, mitochondrial	TFAM	10	60144903	5.70497	6.60117	3.84774	5.91174	5.40171	4.55937	4.602	5.19052	5.72511	4.99672	5.15158	5.65597
AAI56901	BicC family RNA binding protein 1	BICC1	10	60272904	5.16056	6.03939	-0.273277	3.07034	2.65895	1.34795	1.03306	1.63665	-1.70438	5.51272	5.61002	5.82019
AA447601	family with sequence similarity 133, member A pseu	FAM133CP	10	60474775	-0.975572	-0.642741	1.1366	-0.724595	0.245756	0.784682	0.635299	-0.420381	-0.881253	1.92393	4.02361	3.60674
CB157564	long intergenic non-protein coding RNA 844	LINC00844	10	NA	-6.01997	-4.54963	1.49226	4.16488	3.55289	-0.0719534	0.680387	2.48961	3.64231	-0.847129	1.25066	0.67201
AAH11268	phytanoyl-CoA 2-hydroxylase interacting protein-li	PHYHIPL	10	60936348	-6.01997	-6.13459	1.56322	4.1995	3.72644	-0.0719534	1.16581	0.733947	6.96342	4.6696	4.55613	5.04518
AAB50228	family with sequence similarity 13, member C	FAM13C	10	-61005889	2.21365	-4.54963	1.67426	3.51724	2.95748	2.34065	2.3375	3.1607	2.35674	-0.51271	1.12648	2.13346
AAI26239	solute carrier family 16, member 9	SLC16A9	10	-61410522	1.65951	0.274796	0.747187	2.23888	2.31053	1.02237	1.28738	1.59121	3.19881	8.6462	6.81471	5.77441
AA112388	coiled-coil domain containing 6	CCDC6	10	-61548506	6.14274	6.38381	5.57257	6.82353	6.60582	6.34019	6.37355	6.77929	5.7341	6.32149	6.0649	5.97776
AAA64834	ankyrin 3, node of Ranvier (ankyrin G)	ANK3	10	-61786056	0.60939	4.74575	3.9919	5.01849	6.27445	7.40706	7.40306	5.74631	7.23158	8.10972	7.46673	7.28332
AA459484	cyclin-dependent kinase 1	CDK1	10	62538212	6.55013	6.98581	0.480083	1.72958	1.83072	2.32592	2.22026	1.03481	3.95493	0.244019	2.27279	2.11725
AAH32848	Rho-related BTB domain containing 1	RHOBTB1	10	-62629198	3.8642	4.02149	4.2431	4.39808	4.9853	4.89227	4.82418	5.32673	6.51888	5.94049	5.66267	4.49042
AAH42872	transmembrane protein 26	TMEM26	10	-63166401	-4.435	-2.2277	2.26278	1.72958	1.88843	4.36425	4.49249	1.88281	2.27466	0.93309	2.97717	1.90703
AAH41932	chromosome 10 open reading frame 107	C10orf107	10	63422719	-2.85004	-2.43415	-1.15463	0.412908	-1.66851	-2.95948	-0.949664	-1.46769	0.0870377	0.93309	0.265452	1.02468
AAA59870	AT rich interactive domain 5B (MRF1-like)	ARID5B	10	63661013	5.26948	7.39374	5.6205	7.59246	7.72694	8.62313	8.66127	8.141	5.37079	7.70462	6.35594	5.79366
AAH25765	rhotekin 2	RTKN2	10	-63952953	3.92108	3.92204	-0.193107	-0.613564	-0.614066	0.601236	0.588756	-1.12665	-0.649928	-0.978374	0.265452	-0.221075
AAH17841	zinc finger protein 365	ZNF365	10	64133916	4.48485	1.04531	-1.01024	0.0578133	-3.04703	1.93776	1.91541	-0.516597	-2.23489	-0.847129	-0.304863	-1.2629
AAH18660	2-aminoethanethiol (cysteamine) dioxygenase	ADO	10	64564516	6.3694	5.44519	3.9833	5.2398	5.04362	4.86707	4.93531	5.01881	4.78871	4.09488	4.77098	5.09776
AAA52372	early growth response 2	EGR2	10	-64571756	2.88392	-3.32724	1.39186	4.32329	6.74772	5.96711	6.01722	4.86979	2.97456	1.00435	0.67311	0.00719387
AAG44735	nuclear receptor binding factor 2	NRBF2	10	64893007	5.45931	4.85764	4.8154	5.29955	6.18131	5.0439	5.23828	5.43519	4.94502	4.12316	3.78773	3.82706
AAC41741	jumonji domain containing 1C	JMJD1C	10	-64926988	5.79662	6.07577	5.07621	6.26227	6.25812	6.22787	6.36062	6.43398	6.11138	6.93793	5.85837	6.20663
AAH10040	receptor accessory protein 3	REEP3	10	65281123	6.51943	6.44684	6.18381	8.00808	7.54412	6.70834	6.69454	7.46679	7.39588	5.76566	5.61002	6.06697
M62895	annexin A2 pseudogene 3	ANXA2P3	10	66585285	3.85808	3.98305	1.4678	1.90767	1.88843	2.57034	2.66364	1.65885	1.87131	0.93309	0.879561	1.1888
AAF21801	catenin (cadherin-associated protein), alpha 3	CTNNA3	10	-67679725	-2.56053	-3.81267	-1.3151	0.246258	-0.0835515	0.391019	0.9618	1.00046	-1.15689	-1.12276	-2.17933	-0.958041
AAI11493	leucine rich repeat transmembrane neuronal 3	LRRTM3	10	68685792	-6.01997	3.61527	4.77859	6.75405	5.79281	1.34795	1.89642	5.53756	6.95411	-2.56334	-3.76429	-1.2629
AAD52650	DnaJ (Hsp40) homolog, subfamily C, member 12	DNAJC12	10	-69556427	1.91667	0.0151527	1.5163	1.99787	0.122899	-1.82198	-0.587094	1.16458	-3.81985	4.08258	3.26913	2.11725
AA452304	sirtuin 1	SIRT1	10	69644427	5.18644	5.7469	3.78973	4.85193	5.23189	4.7698	4.58728	5.23552	4.35507	5.02698	4.45649	4.55503
AAH39600	HECT and RLD domain containing E3 ubiquitin protei	HERC4	10	-69681656	7.93795	6.69889	5.53922	5.5119	5.75193	5.46595	5.48853	5.9636	5.54136	4.8179	5.21965	5.21665
AAI42610	myopalladin	MYPN	10	69869190	4.96374	3.53606	-5.40256	-3.78349	-3.78399	-0.889089	-0.818419	-2.20465	-5.40482	-3.04876	-5.34926	-0.492377
AAH09738	phenazine biosynthesis-like protein domain contain	PBLD	10	-70044838	3.41258	2.50565	4.46317	4.90651	4.80722	4.18824	4.03523	4.57233	5.20713	9.0097	8.17394	7.10984
AAF68843	heterogeneous nuclear ribonucleoprotein H3 (2H9)	HNRNPH3	10	70091768	7.7256	8.60334	6.62431	6.98828	6.94874	7.17982	7.24462	7.17015	6.84519	7.63791	7.43558	8.11661
AAH41092	RUN and FYVE domain containing 2	RUFY2	10	-70136950	4.7105	4.52807	3.45853	4.39808	3.8766	3.76025	3.71601	4.1352	4.28693	3.75084	4.30359	4.11521
AAH28188	DNA replication helicase/nuclease 2	DNA2	10	-70173821	4.38411	4.71325	2.54581	0.653916	1.00609	0.551483	0.724108	1.63665	0.477828	0.737833	0.879561	1.24955
AAA36329	solute carrier family 25 (mitochondrial carrier; G	SLC25A16	10	-70242090	4.45272	4.22845	4.87705	5.54369	4.91066	3.84013	3.96408	5.02523	4.53623	4.62225	4.23383	4.15545
AAH53905	tet methylcytosine dioxygenase 1	TET1	10	70320117	2.72487	3.38701	1.75731	1.79142	2.20848	0.210446	0.0842836	2.36013	1.58387	-1.67025	1.30895	1.80951
NA	COX20 cytochrome C oxidase assembly factor pseudog	COX20P1	10	NA	4.10027	4.10022	2.7421	4.13339	3.29993	2.76844	2.77176	3.17617	2.72961	2.71146	2.45164	3.33264
AAH15475	cell division cycle and apoptosis regulator 1	CCAR1	10	70480971	7.11911	7.12353	6.95856	6.14676	6.7722	6.97686	6.88292	6.6342	7.07421	6.5795	6.64049	6.98084
AAH63627	storkhead box 1	STOX1	10	70587294	-0.187076	0.3732	0.269865	1.2014	1.99737	-0.526519	-0.698125	1.88281	-1.15689	1.74825	2.53949	2.57445
AAH00210	DEAD (Asp-Glu-Ala-Asp) box polypeptide 50	DDX50	10	70661034	5.59428	5.7261	4.46935	5.79834	5.06463	4.92439	4.98782	4.99938	4.88174	4.92048	4.83686	5.50995
AA446317	DEAD (Asp-Glu-Ala-Asp) box helicase 21	DDX21	10	70715879	7.62671	8.86879	3.86188	5.73942	5.86287	7.35906	7.60108	6.11075	5.24713	7.23178	5.94134	6.3322
AA913814	KIAA1279	KIAA1279	10	70748477	6.39393	6.5354	4.45075	5.52409	5.78396	5.38304	5.43527	5.58904	5.51777	4.47009	4.77098	5.27991
AAA60179	serglycin	SRGN	10	70847828	8.13793	8.70604	4.34395	6.49225	6.55993	6.89881	7.04899	6.31673	6.40455	6.21004	4.97154	6.05105
AAC39912	vacuolar protein sorting 26 homolog A (S. pombe)	VPS26A	10	70883908	6.8147	6.61716	5.02056	6.63612	6.23699	6.22391	6.21596	6.40309	6.53807	6.45784	6.04574	6.38139
AAB97370	suppressor of var1, 3-like 1 (S. cerevisiae)	SUPV3L1	10	70939993	5.60437	5.57406	4.91598	5.60381	5.44723	6.3674	6.48338	5.43519	5.6293	4.5556	4.43046	4.74108
AAH12337	hexokinase domain containing 1	HKDC1	10	70980059	1.97439	-0.70833	-1.70212	-1.66801	-2.5616	0.551483	1.19718	-1.12665	-3.81985	4.95686	3.58443	3.3256
AAA52646	hexokinase 1	HK1	10	71075610	9.18151	7.80783	6.7658	7.51896	7.50314	7.11172	7.11309	7.64206	7.39305	6.22036	6.05322	7.4406
AAD17295	tetraspanin 15	TSPAN15	10	71211226	-3.69804	2.33708	4.66487	3.56524	3.36914	2.77929	2.66364	4.04959	4.19696	3.53319	5.09886	5.35959
AAH13587	chromosome 10 open reading frame 35	C10orf35	10	71390003	-0.810513	1.70461	2.11314	3.01093	1.57356	2.06732	2.25048	2.72871	-1.70438	2.4041	2.51493	3.16139
AAA51685	collagen, type XIII, alpha 1	COL13A1	10	71561644	4.08463	4.0882	0.705964	0.303974	-0.414757	1.02237	1.4262	1.33967	-1.70438	-0.161238	1.39221	0.953423
AAF72101	H2A histone family, member Y2	H2AFY2	10	71812357	1.39789	4.72416	4.44136	4.87829	4.81468	3.45669	3.5253	4.75342	4.8443	3.66548	4.23758	5.24303
AAH06121	apoptosis-inducing factor, mitochondrion-associate	AIFM2	10	-71872023	5.06816	5.4602	6.62223	4.59877	5.33062	4.68004	4.59907	5.90561	4.76135	3.62649	3.87715	3.76078
AAH16840	trypsin domain containing 1	TYSND1	10	-71897733	5.55699	3.68079	4.96922	3.88658	3.88607	4.34247	4.38083	4.47248	4.63273	4.12716	4.12445	4.30964
AAF81741	secretion associated, Ras related GTPase 1A	SAR1A	10	-71909961	7.49462	7.62144	7.30199	7.545	7.51464	7.42271	7.39379	7.91559	7.26606	7.1423	6.70907	6.95599
AAD24964	pyrophosphatase (inorganic) 1	PPA1	10	-71962586	6.32572	7.082	6.27384	6.54107	6.13139	6.01034	6.24157	6.4243	6.14449	6.70646	5.91811	5.95285
AAH24001	leucine rich repeat containing 20	LRRC20	10	-72058729	3.14745	3.96738	2.92387	3.26454	2.68089	3.76025	3.83544	3.37697	3.53476	1.76886	2.37184	2.48885
AAA62270	eukaryotic translation initiation factor 4E bindin	EIF4EBP2	10	72163861	6.65356	6.95965	7.50226	8.1667	8.46245	7.24534	7.20515	8.6921	7.95232	8.27485	7.98795	7.53515
AAI36376	phosphatase domain containing, paladin 1	PALD1	10	72238564	-2.31953	3.67437	4.76862	5.3535	4.11688	3.45669	3.5498	4.75342	4.8608	1.57182	2.73289	2.58628
AAI40264	ADAM metallopeptidase with thrombospondin type 1 m	ADAMTS14	10	72432559	3.16243	-1.37971	4.78108	-1.28099	0.358967	2.69014	2.76131	0.240132	-0.275532	-1.67025	-1.44237	-1.44347
AAD44755	sphingosine-1-phosphate lyase 1	SGPL1	10	72575704	5.33373	6.02937	5.17958	5.61097	5.42465	5.61417	5.58654	5.92406	5.94888	5.81604	5.96872	6.42154
AA397961	pterin-4 alpha-carbinolamine dehydratase/dimerizat	PCBD1	10	-72643267	4.17356	4.71011	6.58435	6.96106	6.20422	6.48719	6.54181	6.09659	5.83538	6.65687	6.45366	6.79462
AAI66694	unc-5 homolog B (C. elegans)	UNC5B	10	72972292	-0.465377	2.27055	2.88746	3.15118	2.03193	3.89601	3.4361	4.15485	3.95493	3.8509	3.97041	4.17516
AAH00223	solute carrier family 29 (equilibrative nucleoside	SLC29A3	10	73079010	1.8809	1.71715	3.06912	2.73484	2.49523	1.99472	1.83793	2.58542	3.9982	0.969159	2.10195	3.31142
AAG27034	cadherin-related 23	CDH23	10	73156691	-2.85004	-1.74228	4.44136	2.26817	3.74739	2.20241	2.10923	4.65747	1.03813	-0.726835	0.432102	1.41783
AK074172	chromosome 10 open reading frame 105	C10orf105	10	-73471458	-6.01997	-3.81267	-0.544579	-1.12052	-1.46206	-1.58097	-1.43509	-0.420381	-1.70438	-3.04876	-5.34926	-1.44347
AAG22476	chromosome 10 open reading frame 54	C10orf54	10	-73507314	2.64181	4.40747	4.75099	4.46286	4.47497	4.49831	4.61657	4.53681	4.61894	3.30527	4.01049	3.77118
AAA36594	prosaposin	PSAP	10	-73576055	10.3149	9.41058	10.5637	11.5775	11.6407	12.0889	12.1171	11.7475	12.8509	10.6046	10.2855	10.8957
AAH93690	carbohydrate (chondroitin 6) sulfotransferase 3	CHST3	10	73724120	6.18124	6.21053	4.71508	4.3163	5.03938	6.46553	6.37441	6.10672	3.87827	5.59293	5.44272	5.73113
AA922448	sparc/osteonectin, cwcv and kazal-like domains pro	SPOCK2	10	-73818792	-3.69804	-3.81267	3.02789	2.91232	3.73695	4.73122	4.91658	3.6942	2.99179	7.6766	8.88818	8.2594
AA805081	activating signal cointegrator 1 complex subunit 1	ASCC1	10	-73855790	4.88165	4.74269	3.95279	5.64766	5.10982	5.08601	5.17667	5.19052	5.31372	4.08258	4.58591	4.56999
AAH09530	anaphase promoting complex subunit 16	ANAPC16	10	73975758	5.29801	5.13043	6.89979	8.17301	7.12915	6.38171	6.4762	6.92549	7.20367	7.03684	7.20365	7.9734
AAH00708	DNA-damage-inducible transcript 4	DDIT4	10	74033677	7.81164	4.20414	7.65594	6.97668	7.01772	8.25642	8.27835	7.4458	7.80021	7.02885	6.69411	7.02115
AAH11812	DnaJ (Hsp40) homolog, subfamily B, member 12	DNAJB12	10	-74092588	6.31459	6.55212	6.03571	5.88835	5.82642	5.84594	5.82606	5.70824	5.81496	5.7746	5.40145	5.59874
AAH04190	mitochondrial calcium uptake 1	MICU1	10	-74127084	6.77668	6.29977	6.42518	7.48505	6.79752	6.63783	6.74581	6.84308	7.09079	7.16726	6.58037	6.35484
AAH10682	mitochondrial calcium uniporter	MCU	10	74451889	5.57855	6.31687	4.19921	4.74399	4.17214	4.30168	4.31444	4.72477	5.19788	4.35553	4.77616	5.05372
AA780802	prolyl 4-hydroxylase, alpha polypeptide I	P4HA1	10	-74766980	7.63097	6.92796	4.67826	5.74854	5.77889	6.69337	6.65626	5.72543	5.59166	6.89814	4.94191	5.63762
AAH00721	ecdysoneless homolog (Drosophila)	ECD	10	-74894282	5.95481	5.92103	4.15777	5.15413	5.10374	5.1811	5.24204	4.98407	5.06788	5.07536	4.38376	4.78791
AAH15394	family with sequence similarity 149, member B1	FAM149B1	10	74927877	4.25964	3.39484	4.04659	4.44693	4.28747	4.29035	4.4702	4.30314	4.36171	4.69405	4.82192	5.32295
AAI36508	DnaJ (Hsp40) homolog, subfamily C, member 9	DNAJC9	10	-75002582	6.21933	6.92357	3.68225	3.76854	3.16632	3.28465	3.3757	3.36351	3.65858	3.18773	3.57852	3.43428
AAD34127	mitochondrial ribosomal protein S16	MRPS16	10	-75008601	7.066	6.45389	6.26677	7.10297	6.64122	6.33744	6.37612	6.48535	6.96342	5.9095	5.85103	6.45579
AAA36616	annexin A7	ANXA7	10	-75135189	7.5091	7.53263	6.74178	8.12378	7.37819	7.19711	7.10433	7.35015	7.48221	7.58405	7.05615	7.36967
AAA35705	protein phosphatase 3, catalytic subunit, beta iso	PPP3CB	10	-75196563	5.92218	6.26014	5.54508	7.26931	6.60367	5.46259	5.37655	6.57853	5.95768	5.30967	5.33286	5.89698
AAH64967	ubiquitin specific peptidase 54	USP54	10	-75257296	4.56406	4.7054	4.09529	4.02172	4.25127	5.23921	5.28646	4.33451	3.16124	3.94446	4.11222	4.67893
AA176924	synaptopodin 2-like	SYNPO2L	10	-75404644	-3.69804	1.04531	1.58612	3.59444	1.72908	0.947412	0.924805	2.0263	-2.23489	-3.78573	-2.17933	-0.826796
AAH18928	SEC24 family member C	SEC24C	10	75504131	7.52777	7.59343	6.70171	6.38852	6.60797	6.6998	6.72915	6.72181	7.13991	6.44669	6.37653	6.70391
AAH36037	fucosyltransferase 11 (alpha (1,3) fucosyltransfer	FUT11	10	75532049	4.56406	4.80865	1.25565	3.37638	3.34872	3.77116	3.57986	4.10722	3.13822	3.19536	3.38206	4.06538
AAH15387	coiled-coil-helix-coiled-coil-helix domain contain	CHCHD1	10	75541808	5.25091	5.2169	5.1927	5.63366	4.84658	4.45161	4.57539	4.39526	5.10595	4.52261	4.78388	5.2542
A7E2V4	zinc finger, SWIM-type containing 8	ZSWIM8	10	75545382	6.46913	5.82866	7.02711	5.44613	6.3048	6.03883	5.94515	6.23414	5.89153	5.82837	5.26084	5.51305
AAB97086	N-deacetylase/N-sulfotransferase (heparan glucosam	NDST2	10	-75561669	5.01552	4.63276	4.61564	3.82877	3.9908	4.79674	4.82669	4.49116	4.57675	3.43344	3.96136	4.49983
AAA75201	calcium/calmodulin-dependent protein kinase II gam	CAMK2G	10	-75572259	5.60254	5.88256	5.704	5.91058	5.2776	4.97244	4.82167	5.64153	5.11973	5.76566	5.72823	5.30696
A18397	plasminogen activator, urokinase	PLAU	10	75670862	2.87182	3.69036	3.79956	3.46127	3.4734	4.93655	4.98107	4.20851	5.03916	7.60856	6.70636	8.38319
AA368699	vinculin	VCL	10	75757872	8.65406	9.41618	9.34296	9.32672	10.0516	9.76038	9.71241	10.2053	8.08315	7.83464	6.90015	7.46802
AAD20446	adaptor-related protein complex 3, mu 1 subunit	AP3M1	10	-75880015	6.11606	6.59354	5.13757	6.42962	6.08071	5.71082	5.8583	6.36225	6.08252	4.98576	5.48916	5.76664
AAA97893	adenosine kinase	ADK	10	75910943	5.8775	6.34038	4.72543	5.46523	4.84415	4.00168	4.14385	5.28274	5.55011	4.94333	5.10915	5.72846
AA416904	K(lysine) acetyltransferase 6B	KAT6B	10	76586171	4.71897	5.06201	5.58683	5.20235	5.90891	5.54116	5.4774	6.12178	5.59307	5.30262	5.69991	6.06908
AAH80593	sterile alpha motif domain containing 8	SAMD8	10	76871393	5.02101	5.2169	5.05585	5.28887	5.79784	6.32731	6.30772	6.1047	5.06788	5.50659	4.76839	4.75686
AAA60144	voltage-dependent anion channel 2	VDAC2	10	76970300	6.06783	6.14878	5.20939	6.05204	5.65133	4.99355	4.93531	5.36773	6.03553	5.49272	5.1112	5.7457
AAH23663	catechol-O-methyltransferase domain containing 1	COMTD1	10	-76993729	2.677	2.4984	3.80933	3.67867	2.79595	3.00861	3.33398	2.63105	3.41855	3.63774	3.59032	4.22518
AAH07494	zinc finger protein 503	ZNF503	10	-77157603	7.21889	6.09272	6.86686	5.69562	6.77411	5.43198	5.34014	6.0364	6.65959	5.30438	7.22036	7.18953
A6NEH8	ZNF503 antisense RNA 2	ZNF503-AS2	10	77161286	3.45374	1.38111	2.90578	2.4833	2.32453	1.05844	1.37226	2.29076	3.8829	2.57768	3.64792	4.06538
AAG44729	chromosome 10 open reading frame 11	C10orf11	10	77542519	2.2608	-2.43415	4.4968	4.03029	3.55882	3.81399	3.61512	4.05378	4.11679	3.38753	2.71144	2.38435
AAA50173	potassium large conductance calcium-activated chan	KCNMA1	10	-78629359	7.42311	5.62986	4.15777	8.64635	6.00228	5.93473	5.87779	6.6516	6.91683	2.91008	2.21298	1.44406
AAC61295	discs, large homolog 5 (Drosophila)	DLG5	10	-79550549	7.01844	6.89072	5.35149	5.42515	5.77507	5.98479	5.76458	6.61375	5.73153	4.74175	4.56213	5.06433
AAB86536	polymerase (RNA) III (DNA directed) polypeptide A,	POLR3A	10	-79734907	6.00552	5.9963	4.69942	4.14528	4.77188	5.11413	4.99676	4.84822	4.48545	3.9124	4.43374	4.90585
AAA36588	ribosomal protein S24	RPS24	10	79793518	8.26868	8.95208	8.37972	8.56662	7.9663	7.85029	8.00384	7.66657	7.96465	8.15054	8.28612	8.53677
AK091031	long intergenic non-protein coding RNA 856	LINC00856	10	80008382	-6.01997	-1.61103	-3.08063	-3.78349	-3.78399	-2.95948	-5.34198	-3.05265	-3.81985	-5.37069	-5.34926	-5.35036
AAH07288	zinc finger, MIZ-type containing 1	ZMIZ1	10	80828792	7.69353	6.6661	7.01608	6.43366	7.1376	7.14145	7.0597	7.41964	7.53568	7.10833	6.79253	6.87334
AAA58434	peptidylprolyl isomerase F	PPIF	10	81107220	8.20848	7.5834	7.09803	7.27021	7.47634	6.6717	6.65202	7.31651	7.7272	5.96302	5.98557	6.82924
AAH28617	zinc finger, CCHC domain containing 24	ZCCHC24	10	-81142083	6.78558	4.99017	7.09454	7.41024	7.3828	6.53358	6.54257	7.5006	7.0732	3.49659	3.7514	4.27352
AAD14095	eukaryotic translation initiation factor 5A-like 1	EIF5AL1	10	81272357	7.21709	8.82771	6.28087	6.69797	6.11234	6.61455	6.5039	5.99229	6.30642	6.21098	5.55236	5.99892
DA227741	BEN domain containing 3 pseudogene 3	BEND3P3	10	81442731	0.945818	2.98175	1.71638	2.01525	1.85021	1.34795	1.39949	3.01344	0.661274	0.462199	1.44516	1.63833
AAH22252	transmembrane protein 254	TMEM254	10	81838402	3.5929	2.76929	3.94838	4.43083	4.18372	4.38215	4.602	4.3276	4.83955	4.59941	4.67727	4.92693
AAH66348	placenta-specific 9	PLAC9	10	81892258	-0.593701	1.31662	4.57901	4.50037	3.43518	3.09797	3.08008	4.26023	2.06279	0.737833	1.47092	1.78919
AAA19734	annexin A11	ANXA11	10	-81914880	7.37891	7.40759	7.712	7.545	7.15289	7.30567	7.25304	7.21484	6.94253	7.64907	7.45669	8.19086
AAH18359	methionine adenosyltransferase I, alpha	MAT1A	10	-82031576	-4.435	-6.13459	0.3788	-0.976134	-0.614066	3.69301	3.64386	2.97857	-3.81985	-0.161238	0.265452	1.33614
AA829725	family with sequence similarity 213, member A	FAM213A	10	82168242	4.25732	-2.43415	7.88067	6.87799	7.39114	7.36628	7.40012	7.79049	8.16942	7.05374	6.79253	7.45881
AAH02920	tetraspanin 14	TSPAN14	10	82214038	6.06517	6.6255	7.58949	7.10246	7.98791	7.85958	7.76344	7.52043	7.46728	6.17282	6.29415	6.8311
AA704915	neuregulin 3	NRG3	10	83635070	-6.01997	0.308349	-0.878998	-1.28099	0.739571	4.30918	4.27089	-0.851016	-2.23489	-0.0131392	0.80049	0.0759066
AAD20052	growth hormone inducible transmembrane protein	GHITM	10	85899185	8.02912	8.0485	8.19631	9.69886	9.14668	8.52161	8.544	9.0407	9.3097	9.36026	8.72279	8.9416
AA576346	cadherin-related family member 1	CDHR1	10	85954412	-6.01997	-0.580006	-0.193107	-1.90902	-0.614066	-0.757845	-0.818419	0.117276	-0.881253	-1.67025	0.759267	0.532285
AAA56748	retinal G protein coupled receptor	RGR	10	86004809	-6.01997	-6.13459	-2.23264	-3.78349	-2.5616	-3.69644	-5.34198	-3.78962	-5.40482	-5.37069	-1.88983	-2.543
AAG44473	coiled-coil serine-rich protein 2	CCSER2	10	86088410	5.70583	6.05059	6.13028	7.40942	7.02148	6.92286	6.93443	7.32043	6.66296	6.22783	5.73356	6.11572
AAH39263	glutamate receptor, ionotropic, delta 1	GRID1	10	-87359312	-6.01997	-1.00531	2.17487	1.07449	2.3926	0.947412	1.16581	1.06837	-0.275532	-0.847129	-0.491276	0.00719387
AAH17393	wings apart-like homolog (Drosophila)	WAPAL	10	-88195013	6.52379	7.04454	4.97573	6.01687	6.02712	6.26211	6.13122	6.22115	5.79424	6.07277	6.01323	6.27124
AA180065	LIM domain binding 3	LDB3	10	88428206	0.389425	0.80792	3.09329	4.28797	2.66997	2.76844	2.82293	2.80035	-0.119413	0.183898	0.00829452	0.799389
AAH28383	bone morphogenetic protein receptor, type IA	BMPR1A	10	88516396	4.78336	5.11984	4.25744	6.32373	5.2776	5.177	5.13274	5.63315	4.88636	4.24586	4.43046	5.39195
AAH64415	multimerin 2	MMRN2	10	-88695298	-2.85004	-1.0902	5.23316	4.25177	5.69512	5.41469	5.26072	6.18241	6.48583	5.19441	5.55387	6.28309
AAB64109	synuclein, gamma (breast cancer-specific protein 1	SNCG	10	88718288	0.721501	0.551906	7.94741	7.24695	7.67629	5.33238	5.36451	7.0488	9.18326	1.82898	3.10607	2.81455
AK128041	ADIRF antisense RNA 1	ADIRF-AS1	10	NA	3.20162	2.72027	3.43979	0.359469	1.7706	0.86834	0.385939	1.4456	0.970224	1.19916	1.61653	1.96252
AAH62776	ankyrin repeat and GTPase domain Arf GTPase activa	AGAP11	10	88730498	-0.465377	-0.70833	3.59462	1.81146	3.05311	3.22242	3.35499	3.48651	3.66933	0.606589	2.10195	2.19654
AAA52523	glutamate dehydrogenase 1	GLUD1	10	-88809959	6.69321	6.94805	7.09554	7.97182	7.27693	6.55425	6.61838	7.19789	7.39669	9.09507	7.89941	8.02509
AAD20041	family with sequence similarity 35, member A	FAM35A	10	88854953	4.75893	5.24749	3.82866	5.2398	4.71186	3.87088	4.10303	4.62964	4.79363	5.43263	5.36928	5.70289
AAD02437	multiple inositol-polyphosphate phosphatase 1	MINPP1	10	89264223	5.65819	5.47781	3.29441	3.95122	3.57063	4.24802	4.25234	3.79785	3.90125	4.40903	4.45971	4.69267
AAC64583	3'-phosphoadenosine 5'-phosphosulfate synthase 2	PAPSS2	10	89419476	8.11998	8.38473	3.97898	3.68412	4.55734	3.71012	3.80013	5.07972	3.34673	6.0498	5.6876	5.60166
AAH10868	ATPase family, AAA domain containing 1	ATAD1	10	-89512875	5.62614	5.59035	5.29875	7.04755	6.59863	6.55583	6.58913	6.59085	6.54173	5.87427	5.88256	6.20471
AA017584	phosphatase and tensin homolog	PTEN	10	89623195	6.2324	6.47297	7.10449	7.77382	7.96434	7.17058	7.15312	8.15571	6.64129	5.72931	6.37909	6.27124
AA854849	renalase, FAD-dependent amine oxidase	RNLS	10	-90033621	3.66127	0.984347	3.71378	5.18518	4.78206	3.90099	4.15187	4.68206	4.37818	4.31055	4.29279	4.35181
AAH21671	ankyrin repeat domain 22	ANKRD22	10	-90579659	-4.435	-6.13459	-3.08063	0.246258	-1.12103	-0.757845	0.0842836	-2.20465	1.49	2.25136	2.42553	3.40119
AAH10846	STAM binding protein-like 1	STAMBPL1	10	90639944	3.84577	3.45225	2.99404	4.07656	3.37588	5.05956	5.19621	2.96081	2.36997	0.606589	1.66197	1.44406
AAA51577	actin, alpha 2, smooth muscle, aorta	ACTA2	10	-90694831	3.19678	6.4336	11.57	12.6275	11.9038	10.7425	10.7489	11.0433	6.71185	6.34227	5.69855	5.35441
AAA63174	Fas cell surface death receptor	FAS	10	90750288	4.2712	2.06016	4.36065	7.00577	5.45839	5.89788	6.02925	5.37613	4.20805	3.21802	3.64792	2.644
AAC97481	cholesterol 25-hydroxylase	CH25H	10	-90965694	2.20404	-6.13459	0.152029	2.22401	5.86287	3.69301	3.93647	2.51417	1.49	-0.161238	-0.219974	-0.396162
AAA59519	lipase A, lysosomal acid, cholesterol esterase	LIPA	10	-90973326	7.37061	6.00719	4.84892	6.73254	6.1224	6.63783	6.63852	6.56096	7.84059	5.79359	6.11376	6.60493
AA143609	interferon-induced protein with tetratricopeptide	IFIT2	10	91061706	7.28681	4.18846	3.81419	5.07138	5.02444	4.59971	4.59023	4.85544	4.95164	4.59654	4.34945	4.43591
AAB40606	interferon-induced protein with tetratricopeptide	IFIT3	10	91092239	8.37108	4.09543	4.69416	6.18758	5.93083	5.75133	5.74482	5.40268	5.63616	6.10555	4.61508	4.70357
AAH07091	interferon-induced protein with tetratricopeptide	IFIT1	10	91152303	9.1838	4.3919	4.66487	5.60237	4.88253	4.72562	4.78085	4.86024	4.7462	6.02216	5.32758	5.5146
AAA84934	interferon-induced protein with tetratricopeptide	IFIT5	10	91174325	6.12628	5.09723	4.0752	5.65183	5.04784	5.22143	5.30997	5.23921	4.66531	4.64472	4.26729	4.89876
AAH86873	solute carrier family 16, member 12	SLC16A12	10	-91190051	-0.890683	1.23173	-0.544579	-1.28099	0.859865	-0.637551	-1.43509	0.815247	-2.23489	6.93793	6.54063	6.92548
AAH26296	pantothenate kinase 1	PANK1	10	-91339254	3.3873	3.06262	4.21399	4.71768	5.66378	5.01666	5.04926	5.5672	5.41616	6.09539	6.06066	5.94828
AAB88727	kinesin family member 20B	KIF20B	10	91461367	6.42479	6.75015	2.46163	3.04518	3.78839	3.60429	3.92246	3.46147	3.8312	2.86293	3.71952	3.98726
AL137595	long intergenic non-protein coding RNA 865	LINC00865	10	91589250	-0.405256	-3.32724	3.29441	4.18805	2.56768	3.4294	3.5858	2.57379	4.18577	-0.978374	3.17038	2.68856
AAB48393	5-hydroxytryptamine (serotonin) receptor 7, adenyl	HTR7	10	-92500576	3.4456	-0.112227	-2.23264	-0.613564	-0.510973	-1.82198	-3.02005	-1.28711	-1.31735	-3.78573	-3.02733	-1.64992
AAC51143	ribonuclease P/MRP 30kDa subunit	RPP30	10	92631709	6.02409	6.07516	4.8654	5.1244	4.49987	4.40684	4.4702	4.57525	5.02459	3.86532	3.96589	4.39279
AAH05191	ankyrin repeat domain 1 (cardiac muscle)	ANKRD1	10	-92671857	1.75482	7.11704	0.901221	0.123402	-1.28149	5.55227	5.68385	0.77517	-1.15689	0.819133	-0.59437	-0.595471
AAH07377	polycomb group ring finger 5	PCGF5	10	92980359	6.05451	6.30757	4.76611	7.18782	5.83501	5.72211	5.71262	6.35886	6.89811	6.8999	6.37227	6.91438
AAH40187	HECT domain containing E3 ubiquitin protein ligase	HECTD2	10	93170096	3.2861	3.93284	3.30825	3.99568	3.307	3.50323	3.5739	3.58832	3.1839	2.63493	3.81313	4.0441
AAD33215	protein phosphatase 1, regulatory subunit 3C	PPP1R3C	10	-93388197	3.9673	3.27692	6.17534	7.41843	6.46591	5.40597	5.41207	5.73721	6.10743	3.9124	3.86749	4.52462
AAG25674	tankyrase, TRF1-interacting ankyrin-related ADP-ri	TNKS2	10	93558151	6.38225	6.8796	5.33975	6.61419	6.42424	6.08218	6.15537	6.74404	6.04278	5.72931	5.80998	5.77182
AAH25966	fibroblast growth factor binding protein 3	FGFBP3	10	-93666345	-2.11308	1.24911	3.19363	2.06618	1.50141	1.58896	1.45243	1.93831	1.03813	0.695398	1.41893	1.84931
AAC04573	BTAF1 RNA polymerase II, B-TFIID transcription fac	BTAF1	10	93683736	5.80698	6.10709	5.23678	4.68004	5.26676	5.33422	5.36969	5.71487	4.79363	4.5347	5.03768	4.96818
AAH36444	cytoplasmic polyadenylation element binding protei	CPEB3	10	-93808397	0.968718	1.53074	4.30307	4.36117	4.77698	4.15946	4.1154	4.4376	5.6552	3.18773	4.39052	4.31675
AAH15480	membrane-associated ring finger (C3HC4) 5	42068	10	94050920	5.95982	6.73056	5.4593	6.34965	6.2986	5.87278	6.03902	6.33235	7.17049	5.72405	5.54329	6.25651
AAA52712	insulin-degrading enzyme	IDE	10	-94211441	5.62434	5.81414	4.67559	5.90009	5.90426	5.70515	5.68108	6.03534	5.36915	4.69135	4.90222	5.09776
AA504625	kinesin family member 11	KIF11	10	94352825	6.86668	7.76674	0.089293	1.04094	1.50141	1.97598	2.15786	0.77517	2.64503	-0.161238	1.63943	1.63833
AA810064	hematopoietically expressed homeobox	HHEX	10	94449681	3.88843	3.21192	2.52225	2.11536	2.4828	1.09363	1.06741	2.55023	3.09901	0.779056	2.3581	2.80446
AAF37262	exocyst complex component 6	EXOC6	10	94608225	3.27695	4.04904	2.81176	4.36456	3.24943	4.06067	3.95952	4.14309	3.9058	3.50889	3.77745	4.43591
AAB88881	cytochrome P450, family 26, subfamily A, polypepti	CYP26A1	10	94833647	-6.01997	-3.81267	2.46163	-1.46156	-0.414757	0.947412	1.16581	0.64779	-1.15689	-5.37069	-3.02733	-1.64992
AAF27176	myoferlin	MYOF	10	-95066186	9.11947	9.15186	6.7076	7.21956	8.2371	7.38548	7.3478	8.62938	8.56304	5.7489	5.57926	6.38816
AAH08947	centrosomal protein 55kDa	CEP55	10	95256369	7.066	7.68628	-1.01024	0.740073	0.057311	1.43284	1.34452	-0.516597	1.81435	-3.78573	-0.705401	-1.10243
AAC02945	retinol binding protein 4, plasma	RBP4	10	-95351593	1.49573	-1.0902	9.03708	4.5901	7.7819	6.22886	6.31578	7.79801	8.37049	7.64455	6.56101	4.65386
AAH18007	fragile site, folic acid type, rare, fra(10)(q23.3	FRA10AC1	10	-95427640	4.41986	4.02906	4.63499	4.89951	4.69309	4.57813	4.84908	4.82632	4.97997	4.58205	4.71818	5.26711
AAC99316	leucine-rich, glioma inactivated 1	LGI1	10	95517566	-6.01997	-2.67516	-1.70212	-2.5611	-5.36895	-5.28141	-2.17206	-2.20465	-0.275532	-3.04876	-3.02733	-0.826796
AAH41432	solute carrier family 35, member G1	SLC35G1	10	95653730	3.34854	4.06139	0.663529	1.90767	1.7706	1.19433	1.19718	1.88281	3.09104	-1.12276	0.840567	1.44406
A2A3N6	PIP5K1A and PSMD4-like, pseudogene	PIPSL	10	-95717897	5.82435	5.87977	4.97357	5.59661	5.25218	5.23331	5.21548	4.97304	5.03502	4.8351	4.49152	4.76728
AAF22005	phospholipase C, epsilon 1	PLCE1	10	95848830	4.10286	3.36724	2.20477	-0.239168	1.90717	4.06067	4.06103	3.75213	7.23113	4.94785	6.05002	4.79047
EAW50044	PLCE1 antisense RNA 1	PLCE1-AS1	10	-96039047	-6.01997	2.62363	-3.08063	-5.36845	-0.845392	4.0871	4.15187	-0.245295	-1.70438	-5.37069	-3.76429	-3.7654
AAH49850	nucleolar complex associated 3 homolog (S. cerevis	NOC3L	10	-96092989	5.64493	6.34645	3.28744	4.09303	4.34013	4.42077	4.27457	4.24564	4.85139	3.52715	4.04521	4.32736
AB011180	TBC1 domain family, member 12	TBC1D12	10	96162186	3.63288	4.22625	4.60447	4.60453	4.89432	4.81531	4.89044	5.08997	6.57425	3.58641	4.17234	4.08635
AAF82262	helicase, lymphoid-specific	HELLS	10	96305574	5.51677	5.55497	0.528177	0.935329	1.68633	3.03601	3.20105	1.06837	5.90182	0.93309	2.27279	2.59801
AAC05580	PDZ and LIM domain 1	PDLIM1	10	-96997330	5.96836	7.28997	6.44018	6.94358	6.36787	6.96266	6.9791	6.29386	5.84844	6.30659	4.90222	4.33439
AAB93496	sorbin and SH3 domain containing 1	SORBS1	10	-97071530	-1.4964	0.0151527	7.89879	8.1486	8.05456	6.95909	6.98361	8.85612	4.21907	6.10251	5.30806	4.86031
AAD00169	aldehyde dehydrogenase 18 family, member A1	ALDH18A1	10	-97365686	7.04696	7.69106	5.19828	5.8046	5.28658	5.77996	5.91128	6.15534	5.72253	5.32541	5.45407	5.78086
AAH09494	tectonic family member 3	TCTN3	10	-97423153	6.23889	5.71676	4.33384	5.3856	5.04573	5.10984	5.24767	5.25933	5.58458	5.30791	5.38968	5.84624
AAB32152	ectonucleoside triphosphate diphosphohydrolase 1	ENTPD1	10	97471536	4.70369	4.62613	6.16302	6.9661	6.54581	5.91765	5.9726	6.74598	5.44302	4.88079	5.15158	5.7056
AAH43175	cyclin J	CCNJ	10	97803159	3.64715	4.24803	3.3951	3.30043	3.57063	3.02693	3.19329	3.46777	3.49303	2.64612	2.82567	3.36045
AAH30967	zinc finger protein 518A	ZNF518A	10	97889472	3.27236	4.31559	4.82746	4.89011	4.3876	3.8453	4.08219	4.81895	4.25518	4.02377	5.07806	4.8407
AAC39936	B-cell linker	BLNK	10	-97951455	-6.01997	-6.13459	2.72156	2.31103	2.99299	3.73818	3.6552	2.90619	5.75064	4.54369	4.69103	4.75947
AAH33737	oligodendrocytic myelin paranodal and inner loop p	OPALIN	10	-98102975	-6.01997	-6.13459	-5.40256	-3.04652	-2.5616	-1.82198	-0.297587	-3.05265	-2.23489	-2.20077	-3.76429	-1.89093
AAD42979	tolloid-like 2	TLL2	10	-98124363	-0.528113	-0.353235	-1.3151	-1.28099	-1.66851	-1.03348	-2.53463	-1.46769	-3.81985	-1.4638	-1.26179	-0.221075
AAF21983	transmembrane 9 superfamily member 3	TM9SF3	10	-98277867	7.90846	8.4766	6.69251	8.00509	8.0243	7.98025	7.95966	8.12564	7.41117	8.15348	7.91533	8.36464
AAH29917	phosphoinositide-3-kinase adaptor protein 1	PIK3AP1	10	-98353069	-3.69804	0.205256	1.56322	3.29333	3.15068	3.19027	3.42289	3.4035	4.87015	4.49195	4.61797	4.31675
CD173238	ribosomal protein L13a pseudogene 5	RPL13AP5	10	49990865	8.24894	9.33838	9.216	9.71988	8.86474	8.23269	8.26731	8.49125	8.55691	8.96672	8.97724	9.26464
AAH53359	ligand dependent nuclear receptor corepressor	LCOR	10	98592017	3.57809	4.26308	3.36893	3.22026	3.43518	3.78199	3.66645	4.01989	3.65858	4.99235	4.82692	4.95456
AAH24315	chromosome 10 open reading frame 12	C10orf12	10	98741041	3.03803	4.30939	0.3788	1.34579	1.99737	2.35522	2.26535	2.96081	1.69322	2.75343	1.99947	2.644
AAI46762	slit homolog 1 (Drosophila)	SLIT1	10	-98757795	-0.890683	-4.54963	-0.117158	-0.724595	-1.46206	-1.03348	-0.387785	-1.28711	-0.760959	-3.78573	-1.88983	-0.396162
AA427792	Rho GTPase activating protein 19	ARHGAP19	10	-98981930	3.93568	5.38848	1.85483	2.85555	2.84537	2.43969	2.14183	3.08895	3.22818	3.5392	4.6965	4.11112
AAB97096	frequently rearranged in advanced T-cell lymphomas	FRAT1	10	99079022	-0.238606	0.876633	1.04038	1.2014	0.970896	0.333303	0.272729	1.33967	1.88981	-0.085289	1.09369	1.76858
AAC39786	frequently rearranged in advanced T-cell lymphomas	FRAT2	10	-99092254	2.53078	3.14849	2.59179	2.17844	2.74479	0.827118	1.16581	2.24747	3.3265	1.86771	2.8455	3.47936
AAH02621	ribosomal RNA processing 12 homolog (S. cerevisiae	RRP12	10	-99116458	5.79981	6.73789	3.71897	2.55636	3.59971	4.59357	4.65943	3.99829	3.8022	4.38253	3.90577	4.09879
AAA60071	phosphoglycerate mutase 1 (brain)	PGAM1	10	99186027	8.03794	7.7153	5.88226	8.33858	7.59809	6.64081	6.56754	7.4664	7.52055	6.27722	6.35767	6.95428
AAD34103	exosome component 1	EXOSC1	10	-99195666	4.90855	5.0422	4.52077	4.57553	3.65619	3.47014	3.42289	3.4927	3.7924	3.38753	3.67033	3.65246
AAG23766	zinc finger, DHHC-type containing 16	ZDHHC16	10	99205930	6.00829	5.61234	4.65408	4.16098	4.13686	4.51138	4.48933	3.83244	4.14015	4.36232	4.31074	5.18783
AAC19154	MMS19 nucleotide excision repair homolog (S. cerev	MMS19	10	-99218081	5.89852	6.53673	5.63567	5.28887	5.02014	4.83364	4.72814	4.97526	5.29302	4.56447	5.23288	6.10446
AAH07331	ubiquitin domain containing 1	UBTD1	10	99258768	6.18674	5.1606	4.76611	4.19188	3.44162	3.64043	3.71601	3.78781	3.9417	3.50275	3.64226	5.4269
AAH20817	ankyrin repeat domain 2 (stretch responsive muscle	ANKRD2	10	99332256	3.51336	0.83119	-3.08063	1.86995	-1.46206	-5.28141	-1.64154	0.602702	-5.40482	1.44949	4.0707	5.35959
AAH11916	4-hydroxy-2-oxoglutarate aldolase 1	HOGA1	10	99344102	-6.01997	-2.2277	5.12785	5.07346	4.9176	4.38925	4.40789	4.64918	4.19696	7.34506	6.65109	6.34878
AAH10230	MORN repeat containing 4	MORN4	10	-99374310	3.81766	1.69195	3.13272	3.10322	3.06984	3.40859	3.5498	2.91544	3.64775	4.33148	4.76057	5.24862
AAH03167	phosphatidylinositol 4-kinase type 2 alpha	PI4K2A	10	99400443	7.1098	6.19324	6.43782	6.22447	6.3763	7.81843	7.76801	6.47287	7.3747	5.44389	4.99393	5.53152
AAG17261	arginine vasopressin-induced 1	AVPI1	10	-99437181	5.22142	4.36226	5.75542	4.92961	4.48436	3.47014	3.55586	4.79159	4.18951	2.56595	2.76448	3.71304
AF325259	MARVEL domain containing 1	MARVELD1	10	99473465	7.11622	6.066	4.52374	6.15951	5.25035	5.18925	5.12256	5.50271	1.97889	0.560046	2.62229	3.05478
AAH30621	zinc finger, FYVE domain containing 27	ZFYVE27	10	99496878	5.05752	4.58222	5.18522	4.1995	4.50603	5.04615	5.16878	4.60127	4.60781	5.40821	4.68554	4.56999
AAI10811	golgin A7 family, member B	GOLGA7B	10	99609995	-0.238606	-3.32724	2.3048	0.653916	-0.0114017	1.46006	1.13375	0.815247	-0.760959	-2.20077	-1.10133	-3.02843
AA485276	cartilage acidic protein 1	CRTAC1	10	-99624757	-4.435	-6.13459	7.51126	7.35798	9.27236	8.75227	8.72587	9.06908	4.45472	2.20674	4.1285	2.25697
AAC05748	R3H domain and coiled-coil containing 1-like	R3HCC1L	10	99894381	4.56968	4.46625	4.36397	4.2481	5.11184	5.03714	5.102	4.44081	3.8312	2.88197	3.86263	3.93735
AAH07522	lysyl oxidase-like 4	LOXL4	10	-100007443	4.41362	1.81377	6.00948	4.77238	7.14847	3.98772	3.94573	5.44799	1.90807	1.34355	2.94076	3.46021
AAH06131	pyridine nucleotide-disulphide oxidoreductase doma	PYROXD2	10	-100143322	3.17725	2.21855	5.89722	4.57553	4.56621	4.73957	4.71194	4.31717	3.70109	3.35382	2.96816	1.46982
AAB17869	Hermansky-Pudlak syndrome 1	HPS1	10	-100188903	6.54156	5.60054	7.00604	6.62201	6.47379	6.04221	6.00176	6.38573	6.16267	5.25593	5.19474	5.27626
AAG23421	heparanase 2	HPSE2	10	-100216834	-6.01997	-6.13459	3.56034	0.303974	2.94846	0.00399543	0.385939	3.59984	5.76448	-0.726835	-0.304863	1.76858
AAF86357	cyclin M1	CNNM1	10	101088856	3.60392	1.5865	1.60867	0.860367	0.513689	2.28084	2.22026	1.65885	0.376544	-0.51271	0.58148	3.38096
AAA35563	glutamic-oxaloacetic transaminase 1, soluble	GOT1	10	-101156627	5.76508	6.43597	6.85865	7.84723	7.31031	6.11145	6.22835	6.71454	7.85948	7.67626	6.79317	7.78166
AAG44723	solute carrier family 25 (mitochondrial iron trans	SLC25A28	10	-101370275	5.31933	4.45318	5.56539	5.01849	4.82211	5.04165	5.01447	4.58107	4.5739	4.41231	4.33198	3.89043
AAF90135	ectonucleoside triphosphate diphosphohydrolase 7	ENTPD7	10	101419263	4.85271	5.58437	2.14433	3.36964	3.05311	4.16361	4.12359	3.67255	2.4717	3.34012	3.70331	3.94196
AAD08639	cytochrome c oxidase assembly homolog 15 (yeast)	COX15	10	-101468505	5.73116	5.78687	5.09429	6.10272	5.70853	5.70087	5.61149	5.77199	5.82099	6.11464	5.756	6.13195
AAD27741	cutC copper transporter	CUTC	10	101491958	4.19799	4.35425	4.10721	5.09609	4.5603	4.15946	4.19912	4.50347	4.33497	3.67097	3.31963	4.00939
AAB09422	ATP-binding cassette, sub-family C (CFTR/MRP), mem	ABCC2	10	101542463	1.15994	0.274796	-0.448364	-3.78349	-1.12103	-1.37452	-0.949664	-0.420381	-1.94538	5.43425	3.80809	1.92577
AA771860	dynamin binding protein	DNMBP	10	-101635334	6.26109	5.7292	3.34227	2.73484	3.11083	4.36064	4.21835	4.01559	2.99179	5.65098	5.32758	5.72043
AAC26658	ER lipid raft associated 1	ERLIN1	10	-101909847	7.052	7.26428	3.95279	4.14922	4.66033	5.46762	5.39188	4.94397	4.91147	5.26321	5.07806	5.50995
AAC50713	conserved helix-loop-helix ubiquitous kinase	CHUK	10	-101948124	5.62434	5.93787	3.89894	5.13637	4.86347	4.50813	4.62236	5.04222	4.4763	5.39832	5.24413	5.5437
AAH08746	CWF19-like 1, cell cycle control (S. pombe)	CWF19L1	10	-101992055	5.23092	5.45084	3.94838	4.79016	3.90484	4.34247	4.25234	3.95858	4.12462	3.66548	3.97492	3.76078
AAH20494	biogenesis of lysosomal organelles complex-1, subu	BLOC1S2	10	-102033035	5.20222	5.61402	5.22406	5.20045	4.77698	5.50731	5.51211	5.04222	5.43202	4.87367	5.07806	5.25974
AAB30631	stearoyl-CoA desaturase (delta-9-desaturase)	SCD	10	102106772	9.7351	9.22045	12.8989	9.48081	10.2475	10.5915	10.5456	11.2652	9.83333	6.66239	4.2964	5.0301
AK023036	long intergenic non-protein coding RNA 263	LINC00263	10	102133333	1.76794	0.876633	3.36231	1.55041	1.70786	4.16361	4.08638	1.10116	2.42173	1.97804	0.954523	2.28627
AAF78243	SEC31 homolog B (S. cerevisiae)	SEC31B	10	-102246403	2.06218	1.91525	5.52892	1.72958	2.54394	3.41556	3.56791	2.94284	1.99606	1.82898	2.89392	2.38435
AA782554	NADH dehydrogenase (ubiquinone) 1 beta subcomplex,	NDUFB8	10	-102283497	6.66017	6.60708	8.32142	8.44102	7.7895	7.14564	7.31019	7.20733	7.84385	7.07199	6.75829	7.40891
AAH07719	hypoxia inducible factor 1, alpha subunit inhibito	HIF1AN	10	102295641	6.27207	6.43075	5.59814	6.09864	6.2453	5.5758	5.58654	6.36056	5.99232	5.30967	5.6821	5.94942
AAA36417	paired box 2	PAX2	10	102505468	-6.01997	-6.13459	-3.08063	-2.5611	-3.04703	-1.37452	-1.88255	-1.67414	-5.40482	5.57548	5.77163	6.9307
AA829402	family with sequence similarity 178, member A	FAM178A	10	102672326	6.54156	6.10947	5.65204	5.90709	5.8484	5.22738	5.12868	5.82571	5.20897	3.74565	5.05055	4.90349
AAH20960	sema domain, immunoglobulin domain (Ig), transmemb	SEMA4G	10	102732286	0.24682	2.40844	2.95938	1.52637	2.40583	1.56408	1.16581	2.24747	2.20251	4.23108	3.63088	3.38773
AAH15905	mitochondrial ribosomal protein L43	MRPL43	10	-102741134	6.10642	5.89917	6.24804	6.34279	5.52359	4.71718	4.7415	5.3128	5.76699	5.43586	5.32228	5.66854
AAH13349	chromosome 10 open reading frame 2	C10orf2	10	102747293	4.56029	5.67075	2.43664	2.23888	1.94393	2.49338	2.85278	2.69688	3.29909	2.46851	2.95908	3.61254
AAH05855	leucine zipper, putative tumor suppressor 2	LZTS2	10	102756864	7.34211	6.06231	7.92007	7.10297	7.05705	6.92041	6.83513	6.98325	6.87102	5.5264	5.57481	5.91232
AAH29054	PDZ domain containing 7	PDZD7	10	-102777089	0.850399	-1.49074	2.1899	-0.0830492	-0.976636	-1.19394	-0.949664	-0.98226	-0.649928	0.244019	1.30895	0.322067
AAH00124	sideroflexin 3	SFXN3	10	102790996	6.63579	5.26361	6.3494	5.98414	5.40336	6.05231	5.96579	5.69621	6.18343	4.8253	4.84919	4.3132
AAG50291	Kazal-type serine peptidase inhibitor domain 1	KAZALD1	10	102820999	2.22321	2.26201	1.28394	1.04094	0.303472	3.05398	3.23922	1.95634	6.32183	-0.085289	0.840567	0.953423
AA824369	beta-transducin repeat containing E3 ubiquitin pro	BTRC	10	103113790	4.68998	4.99533	4.53555	4.60165	4.5603	4.56565	4.61076	4.74825	4.7206	4.37246	4.69103	4.97944
AAF27541	polymerase (DNA directed), lambda	POLL	10	-103338639	4.61212	4.28642	4.83465	3.86277	3.49213	3.51625	3.63243	3.58252	3.75253	3.8117	4.12445	3.80699
AAH01082	deleted in primary ciliary dyskinesia homolog (mou	DPCD	10	103348089	4.37557	3.89469	3.30825	3.16682	2.37924	2.72422	2.72948	2.61978	3.1839	3.98466	4.17626	4.61109
AAG22739	F-box and WD repeat domain containing 4	FBXW4	10	-103370421	4.96659	3.93284	5.67091	5.0055	4.97867	5.64118	5.58654	5.34908	5.41297	6.13562	5.83995	6.35138
AAC31609	nucleophosmin/nucleoplasmin 3	NPM3	10	-103541082	5.07741	5.83587	3.74972	4.10931	3.36237	3.74926	3.83045	3.25842	0.898965	3.3674	3.42882	3.76078
AAD05385	meningioma expressed antigen 5 (hyaluronidase)	MGEA5	10	-103544200	6.70092	7.23132	7.44977	6.84981	7.43013	6.91612	6.85185	7.63438	7.33011	7.08746	7.39705	6.96507
AAF33683	Kv channel interacting protein 2	KCNIP2	10	-103585731	-0.810513	-0.849192	7.37859	3.70569	4.34013	2.92316	2.86259	5.26476	4.55953	-1.12276	-1.26179	-0.706502
AAH54882	chromosome 10 open reading frame 76	C10orf76	10	-103605356	5.11767	4.894	4.39996	5.31015	5.06254	4.92194	4.9675	5.00155	5.1099	4.64472	4.77616	4.90112
AAH11594	Hermansky-Pudlak syndrome 6	HPS6	10	103825124	5.42763	5.24533	3.86188	4.05991	3.50449	3.88098	3.69419	3.97636	4.33834	2.9736	3.37526	3.78663
AAC28341	LIM domain binding 1	LDB1	10	-103867325	6.5363	5.84304	6.33003	5.62943	5.64994	5.69516	5.45649	5.70691	6.1853	4.93423	5.52649	6.01213
AAH02561	peroxisome proliferator-activated receptor gamma,	PPRC1	10	103892787	6.70263	7.39203	4.46008	3.41618	4.10475	5.73471	5.65449	4.41496	3.56385	5.61728	3.59619	4.59069
AAH01883	nucleolar and coiled-body phosphoprotein 1	NOLC1	10	103911933	7.32002	8.48236	4.65949	5.5995	5.88194	6.92957	6.87082	5.89396	5.63479	6.46891	5.70263	6.38477
AAD15903	golgi brefeldin A resistant guanine nucleotide exc	GBF1	10	104005255	6.98021	7.55835	6.26588	4.84708	5.88548	6.1168	6.0073	6.24335	5.72897	5.68527	5.88376	6.38054
AAA21462	nuclear factor of kappa light polypeptide gene enh	NFKB2	10	104155427	5.3014	5.05461	5.40881	3.65114	4.00391	6.95849	6.95579	4.67391	4.90693	5.77078	4.62085	4.46503
A5PKW4	pleckstrin and Sec7 domain containing	PSD	10	-104162376	2.32433	-1.61103	2.76235	-0.613564	0.185635	2.13645	2.41957	0.929203	-0.0472634	0.511952	0.432102	1.05903
AAH02912	F-box and leucine-rich repeat protein 15	FBXL15	10	104179571	1.44764	0.435261	1.85483	2.35265	1.52586	1.75202	1.77696	1.54429	1.99606	1.44949	1.81061	1.76858
AAH00262	CUE domain containing 2	CUEDC2	10	-104183002	6.34881	5.12456	6.37921	6.40015	5.91703	5.74165	5.68247	5.70023	6.03968	5.27046	5.3863	5.74965
AA353944	RPARP antisense RNA 1	RPARP-AS1	10	104209574	1.67352	0.963438	3.14047	3.15118	1.70786	2.65523	2.53454	1.25478	2.69847	3.45903	3.94306	4.54597
AAH57787	transmembrane protein 180	TMEM180	10	104221170	2.98285	2.07972	3.65001	2.65945	2.68089	2.03148	2.00675	1.59121	2.40897	0.606589	1.09369	1.98056
AAB23391	ARP1 actin-related protein 1 homolog A, centractin	ACTR1A	10	-104238986	7.9263	7.78287	7.65255	7.60543	7.46927	7.57288	7.5711	7.49058	7.25852	6.22596	6.16299	6.69164
AAD50501	suppressor of fused homolog (Drosophila)	SUFU	10	104263719	4.87409	5.02843	4.09529	3.77366	4.06776	4.2751	4.1195	4.53681	4.22272	3.49659	4.76057	4.79303
AA907931	tripartite motif containing 8	TRIM8	10	104404252	6.4351	6.71109	6.26499	5.56155	5.8949	7.00023	6.86717	6.29652	6.19649	7.23641	7.29753	7.39553
AA325516	ADP-ribosylation factor-like 3	ARL3	10	-104433484	5.38889	5.13043	4.33384	5.37554	4.78966	4.74235	4.80395	4.49733	4.89782	5.52791	5.81124	6.39069
AAH22091	sideroflexin 2	SFXN2	10	104474298	2.62028	3.12985	2.54581	3.24257	2.32453	4.69444	4.79629	2.21788	3.37326	7.34977	5.86809	5.45619
AAI13858	WW domain binding protein 1-like	WBP1L	10	104503727	5.5869	5.81924	6.35024	7.2428	6.80504	7.3877	7.28441	7.0094	6.43084	5.49272	5.81628	5.9956
AAA36405	cytochrome P450, family 17, subfamily A, polypepti	CYP17A1	10	-104590288	-6.01997	-6.13459	-1.70212	-3.78349	-2.5616	-2.95948	-2.17206	-1.91515	-1.31735	6.3636	4.01488	1.05903
AA299084	chromosome 10 open reading frame 32	C10orf32	10	104613967	3.66478	3.81815	4.83465	5.62094	5.20564	5.177	5.26812	5.20568	6.10743	6.46575	5.80746	6.08895
AAG09731	arsenic (+3 oxidation state) methyltransferase	AS3MT	10	104629210	4.4588	2.45412	4.94285	4.77748	4.61261	5.68221	5.68247	4.09506	5.05359	5.64123	5.07386	5.182
AAF86374	cyclin M2	CNNM2	10	104678075	4.14368	3.96738	3.25208	3.15118	3.18947	3.50976	3.57986	3.59409	3.63136	5.0076	4.58296	4.84317
AAH01595	5'-nucleotidase, cytosolic II	NT5C2	10	-104847774	6.55155	6.34947	5.54069	5.84161	5.68429	5.71365	5.82355	5.7834	6.45278	6.15532	6.08067	6.08583
AAB34482	internexin neuronal intermediate filament protein,	INA	10	105036920	5.03735	3.98305	-3.8176	-1.66801	-2.5616	-1.82198	-3.02005	-0.516597	-2.23489	-3.04876	-1.88983	-0.595471
AAH07602	polycomb group ring finger 6	PCGF6	10	-105062553	4.31877	4.91593	3.18615	4.33025	3.72116	3.54196	3.22407	3.5413	3.13822	2.62366	2.25807	2.73179
AAC50902	TAF5 RNA polymerase II, TATA box binding protein (	TAF5	10	105127724	3.50555	4.66711	2.15968	1.83122	2.20848	1.31851	1.83793	2.14112	1.96151	0.121162	1.52111	2.22707
AAH07087	up-regulated during skeletal muscle growth 5 homol	USMG5	10	-105148809	6.00275	5.90192	6.87094	7.34386	6.54581	5.20543	5.49328	6.16118	7.05692	5.87783	6.05535	6.30473
AAH49838	programmed cell death 11	PDCD11	10	105156412	6.4433	7.01372	4.82265	4.04306	4.62964	5.27606	5.37484	5.23737	5.00351	4.45108	4.77616	5.28898
AAD20050	calcium homeostasis modulator 2	CALHM2	10	-105206543	5.82356	4.54048	5.07419	4.75438	4.07192	3.71012	3.84041	4.68206	3.56385	0.651677	2.50249	3.12942
AAC17474	neuralized E3 ubiquitin protein ligase 1	NEURL1	10	105253735	-4.435	-1.37971	5.0579	2.74529	3.00173	1.70728	1.77696	1.54429	-2.23489	0.121162	1.06013	1.12538
AAI46310	SH3 and PX domains 2A	SH3PXD2A	10	-105353784	6.69235	7.17588	6.53224	6.00604	6.80441	6.27366	6.16433	7.16773	5.37572	4.24953	4.2964	4.98392
AAH17400	oligonucleotide/oligosaccharide-binding fold conta	OBFC1	10	-105637318	4.51044	3.07242	4.02161	5.1244	4.41077	3.52916	3.6093	4.42146	4.676	4.55857	5.49388	5.44487
AAG34908	STE20-like kinase	SLK	10	105727470	6.48013	6.47065	4.73315	6.47036	6.77857	6.30026	6.21309	6.92606	6.11138	7.33473	7.03472	6.75326
AAH20892	SWI5-dependent recombination repair 1	SFR1	10	105881816	3.62209	2.01006	1.91032	3.1433	2.45759	2.38393	2.65237	2.06005	2.26052	1.16847	2.11835	2.644
AAH36647	WD repeat domain 96	WDR96	10	-105889646	-1.16199	-2.96467	-3.08063	-1.90902	-2.5616	-3.69644	-2.17206	-3.05265	-1.15689	2.35041	2.58738	2.93041
AAB70109	glutathione S-transferase omega 1	GSTO1	10	106014468	7.68037	6.66286	7.30242	7.8243	6.84324	6.59088	6.72242	6.52062	6.53145	6.54182	6.08172	6.51653
AAH56918	glutathione S-transferase omega 2	GSTO2	10	106028631	1.11959	0.274796	-1.15463	1.07449	-0.976636	0.210446	0.439379	-1.91515	-1.0125	3.07639	3.91049	4.1435
AA085530	inositol 1,4,5-trisphosphate receptor interacting	ITPRIP	10	-106071899	6.13959	6.38037	5.42954	5.98745	6.66137	7.083	7.07982	6.71785	4.33834	6.16604	3.60784	4.07381
AAH45754	sortilin-related VPS10 domain containing receptor	SORCS3	10	106400859	-6.01997	2.2008	-3.08063	-3.78349	-3.78399	-2.95948	-5.34198	-3.78962	-5.40482	0.357229	0.628022	0.204231
AAI31598	sortilin-related VPS10 domain containing receptor	SORCS1	10	-108333421	-6.01997	-0.925141	0.32536	1.39973	0.463936	2.5065	2.76131	1.39361	-1.49792	4.66135	2.71144	2.27169
AAF75795	X-prolyl aminopeptidase (aminopeptidase P) 1, solu	XPNPEP1	10	-111624524	6.27609	6.29769	6.01371	5.8158	6.48162	6.87815	6.89792	6.31411	6.17591	5.35978	5.13959	5.45297
AAB17126	adducin 3 (gamma)	ADD3	10	111765726	6.58436	7.179	5.67225	6.23378	6.64472	6.43498	6.4504	7.02817	7.49284	8.26333	8.09382	7.89267
AA640393	MAX interactor 1, dimerization protein	MXI1	10	111969989	4.62839	3.74652	6.11067	6.75341	6.75031	6.40466	6.39146	5.83548	6.36791	5.83327	5.37611	5.59582
AAC64086	survival motor neuron domain containing 1	SMNDC1	10	-112052798	5.65819	5.87068	4.77361	5.60381	5.27039	5.3525	5.28829	5.19623	5.15265	5.12016	4.62659	4.62262
AAA64693	dual specificity phosphatase 5	DUSP5	10	112257625	4.22677	4.17715	4.66218	5.11032	5.42139	7.30941	7.32491	5.09201	2.75	5.64123	3.07281	2.55051
AAC14893	structural maintenance of chromosomes 3	SMC3	10	112327449	6.89348	7.41242	4.4877	5.67252	5.87482	5.52353	5.84846	5.99883	5.64163	5.52791	5.69309	6.09621
ACF49364	RNA binding motif protein 20	RBM20	10	112404155	0.579947	-4.54963	4.17298	4.54294	4.17987	4.18824	4.20684	5.5876	4.64639	2.09691	1.12648	1.76858
AK093606	PDCD4 antisense RNA 1	PDCD4-AS1	10	-112628648	1.98566	-0.157315	2.82144	2.35265	2.20848	3.6757	3.69968	2.34652	1.58387	-0.978374	0.432102	-0.595471
AAB42218	programmed cell death 4 (neoplastic transformation	PDCD4	10	112631553	5.86916	5.41567	6.37017	7.89526	7.10703	7.36987	7.28441	7.49944	8.41007	5.15385	5.70535	6.00113
A8MTZ0	BBSome interacting protein 1	BBIP1	10	-112658488	3.50163	3.42191	2.96813	4.04306	3.56474	2.96177	3.28373	3.22905	3.27818	3.72471	3.92919	4.50607
AAC25698	soc-2 suppressor of clear homolog (C. elegans)	SHOC2	10	112679301	5.27752	5.82069	5.47011	6.25039	6.16972	6.02977	5.99508	5.92291	5.45239	5.36825	5.1112	5.31587
BE830053	ribosomal protein L13a pseudogene 6	RPL13AP6	10	-112696361	3.01621	3.95419	3.7293	4.95235	3.90484	3.26934	3.12969	3.81277	3.62032	4.00652	3.83314	4.48411
AAA51664	adrenoceptor alpha 2A	ADRA2A	10	112836790	-4.435	6.8114	2.01529	0.186137	1.59683	0.827118	1.03306	3.1529	-0.360421	0.410669	1.54556	3.43428
AAH30783	glycerol-3-phosphate acyltransferase, mitochondria	GPAM	10	-113909622	5.38358	5.53296	8.69044	6.96442	8.44993	5.00746	4.98557	8.83129	7.37347	2.93765	4.41063	4.50918
AAH07985	acyl-CoA synthetase long-chain family member 5	ACSL5	10	114135956	-0.405256	-0.642741	4.71768	3.72695	4.09253	4.07834	4.00896	4.81895	4.46709	3.67097	3.92454	4.10291
AAH07213	zinc finger, DHHC-type containing 6	ZDHHC6	10	-114190058	5.79181	5.76212	4.57329	5.30132	5.06463	4.57502	4.73884	4.97083	5.31885	6.14944	6.8384	6.13497
AAH17052	vesicle transport through interaction with t-SNARE	VTI1A	10	114206756	4.74739	4.84483	3.58896	4.51572	4.2767	4.34977	4.2672	4.69554	4.21173	4.15483	4.61508	4.18686
AAH32656	transcription factor 7-like 2 (T-cell specific, HM	TCF7L2	10	114710009	3.80499	5.1709	5.53775	4.54593	5.1789	4.46511	4.62525	5.34567	5.03709	4.71279	4.39052	4.90112
AAB46909	hyaluronan binding protein 2	HABP2	10	115312778	-6.01997	-6.13459	-2.59521	-3.78349	-3.78399	-1.37452	-0.818419	-2.56722	-3.81985	2.12915	0.840567	1.02468
[truncated: 12,875 more rows]
